# Supplementary material for: Intermolecular Enantioselective Nickel‐Catalyzed Arylation of Un‐Activated C(sp3)─H Bond
Source: Angew Chem Int Ed Engl. 2026 Jan 5;65(7):e23241. doi: 10.1002/anie.202523241 (PMC12887637; doi:10.1002/anie.202523241)
Supplement: Supplementary file 2 — Supporting Information [file ANIE-65-e23241-s002.zip]

Archive with 2 entries (2 files):
- 1215_ERBR_619_F1.cif
- 1226_erbr677_sq.cif
