# Supplementary material for: Intermolecular Enantioselective Nickel‐Catalyzed Arylation of Un‐Activated C(sp3)─H Bond
Source: Angew Chem Int Ed Engl. 2026 Jan 5;65(7):e23241. doi: 10.1002/anie.202523241 (PMC12887637; doi:10.1002/anie.202523241)
Supplement: Supplementary file 2 — Supporting Information [file ANIE-65-e23241-s002.zip › 1215_ERBR_619_F1.cif]

 
data_1215_ERBR_619_F1
 
_audit_creation_method            'SHELXL-2019/3'
_shelx_SHELXL_version_number      '2019/3'
_chemical_name_systematic         ?
_chemical_name_common             ?
_chemical_melting_point           ?
_chemical_formula_moiety          'C27 H26 N2 O2'
_chemical_formula_sum
 'C27 H26 N2 O2' 
_chemical_formula_weight          410.50

loop_
 _atom_type_symbol
 _atom_type_description
 _atom_type_scat_dispersion_real
 _atom_type_scat_dispersion_imag
 _atom_type_scat_source
 'C'  'C'   0.0181   0.0091
 'International Tables Vol C Tables 4.2.6.8 and 6.1.1.4'
 'H'  'H'   0.0000   0.0000
 'International Tables Vol C Tables 4.2.6.8 and 6.1.1.4'
 'N'  'N'   0.0311   0.0180
 'International Tables Vol C Tables 4.2.6.8 and 6.1.1.4'
 'O'  'O'   0.0492   0.0322
 'International Tables Vol C Tables 4.2.6.8 and 6.1.1.4'
 
_space_group_crystal_system       orthorhombic
_space_group_IT_number            19
_space_group_name_H-M_alt         'P 21 21 21'
_space_group_name_Hall            'P 2ac 2ab'
 
_shelx_space_group_comment
;
The symmetry employed for this shelxl refinement is uniquely defined
by the following loop, which should always be used as a source of
symmetry information in preference to the above space-group names.
They are only intended as comments.
;
 
loop_
 _space_group_symop_operation_xyz
 'x, y, z'
 '-x+1/2, -y, z+1/2'
 '-x, y+1/2, -z+1/2'
 'x+1/2, -y+1/2, -z'
 
_cell_length_a                    9.1162(9)
_cell_length_b                    13.0562(14)
_cell_length_c                    18.553(2)
_cell_angle_alpha                 90
_cell_angle_beta                  90
_cell_angle_gamma                 90
_cell_volume                      2208.2(4)
_cell_formula_units_Z             4
_cell_measurement_temperature     100(2)
_cell_measurement_reflns_used     9652
_cell_measurement_theta_min       4.77
_cell_measurement_theta_max       72.12
 
_exptl_crystal_description        'block'
_exptl_crystal_colour             'colourless'
_exptl_crystal_density_meas       ?
_exptl_crystal_density_method     ?
_exptl_crystal_density_diffrn     1.235          
_exptl_crystal_F_000              872
_exptl_transmission_factor_min    ?
_exptl_transmission_factor_max    ?
_exptl_crystal_size_max           0.500
_exptl_crystal_size_mid           0.500
_exptl_crystal_size_min           0.380
_exptl_absorpt_coefficient_mu     0.616
_shelx_estimated_absorpt_T_min    0.748
_shelx_estimated_absorpt_T_max    0.800
_exptl_absorpt_correction_type    multi-scan
_exptl_absorpt_correction_T_min   0.5968
_exptl_absorpt_correction_T_max   0.7536
_exptl_absorpt_process_details    Bruker-SADABS
_exptl_absorpt_special_details    ?
_diffrn_ambient_temperature       100(2)
_diffrn_radiation_wavelength      1.54178
_diffrn_radiation_type            CuK\a
_diffrn_source                    Cu/K(alpha)_ImuS_Microsource
_diffrn_measurement_device_type   Bruker-Kappa-D8Quest_PhotonII
_diffrn_measurement_method        omega_and_phi_scan
_diffrn_detector_area_resol_mean  ?
_diffrn_reflns_number             43511
_diffrn_reflns_av_unetI/netI      0.0139
_diffrn_reflns_av_R_equivalents   0.0315
_diffrn_reflns_limit_h_min        -11
_diffrn_reflns_limit_h_max        11
_diffrn_reflns_limit_k_min        -16
_diffrn_reflns_limit_k_max        16
_diffrn_reflns_limit_l_min        -22
_diffrn_reflns_limit_l_max        22
_diffrn_reflns_theta_min          4.140
_diffrn_reflns_theta_max          72.227
_diffrn_reflns_theta_full         67.679
_diffrn_measured_fraction_theta_max   0.998
_diffrn_measured_fraction_theta_full  0.998
_diffrn_reflns_Laue_measured_fraction_max    0.998
_diffrn_reflns_Laue_measured_fraction_full   0.998
_diffrn_reflns_point_group_measured_fraction_max   0.996
_diffrn_reflns_point_group_measured_fraction_full  0.999
_reflns_number_total              4337
_reflns_number_gt                 4322
_reflns_threshold_expression      'I > 2\s(I)'
_reflns_Friedel_coverage          0.750
_reflns_Friedel_fraction_max      0.993
_reflns_Friedel_fraction_full     0.999
 
_reflns_special_details
;
 Reflections were merged by SHELXL according to the crystal
 class for the calculation of statistics and refinement.
 
 _reflns_Friedel_fraction is defined as the number of unique
 Friedel pairs measured divided by the number that would be
 possible theoretically, ignoring centric projections and
 systematic absences.
;
 
_computing_data_collection        'Bruker APEX4'
_computing_cell_refinement        'Bruker SAINT'
_computing_data_reduction         'Bruker SAINT'
_computing_structure_solution     'SHELXT 2018/2 (Sheldrick, 2018)'
_computing_structure_refinement 'SHELXL-2019/2 (Sheldrick, 2019)'
_computing_molecular_graphics     ?
_computing_publication_material   ?
_refine_special_details           ?
_refine_ls_structure_factor_coef  Fsqd
_refine_ls_matrix_type            full
_refine_ls_weighting_scheme       calc
_refine_ls_weighting_details
'w=1/[\s^2^(Fo^2^)+(0.0354P)^2^+0.2942P] where P=(Fo^2^+2Fc^2^)/3'
_atom_sites_solution_primary      dual
_atom_sites_solution_secondary    difmap
_atom_sites_solution_hydrogens    geom
_refine_ls_hydrogen_treatment     constr
_refine_ls_extinction_method      none
_refine_ls_extinction_coef        .
_refine_ls_abs_structure_details
;
 Flack x determined using 1831 quotients [(I+)-(I-)]/[(I+)+(I-)]
 (Parsons, Flack and Wagner, Acta Cryst. B69 (2013) 249-259).
;
_refine_ls_abs_structure_Flack    0.01(4)
_chemical_absolute_configuration  ad
_refine_ls_number_reflns          4337
_refine_ls_number_parameters      282
_refine_ls_number_restraints      0
_refine_ls_R_factor_all           0.0255
_refine_ls_R_factor_gt            0.0254
_refine_ls_wR_factor_ref          0.0658
_refine_ls_wR_factor_gt           0.0656
_refine_ls_goodness_of_fit_ref    1.076
_refine_ls_restrained_S_all       1.076
_refine_ls_shift/su_max           0.001
_refine_ls_shift/su_mean          0.000
 
loop_
 _atom_site_label
 _atom_site_type_symbol
 _atom_site_fract_x
 _atom_site_fract_y
 _atom_site_fract_z
 _atom_site_U_iso_or_equiv
 _atom_site_adp_type
 _atom_site_occupancy
 _atom_site_site_symmetry_order  
 _atom_site_calc_flag
 _atom_site_refinement_flags_posn
 _atom_site_refinement_flags_adp
 _atom_site_refinement_flags_occupancy
 _atom_site_disorder_assembly
 _atom_site_disorder_group
N1 N 0.38437(12) 0.70619(9) 0.65617(7) 0.0239(2) Uani 1 1 d . . . . .
N2 N 0.49267(13) 0.59639(9) 0.76238(6) 0.0241(3) Uani 1 1 d . . . . .
H2 H 0.424325 0.643962 0.763492 0.029 Uiso 1 1 calc R U . . .
O1 O 0.62228(11) 0.48920(8) 0.83498(6) 0.0289(2) Uani 1 1 d . . . . .
O2 O 0.96274(13) 0.93474(8) 0.85679(7) 0.0382(3) Uani 1 1 d . . . . .
C1 C 0.54890(15) 0.57399(11) 0.69390(7) 0.0223(3) Uani 1 1 d . . . . .
C2 C 0.65275(16) 0.50077(11) 0.67812(8) 0.0255(3) Uani 1 1 d . . . . .
H2A H 0.693958 0.460149 0.715470 0.031 Uiso 1 1 calc R U . . .
C3 C 0.69767(16) 0.48653(11) 0.60561(8) 0.0271(3) Uani 1 1 d . . . . .
H3 H 0.769042 0.435709 0.594968 0.032 Uiso 1 1 calc R U . . .
C4 C 0.64124(16) 0.54376(11) 0.55077(8) 0.0269(3) Uani 1 1 d . . . . .
H4 H 0.673108 0.532340 0.502681 0.032 Uiso 1 1 calc R U . . .
C5 C 0.53496(15) 0.62038(10) 0.56543(8) 0.0237(3) Uani 1 1 d . . . . .
C6 C 0.47266(17) 0.68417(11) 0.51197(8) 0.0282(3) Uani 1 1 d . . . . .
H6 H 0.501467 0.677329 0.463000 0.034 Uiso 1 1 calc R U . . .
C7 C 0.37066(17) 0.75574(12) 0.53138(8) 0.0301(3) Uani 1 1 d . . . . .
H7 H 0.328105 0.799439 0.496174 0.036 Uiso 1 1 calc R U . . .
C8 C 0.32955(16) 0.76377(11) 0.60434(8) 0.0271(3) Uani 1 1 d . . . . .
H8 H 0.258104 0.813609 0.616975 0.033 Uiso 1 1 calc R U . . .
C9 C 0.48771(14) 0.63517(10) 0.63737(7) 0.0216(3) Uani 1 1 d . . . . .
C10 C 0.52842(15) 0.55525(11) 0.82737(7) 0.0236(3) Uani 1 1 d . . . . .
C11 C 0.44232(16) 0.59610(11) 0.89248(7) 0.0260(3) Uani 1 1 d . . . . .
C12 C 0.33459(17) 0.68277(12) 0.87434(8) 0.0284(3) Uani 1 1 d . . . . .
H12A H 0.388240 0.740106 0.852733 0.043 Uiso 1 1 calc R U . . .
H12B H 0.285862 0.705871 0.918532 0.043 Uiso 1 1 calc R U . . .
H12C H 0.260904 0.657636 0.840187 0.043 Uiso 1 1 calc R U . . .
C13 C 0.36024(17) 0.50446(12) 0.92731(8) 0.0293(3) Uani 1 1 d . . . . .
H13A H 0.433956 0.452713 0.941770 0.035 Uiso 1 1 calc R U . . .
H13B H 0.311863 0.529086 0.971827 0.035 Uiso 1 1 calc R U . . .
C14 C 0.24603(16) 0.45202(12) 0.88129(8) 0.0275(3) Uani 1 1 d . . . . .
C15 C 0.10252(17) 0.48939(12) 0.87660(9) 0.0301(3) Uani 1 1 d . . . . .
H15 H 0.076948 0.550329 0.901597 0.036 Uiso 1 1 calc R U . . .
C16 C -0.00295(17) 0.43910(12) 0.83613(9) 0.0331(3) Uani 1 1 d . . . . .
H16 H -0.099186 0.466576 0.832618 0.040 Uiso 1 1 calc R U . . .
C17 C 0.03165(19) 0.34884(14) 0.80079(9) 0.0357(3) Uani 1 1 d . . . . .
H17 H -0.041154 0.313324 0.773999 0.043 Uiso 1 1 calc R U . . .
C18 C 0.1739(2) 0.31056(14) 0.80481(10) 0.0383(4) Uani 1 1 d . . . . .
H18 H 0.198740 0.248958 0.780442 0.046 Uiso 1 1 calc R U . . .
C19 C 0.27940(17) 0.36234(13) 0.84438(9) 0.0329(3) Uani 1 1 d . . . . .
H19 H 0.376472 0.336016 0.846314 0.039 Uiso 1 1 calc R U . . .
C20 C 0.55572(17) 0.63306(12) 0.94954(8) 0.0296(3) Uani 1 1 d . . . . .
H20A H 0.501382 0.659001 0.991984 0.035 Uiso 1 1 calc R U . . .
H20B H 0.613847 0.573182 0.965545 0.035 Uiso 1 1 calc R U . . .
C21 C 0.66021(17) 0.71514(12) 0.92491(7) 0.0280(3) Uani 1 1 d . . . . .
C22 C 0.80150(17) 0.69032(12) 0.90140(8) 0.0285(3) Uani 1 1 d . . . . .
H22 H 0.831020 0.620542 0.900917 0.034 Uiso 1 1 calc R U . . .
C23 C 0.89891(17) 0.76414(12) 0.87897(9) 0.0304(3) Uani 1 1 d . . . . .
H23 H 0.994736 0.745034 0.863995 0.036 Uiso 1 1 calc R U . . .
C24 C 0.85746(17) 0.86717(12) 0.87813(9) 0.0308(3) Uani 1 1 d . . . . .
C25 C 0.71676(18) 0.89380(12) 0.90065(9) 0.0323(3) Uani 1 1 d . . . . .
H25 H 0.686190 0.963343 0.899622 0.039 Uiso 1 1 calc R U . . .
C26 C 0.62154(17) 0.81822(12) 0.92458(8) 0.0317(3) Uani 1 1 d . . . . .
H26 H 0.526947 0.837451 0.941270 0.038 Uiso 1 1 calc R U . . .
C27 C 0.9187(2) 1.03870(14) 0.84588(12) 0.0481(5) Uani 1 1 d . . . . .
H27A H 0.838653 1.041058 0.810648 0.072 Uiso 1 1 calc R U . . .
H27B H 1.002114 1.078481 0.827847 0.072 Uiso 1 1 calc R U . . .
H27C H 0.885040 1.067814 0.891683 0.072 Uiso 1 1 calc R U . . .
 
loop_
 _atom_site_aniso_label
 _atom_site_aniso_U_11
 _atom_site_aniso_U_22
 _atom_site_aniso_U_33
 _atom_site_aniso_U_23
 _atom_site_aniso_U_13
 _atom_site_aniso_U_12
N1 0.0192(5) 0.0255(6) 0.0269(6) -0.0013(5) -0.0012(5) 0.0003(5)
N2 0.0213(5) 0.0272(6) 0.0239(6) -0.0008(5) 0.0009(4) 0.0058(5)
O1 0.0256(5) 0.0329(5) 0.0283(5) 0.0021(4) -0.0001(4) 0.0081(4)
O2 0.0328(6) 0.0299(5) 0.0520(7) -0.0005(5) -0.0086(5) 0.0007(5)
C1 0.0192(6) 0.0242(6) 0.0235(6) -0.0018(5) 0.0007(5) -0.0024(5)
C2 0.0227(7) 0.0262(7) 0.0275(7) 0.0002(6) -0.0003(6) 0.0021(6)
C3 0.0223(6) 0.0268(7) 0.0322(8) -0.0044(6) 0.0039(6) 0.0025(5)
C4 0.0258(7) 0.0291(7) 0.0259(7) -0.0035(6) 0.0049(6) -0.0022(6)
C5 0.0207(6) 0.0253(6) 0.0249(7) -0.0013(5) 0.0002(6) -0.0051(5)
C6 0.0287(7) 0.0328(7) 0.0232(7) 0.0009(6) -0.0002(6) -0.0032(6)
C7 0.0301(8) 0.0312(7) 0.0291(7) 0.0036(6) -0.0055(6) 0.0004(6)
C8 0.0227(6) 0.0270(7) 0.0317(7) 0.0006(6) -0.0021(6) 0.0018(6)
C9 0.0181(6) 0.0220(6) 0.0245(7) -0.0016(5) 0.0001(5) -0.0038(5)
C10 0.0201(6) 0.0261(6) 0.0246(7) -0.0004(5) -0.0011(5) 0.0002(5)
C11 0.0236(6) 0.0320(7) 0.0224(7) 0.0000(6) -0.0002(6) 0.0044(6)
C12 0.0251(7) 0.0341(7) 0.0260(7) -0.0026(6) 0.0013(6) 0.0060(6)
C13 0.0270(7) 0.0360(8) 0.0248(7) 0.0032(6) 0.0026(6) 0.0037(6)
C14 0.0248(7) 0.0317(7) 0.0260(7) 0.0052(6) 0.0054(6) 0.0016(6)
C15 0.0263(7) 0.0323(7) 0.0319(8) 0.0019(6) 0.0074(6) 0.0035(6)
C16 0.0243(7) 0.0386(8) 0.0365(8) 0.0051(7) 0.0044(6) 0.0036(6)
C17 0.0317(8) 0.0422(9) 0.0333(8) -0.0004(7) -0.0007(7) -0.0019(7)
C18 0.0379(9) 0.0378(9) 0.0392(9) -0.0054(7) 0.0008(7) 0.0073(7)
C19 0.0268(7) 0.0367(8) 0.0351(8) 0.0023(7) 0.0022(6) 0.0078(6)
C20 0.0285(7) 0.0380(8) 0.0222(7) -0.0026(6) -0.0032(6) 0.0057(6)
C21 0.0271(7) 0.0358(8) 0.0212(6) -0.0053(6) -0.0066(6) 0.0056(6)
C22 0.0282(7) 0.0297(7) 0.0275(7) -0.0034(6) -0.0068(6) 0.0075(6)
C23 0.0259(7) 0.0327(8) 0.0324(8) -0.0048(6) -0.0057(6) 0.0069(6)
C24 0.0296(7) 0.0303(7) 0.0325(7) -0.0041(6) -0.0100(6) 0.0014(6)
C25 0.0325(8) 0.0289(7) 0.0354(8) -0.0073(6) -0.0122(7) 0.0093(6)
C26 0.0262(7) 0.0370(8) 0.0318(8) -0.0096(6) -0.0067(6) 0.0094(6)
C27 0.0491(11) 0.0309(8) 0.0643(13) 0.0045(8) -0.0059(10) 0.0017(8)
 
_geom_special_details
;
 All esds (except the esd in the dihedral angle between two l.s. planes)
 are estimated using the full covariance matrix.  The cell esds are taken
 into account individually in the estimation of esds in distances, angles
 and torsion angles; correlations between esds in cell parameters are only
 used when they are defined by crystal symmetry.  An approximate (isotropic)
 treatment of cell esds is used for estimating esds involving l.s. planes.
;
 
loop_
 _geom_bond_atom_site_label_1
 _geom_bond_atom_site_label_2
 _geom_bond_distance
 _geom_bond_site_symmetry_2
 _geom_bond_publ_flag
N1 C8 1.3189(19) . ?
N1 C9 1.3670(18) . ?
N2 C10 1.3597(18) . ?
N2 C1 1.4008(18) . ?
N2 H2 0.8800 . ?
O1 C10 1.2230(17) . ?
O2 C24 1.362(2) . ?
O2 C27 1.430(2) . ?
C1 C2 1.3770(19) . ?
C1 C9 1.4315(19) . ?
C2 C3 1.419(2) . ?
C2 H2A 0.9500 . ?
C3 C4 1.363(2) . ?
C3 H3 0.9500 . ?
C4 C5 1.419(2) . ?
C4 H4 0.9500 . ?
C5 C6 1.414(2) . ?
C5 C9 1.4157(19) . ?
C6 C7 1.367(2) . ?
C6 H6 0.9500 . ?
C7 C8 1.409(2) . ?
C7 H7 0.9500 . ?
C8 H8 0.9500 . ?
C10 C11 1.5362(19) . ?
C11 C12 1.536(2) . ?
C11 C13 1.552(2) . ?
C11 C20 1.556(2) . ?
C12 H12A 0.9800 . ?
C12 H12B 0.9800 . ?
C12 H12C 0.9800 . ?
C13 C14 1.510(2) . ?
C13 H13A 0.9900 . ?
C13 H13B 0.9900 . ?
C14 C19 1.390(2) . ?
C14 C15 1.399(2) . ?
C15 C16 1.385(2) . ?
C15 H15 0.9500 . ?
C16 C17 1.385(2) . ?
C16 H16 0.9500 . ?
C17 C18 1.392(2) . ?
C17 H17 0.9500 . ?
C18 C19 1.386(2) . ?
C18 H18 0.9500 . ?
C19 H19 0.9500 . ?
C20 C21 1.505(2) . ?
C20 H20A 0.9900 . ?
C20 H20B 0.9900 . ?
C21 C26 1.391(2) . ?
C21 C22 1.398(2) . ?
C22 C23 1.375(2) . ?
C22 H22 0.9500 . ?
C23 C24 1.397(2) . ?
C23 H23 0.9500 . ?
C24 C25 1.393(2) . ?
C25 C26 1.387(2) . ?
C25 H25 0.9500 . ?
C26 H26 0.9500 . ?
C27 H27A 0.9800 . ?
C27 H27B 0.9800 . ?
C27 H27C 0.9800 . ?
 
loop_
 _geom_angle_atom_site_label_1
 _geom_angle_atom_site_label_2
 _geom_angle_atom_site_label_3
 _geom_angle
 _geom_angle_site_symmetry_1
 _geom_angle_site_symmetry_3
 _geom_angle_publ_flag
C8 N1 C9 117.50(13) . . ?
C10 N2 C1 129.35(12) . . ?
C10 N2 H2 115.3 . . ?
C1 N2 H2 115.3 . . ?
C24 O2 C27 117.25(14) . . ?
C2 C1 N2 126.11(13) . . ?
C2 C1 C9 119.97(13) . . ?
N2 C1 C9 113.92(12) . . ?
C1 C2 C3 119.42(13) . . ?
C1 C2 H2A 120.3 . . ?
C3 C2 H2A 120.3 . . ?
C4 C3 C2 121.81(13) . . ?
C4 C3 H3 119.1 . . ?
C2 C3 H3 119.1 . . ?
C3 C4 C5 120.07(13) . . ?
C3 C4 H4 120.0 . . ?
C5 C4 H4 120.0 . . ?
C6 C5 C9 117.30(13) . . ?
C6 C5 C4 123.72(13) . . ?
C9 C5 C4 118.99(13) . . ?
C7 C6 C5 119.43(14) . . ?
C7 C6 H6 120.3 . . ?
C5 C6 H6 120.3 . . ?
C6 C7 C8 119.02(14) . . ?
C6 C7 H7 120.5 . . ?
C8 C7 H7 120.5 . . ?
N1 C8 C7 123.88(14) . . ?
N1 C8 H8 118.1 . . ?
C7 C8 H8 118.1 . . ?
N1 C9 C5 122.87(13) . . ?
N1 C9 C1 117.39(12) . . ?
C5 C9 C1 119.74(12) . . ?
O1 C10 N2 123.28(13) . . ?
O1 C10 C11 120.77(12) . . ?
N2 C10 C11 115.96(12) . . ?
C12 C11 C10 114.23(12) . . ?
C12 C11 C13 110.55(12) . . ?
C10 C11 C13 107.82(12) . . ?
C12 C11 C20 110.21(12) . . ?
C10 C11 C20 107.64(11) . . ?
C13 C11 C20 106.03(12) . . ?
C11 C12 H12A 109.5 . . ?
C11 C12 H12B 109.5 . . ?
H12A C12 H12B 109.5 . . ?
C11 C12 H12C 109.5 . . ?
H12A C12 H12C 109.5 . . ?
H12B C12 H12C 109.5 . . ?
C14 C13 C11 116.52(12) . . ?
C14 C13 H13A 108.2 . . ?
C11 C13 H13A 108.2 . . ?
C14 C13 H13B 108.2 . . ?
C11 C13 H13B 108.2 . . ?
H13A C13 H13B 107.3 . . ?
C19 C14 C15 117.88(15) . . ?
C19 C14 C13 120.63(13) . . ?
C15 C14 C13 121.44(14) . . ?
C16 C15 C14 121.16(15) . . ?
C16 C15 H15 119.4 . . ?
C14 C15 H15 119.4 . . ?
C17 C16 C15 120.11(15) . . ?
C17 C16 H16 119.9 . . ?
C15 C16 H16 119.9 . . ?
C16 C17 C18 119.49(16) . . ?
C16 C17 H17 120.3 . . ?
C18 C17 H17 120.3 . . ?
C19 C18 C17 119.99(16) . . ?
C19 C18 H18 120.0 . . ?
C17 C18 H18 120.0 . . ?
C18 C19 C14 121.34(15) . . ?
C18 C19 H19 119.3 . . ?
C14 C19 H19 119.3 . . ?
C21 C20 C11 115.76(12) . . ?
C21 C20 H20A 108.3 . . ?
C11 C20 H20A 108.3 . . ?
C21 C20 H20B 108.3 . . ?
C11 C20 H20B 108.3 . . ?
H20A C20 H20B 107.4 . . ?
C26 C21 C22 117.16(15) . . ?
C26 C21 C20 121.99(14) . . ?
C22 C21 C20 120.85(13) . . ?
C23 C22 C21 121.80(14) . . ?
C23 C22 H22 119.1 . . ?
C21 C22 H22 119.1 . . ?
C22 C23 C24 120.23(14) . . ?
C22 C23 H23 119.9 . . ?
C24 C23 H23 119.9 . . ?
O2 C24 C25 125.04(14) . . ?
O2 C24 C23 115.86(14) . . ?
C25 C24 C23 119.08(15) . . ?
C26 C25 C24 119.64(14) . . ?
C26 C25 H25 120.2 . . ?
C24 C25 H25 120.2 . . ?
C25 C26 C21 122.07(15) . . ?
C25 C26 H26 119.0 . . ?
C21 C26 H26 119.0 . . ?
O2 C27 H27A 109.5 . . ?
O2 C27 H27B 109.5 . . ?
H27A C27 H27B 109.5 . . ?
O2 C27 H27C 109.5 . . ?
H27A C27 H27C 109.5 . . ?
H27B C27 H27C 109.5 . . ?
 
loop_
 _geom_torsion_atom_site_label_1
 _geom_torsion_atom_site_label_2
 _geom_torsion_atom_site_label_3
 _geom_torsion_atom_site_label_4
 _geom_torsion
 _geom_torsion_site_symmetry_1
 _geom_torsion_site_symmetry_2
 _geom_torsion_site_symmetry_3
 _geom_torsion_site_symmetry_4
 _geom_torsion_publ_flag
C10 N2 C1 C2 2.1(2) . . . . ?
C10 N2 C1 C9 -178.27(13) . . . . ?
N2 C1 C2 C3 179.40(14) . . . . ?
C9 C1 C2 C3 -0.2(2) . . . . ?
C1 C2 C3 C4 0.3(2) . . . . ?
C2 C3 C4 C5 0.3(2) . . . . ?
C3 C4 C5 C6 178.94(14) . . . . ?
C3 C4 C5 C9 -0.8(2) . . . . ?
C9 C5 C6 C7 -0.4(2) . . . . ?
C4 C5 C6 C7 179.86(14) . . . . ?
C5 C6 C7 C8 -0.3(2) . . . . ?
C9 N1 C8 C7 0.4(2) . . . . ?
C6 C7 C8 N1 0.4(2) . . . . ?
C8 N1 C9 C5 -1.15(19) . . . . ?
C8 N1 C9 C1 178.94(12) . . . . ?
C6 C5 C9 N1 1.2(2) . . . . ?
C4 C5 C9 N1 -179.07(12) . . . . ?
C6 C5 C9 C1 -178.92(12) . . . . ?
C4 C5 C9 C1 0.84(19) . . . . ?
C2 C1 C9 N1 179.59(12) . . . . ?
N2 C1 C9 N1 -0.08(18) . . . . ?
C2 C1 C9 C5 -0.3(2) . . . . ?
N2 C1 C9 C5 180.00(12) . . . . ?
C1 N2 C10 O1 0.8(2) . . . . ?
C1 N2 C10 C11 -178.75(13) . . . . ?
O1 C10 C11 C12 176.86(13) . . . . ?
N2 C10 C11 C12 -3.58(18) . . . . ?
O1 C10 C11 C13 -59.85(17) . . . . ?
N2 C10 C11 C13 119.71(13) . . . . ?
O1 C10 C11 C20 54.14(17) . . . . ?
N2 C10 C11 C20 -126.30(13) . . . . ?
C12 C11 C13 C14 62.46(16) . . . . ?
C10 C11 C13 C14 -63.04(16) . . . . ?
C20 C11 C13 C14 -178.10(12) . . . . ?
C11 C13 C14 C19 98.31(17) . . . . ?
C11 C13 C14 C15 -84.22(18) . . . . ?
C19 C14 C15 C16 -0.4(2) . . . . ?
C13 C14 C15 C16 -177.92(14) . . . . ?
C14 C15 C16 C17 1.6(2) . . . . ?
C15 C16 C17 C18 -1.6(2) . . . . ?
C16 C17 C18 C19 0.4(3) . . . . ?
C17 C18 C19 C14 0.7(3) . . . . ?
C15 C14 C19 C18 -0.8(2) . . . . ?
C13 C14 C19 C18 176.79(15) . . . . ?
C12 C11 C20 C21 -66.53(16) . . . . ?
C10 C11 C20 C21 58.64(16) . . . . ?
C13 C11 C20 C21 173.81(12) . . . . ?
C11 C20 C21 C26 82.35(17) . . . . ?
C11 C20 C21 C22 -97.81(16) . . . . ?
C26 C21 C22 C23 0.1(2) . . . . ?
C20 C21 C22 C23 -179.71(13) . . . . ?
C21 C22 C23 C24 -1.0(2) . . . . ?
C27 O2 C24 C25 -10.4(2) . . . . ?
C27 O2 C24 C23 171.72(16) . . . . ?
C22 C23 C24 O2 178.40(14) . . . . ?
C22 C23 C24 C25 0.3(2) . . . . ?
O2 C24 C25 C26 -176.76(14) . . . . ?
C23 C24 C25 C26 1.1(2) . . . . ?
C24 C25 C26 C21 -2.0(2) . . . . ?
C22 C21 C26 C25 1.4(2) . . . . ?
C20 C21 C26 C25 -178.80(14) . . . . ?
 
_refine_diff_density_max    0.141
_refine_diff_density_min   -0.156
_refine_diff_density_rms    0.027

_shelx_res_file
;
TITL 1215_ERBR_619_F1_0m_a.res in P2(1)2(1)2(1)
    1215_ERBR_619_F1.res
    created by SHELXL-2019/3 at 09:01:58 on 04-Mar-2025
REM Old TITL 1215_ERBR_619_F1_0m in P2(1)2(1)2(1)
REM SHELXT solution in P2(1)2(1)2(1): R1 0.098, Rweak 0.030, Alpha 0.001
REM <I/s> 2.620 for 25 systematic absences, Orientation as input
REM Flack x = 0.034 ( 0.036 ) from 1848 Parsons' quotients
REM Formula found by SHELXT: C27 N2 O2
CELL 1.54178 9.1162 13.0562 18.5526 90 90 90
ZERR 4 0.0009 0.0014 0.0021 0 0 0
LATT -1
SYMM 0.5-X,-Y,0.5+Z
SYMM -X,0.5+Y,0.5-Z
SYMM 0.5+X,0.5-Y,-Z
SFAC C H N O
UNIT 108 104 8 8

L.S. 10
PLAN  20
SIZE 0.38 0.5 0.5
TEMP -173.15
CONF
BOND
LIST 4
fmap 2
ACTA
MORE -1
BOND $H
REM <olex2.extras>
REM <HklSrc "%.\\1215_ERBR_619_F1.hkl">
REM </olex2.extras>

WGHT    0.035400    0.294200
FVAR       0.90839
N1    3    0.384375    0.706190    0.656167    11.00000    0.01920    0.02554 =
         0.02688   -0.00131   -0.00118    0.00028
N2    3    0.492668    0.596388    0.762377    11.00000    0.02130    0.02718 =
         0.02390   -0.00076    0.00090    0.00583
AFIX  43
H2    2    0.424325    0.643962    0.763492    11.00000   -1.20000
AFIX   0
O1    4    0.622278    0.489195    0.834985    11.00000    0.02564    0.03285 =
         0.02828    0.00209   -0.00010    0.00808
O2    4    0.962736    0.934739    0.856794    11.00000    0.03282    0.02989 =
         0.05202   -0.00049   -0.00862    0.00074
C1    1    0.548896    0.573993    0.693902    11.00000    0.01922    0.02419 =
         0.02353   -0.00180    0.00068   -0.00245
C2    1    0.652752    0.500770    0.678122    11.00000    0.02272    0.02619 =
         0.02748    0.00020   -0.00031    0.00208
AFIX  43
H2A   2    0.693958    0.460149    0.715470    11.00000   -1.20000
AFIX   0
C3    1    0.697673    0.486529    0.605605    11.00000    0.02230    0.02676 =
         0.03216   -0.00442    0.00390    0.00246
AFIX  43
H3    2    0.769042    0.435709    0.594968    11.00000   -1.20000
AFIX   0
C4    1    0.641243    0.543762    0.550766    11.00000    0.02577    0.02908 =
         0.02592   -0.00349    0.00495   -0.00218
AFIX  43
H4    2    0.673108    0.532340    0.502681    11.00000   -1.20000
AFIX   0
C5    1    0.534963    0.620379    0.565425    11.00000    0.02075    0.02532 =
         0.02493   -0.00126    0.00024   -0.00508
C6    1    0.472662    0.684170    0.511974    11.00000    0.02871    0.03282 =
         0.02316    0.00088   -0.00019   -0.00316
AFIX  43
H6    2    0.501467    0.677329    0.463000    11.00000   -1.20000
AFIX   0
C7    1    0.370658    0.755744    0.531377    11.00000    0.03006    0.03116 =
         0.02906    0.00365   -0.00553    0.00038
AFIX  43
H7    2    0.328105    0.799439    0.496174    11.00000   -1.20000
AFIX   0
C8    1    0.329548    0.763771    0.604344    11.00000    0.02265    0.02699 =
         0.03171    0.00058   -0.00209    0.00178
AFIX  43
H8    2    0.258104    0.813609    0.616975    11.00000   -1.20000
AFIX   0
C9    1    0.487706    0.635170    0.637367    11.00000    0.01813    0.02202 =
         0.02452   -0.00161    0.00013   -0.00375
C10   1    0.528421    0.555246    0.827373    11.00000    0.02006    0.02605 =
         0.02460   -0.00043   -0.00115    0.00022
C11   1    0.442315    0.596102    0.892482    11.00000    0.02361    0.03196 =
         0.02238   -0.00003   -0.00020    0.00443
C12   1    0.334586    0.682768    0.874343    11.00000    0.02509    0.03411 =
         0.02597   -0.00257    0.00128    0.00600
AFIX 137
H12A  2    0.388240    0.740106    0.852733    11.00000   -1.50000
H12B  2    0.285862    0.705871    0.918532    11.00000   -1.50000
H12C  2    0.260904    0.657636    0.840187    11.00000   -1.50000
AFIX   0
C13   1    0.360238    0.504461    0.927306    11.00000    0.02702    0.03603 =
         0.02480    0.00319    0.00264    0.00366
AFIX  23
H13A  2    0.433956    0.452713    0.941770    11.00000   -1.20000
H13B  2    0.311863    0.529086    0.971827    11.00000   -1.20000
AFIX   0
C14   1    0.246032    0.452016    0.881294    11.00000    0.02482    0.03169 =
         0.02603    0.00516    0.00538    0.00158
C15   1    0.102521    0.489391    0.876597    11.00000    0.02630    0.03225 =
         0.03187    0.00191    0.00737    0.00353
AFIX  43
H15   2    0.076948    0.550329    0.901597    11.00000   -1.20000
AFIX   0
C16   1   -0.002955    0.439102    0.836130    11.00000    0.02432    0.03861 =
         0.03646    0.00512    0.00440    0.00356
AFIX  43
H16   2   -0.099186    0.466576    0.832618    11.00000   -1.20000
AFIX   0
C17   1    0.031652    0.348841    0.800785    11.00000    0.03170    0.04217 =
         0.03326   -0.00043   -0.00066   -0.00186
AFIX  43
H17   2   -0.041154    0.313324    0.773999    11.00000   -1.20000
AFIX   0
C18   1    0.173945    0.310563    0.804814    11.00000    0.03789    0.03781 =
         0.03924   -0.00539    0.00077    0.00726
AFIX  43
H18   2    0.198740    0.248958    0.780442    11.00000   -1.20000
AFIX   0
C19   1    0.279399    0.362336    0.844377    11.00000    0.02680    0.03670 =
         0.03506    0.00228    0.00216    0.00785
AFIX  43
H19   2    0.376472    0.336016    0.846314    11.00000   -1.20000
AFIX   0
C20   1    0.555722    0.633061    0.949543    11.00000    0.02854    0.03798 =
         0.02216   -0.00262   -0.00324    0.00572
AFIX  23
H20A  2    0.501382    0.659001    0.991984    11.00000   -1.20000
H20B  2    0.613847    0.573182    0.965545    11.00000   -1.20000
AFIX   0
C21   1    0.660209    0.715144    0.924905    11.00000    0.02713    0.03577 =
         0.02120   -0.00530   -0.00660    0.00558
C22   1    0.801497    0.690319    0.901404    11.00000    0.02821    0.02974 =
         0.02752   -0.00340   -0.00678    0.00749
AFIX  43
H22   2    0.831020    0.620542    0.900917    11.00000   -1.20000
AFIX   0
C23   1    0.898915    0.764144    0.878972    11.00000    0.02594    0.03273 =
         0.03238   -0.00485   -0.00572    0.00692
AFIX  43
H23   2    0.994736    0.745034    0.863995    11.00000   -1.20000
AFIX   0
C24   1    0.857458    0.867167    0.878129    11.00000    0.02964    0.03028 =
         0.03247   -0.00408   -0.01003    0.00135
C25   1    0.716763    0.893798    0.900648    11.00000    0.03252    0.02895 =
         0.03540   -0.00729   -0.01218    0.00926
AFIX  43
H25   2    0.686190    0.963343    0.899622    11.00000   -1.20000
AFIX   0
C26   1    0.621537    0.818218    0.924579    11.00000    0.02617    0.03697 =
         0.03183   -0.00959   -0.00669    0.00939
AFIX  43
H26   2    0.526947    0.837451    0.941270    11.00000   -1.20000
AFIX   0
C27   1    0.918669    1.038701    0.845885    11.00000    0.04912    0.03089 =
         0.06433    0.00447   -0.00586    0.00166
AFIX 137
H27A  2    0.838653    1.041058    0.810648    11.00000   -1.50000
H27B  2    1.002114    1.078481    0.827847    11.00000   -1.50000
H27C  2    0.885040    1.067814    0.891683    11.00000   -1.50000

REM <hkl>
REM C:/frames/work/1215/1215_ERBR_619_F1.hkl
REM </hkl>
AFIX   0
HKLF 4


REM  1215_ERBR_619_F1_0m_a.res in P2(1)2(1)2(1)
REM wR2 = 0.0658, GooF = S = 1.076, Restrained GooF = 1.076 for all data
REM R1 = 0.0254 for 4322 Fo > 4sig(Fo) and 0.0255 for all 4337 data
REM 282 parameters refined using 0 restraints

END

WGHT      0.0354      0.2942

REM Highest difference peak  0.141,  deepest hole -0.156,  1-sigma level  0.027
Q1    1   0.3508  0.6937  0.7019  11.00000  0.05    0.14
Q2    1   0.5372  0.6395  0.6030  11.00000  0.05    0.14
Q3    1   0.5046  0.6166  0.9174  11.00000  0.05    0.13
Q4    1   0.3927  0.6351  0.8770  11.00000  0.05    0.11
Q5    1   0.4752  0.5730  0.8604  11.00000  0.05    0.11
Q6    1   0.8852  0.8118  0.8893  11.00000  0.05    0.10
Q7    1   0.6231  0.7621  0.9064  11.00000  0.05    0.10
Q8    1   0.6007  0.4561  0.8904  11.00000  0.05    0.10
Q9    1   0.5456  0.6155  0.6655  11.00000  0.05    0.10
Q10   1   0.8592  0.8085  0.8739  11.00000  0.05    0.10
Q11   1   0.3999  0.5496  0.9051  11.00000  0.05    0.10
Q12   1   0.3040  0.4851  0.8983  11.00000  0.05    0.09
Q13   1   0.6063  0.6616  0.4187  11.00000  0.05    0.09
Q14   1   0.5478  0.5637  0.5544  11.00000  0.05    0.09
Q15   1   0.2796  0.4223  0.8433  11.00000  0.05    0.09
Q16   1   0.1068  0.8207  0.6242  11.00000  0.05    0.09
Q17   1   0.0840  0.5465  0.9350  11.00000  0.05    0.08
Q18   1   0.0705  0.4818  0.8311  11.00000  0.05    0.08
Q19   1   0.3352  0.7347  0.5674  11.00000  0.05    0.08
Q20   1   0.6213  0.4909  0.8849  11.00000  0.05    0.08
;
_shelx_res_checksum   21213

_shelx_hkl_file
;
   1   0   0    1.70    0.50
   1   0   0    0.90    0.40
   1   0   0    1.80    0.50
   1   0   0    2.20    0.60
  -1   0   0    2.50    0.40
   2   0   0 5281.97  163.18
   3   0   0    1.50    1.20
   3   0   0    1.50    1.20
   3   0   0    0.80    1.10
   3   0   0    0.60    1.10
  -3   0   0    0.90    0.70
   3   0   0    2.30    1.60
   4   0   0  231.78    8.00
   4   0   0  253.47   10.50
   4   0   0  249.68    9.80
   4   0   0  236.18   10.70
   4   0   0  251.97   10.30
  -4   0   0  241.68    8.80
   4   0   0  240.78    9.70
  -5   0   0    0.30    1.20
   5   0   0    1.20    2.40
   5   0   0    1.50    2.00
   5   0   0    1.10    2.60
   5   0   0   -0.30    2.40
   6   0   0 2050.09   69.29
  -6   0   0 2186.68   64.79
   6   0   0 1993.40   64.29
   6   0   0 2009.90   64.29
   6   0   0 2030.90   68.59
   6   0   0 2149.88   67.69
   6   0   0 2100.89   66.49
   6   0   0 2060.19   68.69
   7   0   0    2.10    1.10
  -7   0   0    1.70    0.90
   7   0   0    2.00    0.70
   7   0   0   -2.60    2.70
   7   0   0    1.10    1.20
   7   0   0    2.10    3.60
   7   0   0    3.00    0.80
  -7   0   0    1.40    0.90
   7   0   0   -0.80    4.50
   7   0   0   -1.90    4.70
   8   0   0  399.56   16.50
  -8   0   0  434.76   14.40
   8   0   0  423.86   17.60
   8   0   0  430.56   14.40
  -8   0   0  456.75   15.60
   8   0   0  440.76   14.40
   8   0   0  447.16   19.20
   8   0   0  446.56   21.10
   8   0   0  402.76   21.80
   9   0   0    0.50    0.50
  -9   0   0    0.40    0.70
   9   0   0    0.60    0.80
   9   0   0    0.70    4.00
  -9   0   0    0.50    0.40
   9   0   0    0.70    0.70
  10   0   0   55.79    2.60
 -10   0   0   55.49    2.70
  10   0   0   58.29    2.50
  10   0   0   53.09    2.50
  10   0   0   55.59    2.60
  11   0   0    1.40    0.50
 -11   0   0    1.40    0.70
  11   0   0    0.50    0.70
  11   0   0    1.00    0.30
   0  -1   0    0.90    0.30
   1  -1   0 1396.96   41.20
  -1  -1   0 1308.77   41.70
   1  -1   0 1292.17   41.00
   1   1   0 1351.06   41.40
  -1   1   0 1278.17   40.90
   1  -1   0 1372.46   41.10
  -1   1   0 1358.26   41.00
   1  -1   0 1402.26   41.10
  -1  -1   0 1262.07   41.50
  -1  -1   0 1330.77   41.60
   1   1   0 1327.47   41.60
  -1  -1   0 1289.07   41.40
   1   1   0 1301.77   41.40
   2  -1   0 5908.21  181.38
  -2  -1   0 5855.31  182.28
   2   1   0 5950.31  181.78
   2   1   0 5916.71  182.48
   2   1   0 5899.51  182.08
   2  -1   0 6065.19  181.58
  -2  -1   0 5730.23  181.48
   3  -1   0   44.90    3.20
   3   1   0   40.10    3.20
   3  -1   0   43.90    2.70
   3  -1   0   40.70    2.60
   3  -1   0   39.90    2.90
  -3   1   0   41.80    2.10
   3   1   0   42.60    3.70
  -3  -1   0   47.50    2.90
   3   1   0   44.30    2.80
   3   1   0   41.00    3.20
   3   1   0   39.90    3.00
   3  -1   0   45.80    3.30
   4  -1   0  286.87   11.20
   4  -1   0  303.17   11.60
   4   1   0  289.47   12.20
   4  -1   0  306.07   12.10
   4  -1   0  291.27   11.60
   4  -1   0  291.27   11.10
   4  -1   0  307.27    9.80
  -4   1   0  281.77    9.90
   4   1   0  323.67   13.00
   4   1   0  284.47   11.80
   4   1   0  267.67   11.30
   4   1   0  273.97    9.50
   4   1   0  284.27   12.00
  -4  -1   0  284.47   10.60
   5  -1   0  853.71   28.80
   5   1   0  882.11   30.70
   5   1   0  902.31   31.20
   5   1   0  851.91   27.30
   5  -1   0  816.92   29.40
   5   1   0  880.11   29.20
   5   1   0  852.71   31.40
  -5  -1   0  869.81   28.50
   5  -1   0  894.61   30.30
   5  -1   0  871.31   30.30
   5  -1   0  830.72   27.20
   5   1   0  870.11   30.00
   5  -1   0  891.31   30.80
   6   1   0   49.10    2.40
   6   1   0   54.19    2.50
   6   1   0   48.30    6.80
   6   1   0   48.60    5.30
   6  -1   0   44.10    2.40
  -6  -1   0   53.19    5.70
   6   1   0   50.19    6.30
   6   1   0   46.50    4.80
   6  -1   0   46.30    2.30
   6  -1   0   48.60    4.60
   6  -1   0   44.10    5.60
   6  -1   0   49.50    5.70
   6   1   0   64.59    7.20
   6  -1   0   43.20    6.10
  -7  -1   0  193.08    7.00
   7   1   0  184.28    8.00
   7  -1   0  186.28    7.00
  -7   1   0  206.68    7.80
   7  -1   0  181.18    7.00
   7  -1   0  184.48    7.40
   7   1   0  203.58   12.70
   7  -1   0  203.88   12.00
  -7  -1   0  190.48    6.90
   7   1   0  207.28   11.50
   7   1   0  198.68   13.50
   7  -1   0  205.58   10.80
  -7   1   0  199.48    7.20
   7   1   0  201.18    7.10
   7   1   0  195.68    9.80
   7  -1   0  186.38    7.10
   7  -1   0  190.78    9.70
  -7   1   0  195.68    7.30
   7  -1   0  184.18   12.60
   7   1   0  194.18    7.10
   8  -1   0   99.79    4.20
  -8  -1   0  107.19    4.60
   8   1   0  103.99   13.10
   8   1   0  108.19    8.10
   8  -1   0  101.29   12.60
   8   1   0   85.59   11.70
   8   1   0  102.79    4.30
   8  -1   0  110.89   11.50
  -8  -1   0   98.69    4.80
  -8  -1   0  102.89    4.30
   8  -1   0  105.29    4.30
   8   1   0   99.09    4.30
   8   1   0  106.19    9.80
  -8   1   0  102.59    5.20
   8  -1   0   97.29    7.50
   9  -1   0    2.20    0.60
   9  -1   0   -0.60    3.60
  -9  -1   0    2.40    0.80
   9   1   0    3.00    0.90
  -9   1   0    1.90    0.70
   9  -1   0    1.80    0.70
   9   1   0    1.80    0.60
   9   1   0    1.20    0.70
   9   1   0    3.00    1.00
   9   1   0    3.10    4.20
  -9  -1   0    1.60    0.50
   9  -1   0    1.40    0.70
  10   1   0    0.70    0.40
  10   1   0    0.40    0.60
  10  -1   0    0.70    0.60
  10  -1   0    0.90    0.50
 -10   1   0   -0.70    0.60
 -10  -1   0    0.70    0.60
  10   1   0   -0.30    0.50
  10  -1   0    0.10    0.40
  10   1   0    0.50    0.70
  10  -1   0   -0.20    1.10
 -11   1   0    1.60    0.50
  11  -1   0   -0.20    0.50
  11  -1   0    1.10    0.30
  11   1   0    1.40    0.40
  11  -1   0    1.10    0.50
 -11  -1   0    1.00    0.50
  11   1   0    0.90    0.50
   0  -2   0 2998.60   93.09
   0  -2   0 3093.99   93.29
   0   2   0 2982.80   93.09
   2   2   0 1442.26   45.30
   2   2   0 1436.86   45.40
   2  -2   0 1440.56   44.70
  -2   2   0 1398.66   44.00
  -2  -2   0 1403.86   45.90
   2   2   0 1412.36   45.60
   2  -2   0 1405.66   44.40
  -2  -2   0 1423.26   45.20
  -2  -2   0 1430.86   45.40
   2  -2   0 1475.75   44.70
   3   2   0 8634.04  255.77
  -3   2   0 7991.60  253.97
   3  -2   0 8504.65  254.87
   3   2   0 8505.45  257.07
   3  -2   0 8526.25  255.47
   3   2   0 8287.97  255.97
   3  -2   0 8079.79  255.27
   3   2   0 8236.78  256.37
   3  -2   0 8191.08  254.47
  -3  -2   0 8091.59  256.27
  -3  -2   0 8037.60  258.17
   3   2   0 8373.46  255.17
  -3  -2   0 8337.97  255.27
   4  -2   0  459.05   16.70
   4  -2   0  463.55   15.80
   4   2   0  448.56   17.30
   4   2   0  457.45   17.10
   4  -2   0  476.05   16.90
   4   2   0  454.85   16.30
   4  -2   0  490.05   16.30
   4  -2   0  445.16   14.80
   4   2   0  462.65   17.90
   4   2   0  458.35   18.40
  -4  -2   0  466.45   16.40
  -5  -2   0  691.73   23.90
   5   2   0  717.63   25.90
   5   2   0  691.33   26.20
   5   2   0  707.63   25.20
   5  -2   0  670.33   22.00
   5   2   0  669.53   22.20
   5   2   0  705.63   24.30
   5  -2   0  720.43   25.10
   5   2   0  709.63   27.00
   5  -2   0  694.83   23.60
   5  -2   0  720.03   24.20
   5  -2   0  697.03   25.10
   6   2   0  128.89   10.00
   6   2   0  131.29    7.70
   6  -2   0  131.39    7.10
  -6  -2   0  139.69    7.00
   6   2   0  125.29    9.60
   6  -2   0  141.29    7.80
   6   2   0  134.19    5.10
   6  -2   0  131.39    5.10
   6  -2   0  134.19    5.00
   6  -2   0  146.79    9.40
   6   2   0  138.99    9.80
   6  -2   0  133.09    8.30
   6   2   0  140.79    5.20
   6   2   0  142.29    8.90
   7  -2   0  984.30   29.90
   7  -2   0  837.02   29.80
  -7   2   0  918.31   30.10
   7   2   0  921.31   30.50
   7  -2   0  887.61   34.40
   7   2   0  962.20   30.10
  -7  -2   0  936.51   29.90
  -7   2   0  939.51   29.80
   7  -2   0  995.10   35.00
  -7   2   0  916.01   30.20
   7   2   0  983.80   34.70
   7   2   0  966.40   30.00
   7  -2   0  922.51   32.40
  -7   2   0  967.20   29.90
   7  -2   0  936.71   30.20
   7  -2   0  932.11   29.90
  -7  -2   0 1028.50   31.70
   7   2   0  894.21   29.80
   7   2   0  932.91   36.30
  -7  -2   0  942.31   29.70
   7   2   0  977.00   33.20
   7  -2   0  974.30   33.40
   7   2   0  946.71   37.00
   7   2   0  909.51   35.80
   8   2   0   54.69    3.30
   8  -2   0   51.49    2.70
   8  -2   0   55.39    2.80
   8   2   0   48.20    7.50
   8  -2   0   47.60    6.60
   8  -2   0   57.29    3.00
  -8   2   0   59.09    3.10
  -8   2   0   57.09    2.40
   8   2   0   46.30   10.20
  -8  -2   0   58.49    3.10
  -8   2   0   59.19    3.00
   8   2   0   55.39    3.10
  -8  -2   0   56.59    2.70
   8   2   0   54.99    6.90
   8  -2   0   51.59    3.70
   8   2   0   58.19    2.80
   8  -2   0   59.99    9.50
   8  -2   0   56.09    8.20
   8   2   0   43.50    9.30
   8   2   0   61.99    3.00
  -8   2   0   57.49    2.80
   8  -2   0   54.99    6.00
  -9   2   0  261.07    9.70
   9  -2   0  250.17    8.90
   9   2   0  261.77   13.10
   9  -2   0  250.97    8.80
   9  -2   0  248.38   12.20
   9   2   0  266.97   10.50
   9   2   0  253.17    8.90
  -9   2   0  251.07    8.10
   9   2   0  249.78    8.90
  -9  -2   0  268.47    8.70
   9  -2   0  255.77    8.90
  -9   2   0  238.58    9.00
  -9  -2   0  245.98    9.10
   9   2   0  249.08    8.70
  10  -2   0   42.50    2.20
  10  -2   0   42.20    2.10
  10   2   0   40.70    1.90
  10   2   0   43.80    2.30
  10   2   0   43.50    2.20
 -10  -2   0   41.10    2.20
  10  -2   0   42.70    2.00
 -10   2   0   39.10    2.00
  10   2   0   41.90    2.10
  10  -2   0   42.00    2.20
 -10   2   0   42.60    2.30
  11  -2   0   16.00    1.30
  11   2   0   18.50    1.00
 -11  -2   0   17.10    1.00
  11   2   0   16.50    1.10
  11  -2   0   16.50    1.10
   0  -3   0    3.30    0.90
   0  -3   0    1.20    0.90
  -1  -3   0 4872.11  147.09
  -1  -3   0 4676.63  147.29
   1  -3   0 4793.32  146.29
   1   3   0 4801.72  146.69
   1  -3   0 4670.43  146.09
  -1  -3   0 4697.53  146.69
  -2  -3   0 5116.69  154.38
  -2  -3   0 5126.69  155.18
  -2  -3   0 4951.60  154.48
   2   3   0 4826.82  153.78
   2  -3   0 4880.01  152.88
   2  -3   0 5035.90  153.38
   2   3   0 5035.20  154.28
   2   3   0 5042.50  154.38
  -2  -3   0 4822.82  154.68
   2  -3   0 5044.60  153.08
   2   3   0 4979.40  154.78
  -2  -3   0 4813.82  153.88
   2  -3   0 5078.89  153.28
   3  -3   0  305.37   10.70
  -3  -3   0  317.57   12.40
   3   3   0  307.87   12.10
   3  -3   0  309.47   10.90
  -3  -3   0  311.07   11.70
  -3  -3   0  309.17   12.00
  -3  -3   0  313.17   12.90
   3   3   0  315.17   11.60
   3   3   0  316.87   12.30
   3  -3   0  316.77   11.20
   3   3   0  317.07   13.40
   3  -3   0  315.47   12.40
  -3  -3   0  320.77   12.30
   3   3   0  318.27   12.80
   4   3   0   84.09    5.90
  -4  -3   0   77.29    5.10
   4   3   0   83.49    5.10
  -4  -3   0   73.79    5.70
   4  -3   0   83.19    4.90
   4  -3   0   74.39    2.90
   4  -3   0   83.39    4.80
   4   3   0   74.99    6.00
   4   3   0   79.39    3.20
   4  -3   0   80.19    4.30
   4   3   0   83.69    6.60
   4  -3   0   83.79    4.50
   4   3   0   90.09    5.70
   5   3   0  754.02   27.60
   5   3   0  785.02   29.20
   5   3   0  759.12   24.30
   5   3   0  788.02   28.40
   5  -3   0  784.42   26.10
   5  -3   0  767.92   26.80
   5  -3   0  717.83   24.00
  -5  -3   0  799.02   26.70
   5   3   0  778.42   29.50
   5   3   0  734.53   24.30
   5  -3   0  762.22   26.80
   5   3   0  767.82   26.60
   5  -3   0  761.42   25.70
   6   3   0    5.30    3.40
   6   3   0    6.90    1.00
   6   3   0    5.00    3.00
   6  -3   0    6.10    3.30
   6  -3   0   13.40    4.20
   6   3   0    4.60    4.00
   6   3   0    7.90    4.60
  -6  -3   0    2.10    2.50
   6   3   0   12.20    4.80
   7  -3   0   37.50    2.10
   7   3   0   25.50    6.50
   7   3   0   33.60    5.10
  -7   3   0   41.20    2.30
  -7   3   0   37.50    2.30
  -7  -3   0   39.00    4.80
   7   3   0   41.50    7.10
  -7   3   0   35.20    2.30
  -7  -3   0   36.60    2.30
   7  -3   0   31.10    4.90
   7   3   0   30.30    7.30
   7   3   0   46.50    8.20
   7  -3   0   41.50    6.80
   7   3   0   41.40    2.20
   7  -3   0   39.60    5.30
   7  -3   0   36.10    5.90
   7  -3   0   37.70    2.80
  -7   3   0   40.30    2.40
   7  -3   0   36.00    2.20
  -7   3   0   38.70    1.90
   7   3   0   38.80    2.30
   7   3   0   36.30    2.10
   7   3   0   33.00    2.50
   8  -3   0   32.20    2.00
   8   3   0   35.50    7.80
   8  -3   0   29.30    2.40
   8  -3   0   24.10    4.00
  -8   3   0   31.80    2.10
   8   3   0   35.20    2.00
   8   3   0   31.60    2.10
  -8   3   0   32.30    2.10
  -8   3   0   33.90    1.70
   8  -3   0   28.30    2.00
  -8   3   0   36.60    2.30
   8  -3   0   22.80    5.20
  -8  -3   0   32.40    2.00
   8   3   0   30.00    2.40
   8   3   0   31.20    2.10
   8   3   0   22.10    5.20
   8  -3   0   33.20    2.10
  -8   3   0   34.00    2.30
  -9  -3   0  232.38    8.30
  -9   3   0  237.88    8.30
   9   3   0  246.78    8.50
  -9   3   0  242.78    8.20
   9  -3   0  235.38    8.30
  -9   3   0  233.98    8.70
   9  -3   0  242.08    8.30
   9   3   0  252.27    8.40
   9  -3   0  227.28    8.20
   9   3   0  218.98   12.90
  -9  -3   0  232.48    8.90
   9   3   0  225.98    8.70
   9  -3   0  247.68    8.40
  10   3   0   15.30    1.60
  10   3   0   15.10    1.10
  10  -3   0   16.10    1.30
  10   3   0   15.60    1.20
 -10   3   0   14.70    1.20
 -10  -3   0   16.60    1.40
  10  -3   0   16.10    1.20
 -10   3   0   18.70    2.00
  10  -3   0   13.70    1.50
  10   3   0   14.10    1.60
  10  -3   0   19.00    1.40
  11  -3   0  153.98    5.20
 -11  -3   0  128.29    4.80
 -11   3   0  136.59    4.80
  11   3   0  142.09    4.60
  11   3   0  140.29    4.80
  11  -3   0  145.19    4.70
   0  -4   0 1431.26   46.30
   0   4   0 1468.15   45.80
   0  -4   0 1407.26   45.70
   0  -4   0 1481.15   45.70
   0  -4   0 1468.85   46.10
   1  -4   0  549.15   18.30
   1  -4   0  552.84   17.70
  -1  -4   0  550.04   18.50
   1  -4   0  558.94   18.20
  -1   4   0  545.95   17.70
  -1  -4   0  573.24   18.80
  -1  -4   0  547.95   19.30
   1  -4   0  540.75   17.90
   1   4   0  538.65   18.60
   1   4   0  531.25   19.10
  -1  -4   0  558.84   19.10
   2  -4   0 4280.67  134.59
   2   4   0 4328.97  135.59
   2  -4   0 4428.16  134.49
  -2  -4   0 4601.54  135.79
   2   4   0 4480.25  135.69
   2   4   0 4217.28  134.99
  -2  -4   0 4309.47  136.59
   2   4   0 4313.47  136.19
  -2  -4   0 4272.27  136.09
  -2  -4   0 4281.47  135.19
  -2  -4   0 4459.85  136.09
   2  -4   0 4304.97  134.19
  -3  -4   0 1863.21   59.59
   3  -4   0 1825.82   57.49
  -3  -4   0 1750.12   60.09
   3   4   0 1858.71   59.19
  -3  -4   0 1782.52   59.29
   3   4   0 1796.12   58.39
   3  -4   0 1824.92   57.19
  -3  -4   0 1903.31   58.59
   3  -4   0 1895.11   57.89
   3  -4   0 1788.12   57.69
  -3  -4   0 1847.22   58.99
   3   4   0 1840.92   59.39
   3   4   0 1912.11   60.19
   3   4   0 1807.12   60.69
   4   4   0 9855.21  301.67
  -4  -4   0 9401.86  299.47
   4   4   0 9786.62  300.77
   4  -4   0 9561.14  297.77
   4  -4   0 9562.84  297.47
  -4  -4   0 9710.53  300.37
  -4  -4   0 9554.44  297.87
  -4  -4   0 9805.42  298.87
  -4  -4   0 9671.03  299.17
   4  -4   0 9656.83  297.07
   4   4   0 9735.23  298.37
   4   4   0 9877.71  299.87
   4   4   0 9999.00  299.77
   4  -4   0 9175.68  297.77
   5  -4   0  267.77   10.60
   5   4   0  254.17   12.90
   5   4   0  242.38   13.40
   5   4   0  253.87   12.30
   5  -4   0  259.97   11.00
   5   4   0  254.97    8.80
   5  -4   0  248.38    8.50
  -5  -4   0  268.47   11.50
   5  -4   0  265.77   11.00
   5   4   0  253.27    8.80
   5   4   0  259.67   11.40
   5  -4   0  253.47   10.10
   5   4   0  254.07   14.10
  -6   4   0    2.10    1.10
   6   4   0    3.70    0.90
  -6  -4   0    2.70    0.90
   6   4   0    6.90    4.80
   6  -4   0    2.10    3.10
  -6   4   0    1.20    1.10
   6  -4   0    1.70    0.80
  -6  -4   0    5.00    2.90
   6  -4   0    2.20    2.40
   6   4   0    0.50    4.80
  -6   4   0    1.50    1.00
   6   4   0    0.00    3.80
   6   4   0    2.80    3.40
   6  -4   0    0.90    3.40
   6   4   0    1.30    0.60
   6   4   0    2.80    1.30
   6   4   0   -3.80    4.10
   6   4   0    0.50    0.60
   6  -4   0    0.40    0.50
   7   4   0    4.60    4.20
   7   4   0    7.30    5.80
   7   4   0    6.70    1.40
   7   4   0   11.20    6.20
   7   4   0    5.60    1.00
   7   4   0    7.10    1.20
   7  -4   0    5.50    5.60
  -7   4   0    7.10    1.10
   7   4   0    9.00    7.70
   7   4   0    5.50    0.90
  -7   4   0    5.40    1.00
   7  -4   0    6.30    4.70
   7  -4   0    3.20    4.00
  -7   4   0    7.40    1.20
  -7  -4   0    5.10    3.90
   7   4   0   -1.20    6.30
   7  -4   0    7.80    3.00
  -7  -4   0    6.20    1.10
   8   4   0  112.09    4.50
   8  -4   0  113.89    4.50
  -8  -4   0  115.49    4.60
   8  -4   0  106.39    4.50
   8  -4   0  105.39    7.60
  -8   4   0  118.89    4.60
   8  -4   0  102.59    9.30
  -8   4   0  115.09    4.70
   8   4   0  117.69    4.70
   8   4   0   94.49    9.10
   8   4   0  125.39   13.60
   8  -4   0  116.59    4.80
  -8   4   0  112.29    4.90
   8   4   0  112.49    5.10
  -8   4   0  114.59    4.60
   9  -4   0    9.20    4.40
  -9  -4   0   13.40    1.40
   9   4   0   13.50    1.70
   9  -4   0   15.90    1.30
   9   4   0   14.20    1.20
  -9   4   0   13.70    1.40
  -9   4   0   13.10    1.50
   9  -4   0   19.20    1.90
   9   4   0   -0.90    7.00
  -9  -4   0   15.40    1.30
   9  -4   0   14.20    1.40
   9   4   0   13.50    1.50
  -9   4   0   16.10    1.40
 -10   4   0   17.90    1.40
  10  -4   0   17.90    1.60
  10  -4   0   19.30    1.90
  10   4   0   17.60    1.10
 -10  -4   0   18.50    1.00
 -10   4   0   17.80    1.20
  10  -4   0   16.40    1.70
  10   4   0   15.90    1.30
  10  -4   0   16.90    1.20
 -10  -4   0   17.10    1.30
  10   4   0   15.30    1.30
   0  -5   0    1.20    1.40
   0  -5   0    0.40    1.60
   0   5   0    1.40    1.30
   0  -5   0    1.40    1.20
   0  -5   0    2.20    1.40
  -1  -5   0  427.36   14.90
   1  -5   0  402.46   14.20
  -1  -5   0  419.96   15.20
   1  -5   0  426.66   15.10
   1   5   0  381.16   15.40
  -1  -5   0  414.46   16.00
   1  -5   0  426.46   14.90
   1   5   0  437.36   15.30
  -1   5   0  460.15   14.20
  -1  -5   0  429.16   15.70
   1   5   0  428.86   16.00
   2   5   0   82.59    6.30
   2   5   0   88.39    6.00
  -2  -5   0   81.39    5.30
   2  -5   0   89.69    4.60
   2  -5   0   93.79    4.40
   2   5   0   79.99    5.90
  -2  -5   0   86.39    6.00
  -2  -5   0   85.29    5.60
   2  -5   0   89.39    4.10
   2  -5   0   81.49    3.90
  -2  -5   0   81.19    3.40
   2   5   0   78.19    5.10
  -2  -5   0   88.69    5.80
  -2  -5   0   99.49    5.70
   3  -5   0 1444.36   48.10
  -3  -5   0 1548.05   52.59
   3   5   0 1572.24   53.19
   3   5   0 1599.34   58.89
   3  -5   0 1535.75   49.30
  -3  -5   0 1598.24   51.89
  -3  -5   0 1450.35   48.50
   3  -5   0 1530.75   49.00
   3   5   0 1510.85   50.29
  -3  -5   0 1551.74   51.59
   3   5   0 1554.54   51.39
   3  -5   0 1591.14   49.70
  -3  -5   0 1603.44   51.29
   3   5   0 1641.64   51.59
  -3  -5   0 1624.74   50.69
   3  -5   0 1635.94   49.90
   4  -5   0    1.80    2.20
   4   5   0    0.60    3.10
   4   5   0    7.80    4.10
  -4  -5   0   -1.00    3.30
   4   5   0    1.60    4.40
  -4  -5   0    0.60    3.10
   4  -5   0    1.40    0.50
  -4  -5   0   -2.60    3.20
   4   5   0    3.20    3.30
  -4  -5   0    0.30    3.10
  -4  -5   0    6.40    2.80
   4  -5   0    2.10    1.60
   4   5   0    2.30    0.70
   4  -5   0    1.10    1.60
   4  -5   0    2.60    1.80
   5  -5   0   28.50    1.60
   5  -5   0   29.50    3.90
   5   5   0   31.90    1.90
   5   5   0   25.20    5.90
   5  -5   0   37.10    3.20
   5   5   0   36.80    6.10
  -5  -5   0   21.70    3.80
   5   5   0   24.30    4.70
   5  -5   0   30.60    4.10
   5   5   0   32.60    5.10
   5  -5   0   31.50    4.00
   5   5   0   28.30    1.90
   5   5   0   25.90    5.70
   5  -5   0   30.50    3.60
  -6   5   0   39.30    2.60
   6   5   0   33.40    2.10
   6  -5   0   29.90    2.00
   6   5   0   47.60    6.30
  -6  -5   0   32.90    4.90
   6  -5   0   29.80    5.40
  -6   5   0   39.10    2.70
   6  -5   0   33.80    5.10
  -6   5   0   34.80    3.60
   6   5   0   33.30    2.10
   6   5   0   42.10    7.40
   6   5   0   27.60    7.50
   6  -5   0   34.30    4.30
   6   5   0   21.50    6.90
   6  -5   0   31.30    1.80
   6  -5   0   35.00    4.80
   6   5   0   26.60    5.90
   7   5   0  104.09    4.20
   7   5   0   92.29    9.50
  -7   5   0  101.99    4.60
   7  -5   0  106.39    4.20
   7   5   0  104.49    4.80
   7  -5   0   86.29   11.90
   7   5   0  102.49   13.30
  -7   5   0  101.89    4.30
  -7   5   0  107.19    4.30
   7   5   0  108.59    4.50
   7  -5   0   98.19    8.10
   7   5   0  106.19    4.40
  -7  -5   0  107.79    8.50
   7   5   0  101.09   12.00
   7   5   0   92.49   16.50
   7  -5   0  100.79    4.20
  -7   5   0  102.39    4.40
   7  -5   0   99.89   11.90
   7   5   0  109.89   15.80
  -7  -5   0   99.59    4.50
   8   5   0  367.46   17.50
  -8  -5   0  350.16   12.00
  -8   5   0  356.36   11.90
  -8   5   0  347.27   12.30
   8   5   0  363.26   12.10
   8   5   0  355.86   12.50
   8   5   0  356.16   11.80
   8  -5   0  342.67   17.80
   8  -5   0  342.97   11.80
   8  -5   0  358.16   11.90
  -8   5   0  353.56   12.10
   8  -5   0  340.17   16.40
   8  -5   0  351.46   11.90
   8   5   0  356.66   11.90
   8   5   0  338.37   22.50
   9   5   0   17.30    1.70
  -9  -5   0   18.20    1.50
  -9   5   0   18.80    1.60
   9  -5   0   17.90    1.40
  -9   5   0   17.50    1.40
   9  -5   0   17.10    1.50
   9  -5   0   16.70    5.20
  -9  -5   0   17.90    1.30
   9   5   0   18.30    1.30
   9   5   0   17.50    1.50
   9   5   0   17.30    1.90
  -9   5   0   17.40    1.40
  10  -5   0    4.60    1.10
 -10  -5   0    5.80    0.60
 -10  -5   0    4.50    0.80
  10   5   0    3.90    0.70
  10   5   0    4.00    0.50
 -10   5   0    5.40    0.90
  10  -5   0    5.80    0.80
  10  -5   0    4.80    0.70
   0  -6   0  440.36   16.40
   0  -6   0  462.75   16.30
   0  -6   0  397.56   13.80
   0  -6   0  456.25   15.80
   0  -6   0  428.36   15.30
   0   6   0  419.36   15.30
  -1  -6   0    3.10    2.20
  -1  -6   0    3.00    2.10
   1  -6   0    3.70    1.60
   1  -6   0    3.10    1.80
  -1  -6   0    3.60    0.80
   1   6   0    8.40    4.10
   1  -6   0    4.80    0.60
   1   6   0    4.40    2.00
  -1  -6   0    3.60    2.00
  -1  -6   0    5.80    2.20
   1  -6   0    2.40    1.70
  -1   6   0    2.70    1.60
   1  -6   0    2.00    1.80
   2  -6   0 1535.75   50.69
   2  -6   0 1608.24   51.99
  -2  -6   0 1567.44   50.89
  -2  -6   0 1670.93   54.19
  -2  -6   0 1713.93   52.99
   2  -6   0 1607.34   51.49
   2  -6   0 1704.23   52.89
  -2  -6   0 1658.23   54.89
  -2  -6   0 1698.53   54.39
   2   6   0 1645.54   53.59
   2   6   0 1606.54   54.59
   2  -6   0 1668.13   52.49
   2   6   0 1605.54   53.59
   3   6   0  504.85   21.10
   3   6   0  504.85   20.10
  -3  -6   0  503.35   16.50
   3  -6   0  469.85   18.50
  -3  -6   0  556.54   25.40
   3  -6   0  532.75   18.30
   3  -6   0  521.05   17.60
   3  -6   0  481.65   16.00
  -3  -6   0  517.05   19.60
  -3  -6   0  541.35   19.10
   3   6   0  487.15   21.40
  -3  -6   0  535.15   21.10
   3  -6   0  496.75   17.10
  -3  -6   0  533.15   20.50
   3   6   0  473.35   19.10
   4   6   0 1232.78   45.00
  -4  -6   0 1256.67   43.80
   4   6   0 1282.37   42.80
   4   6   0 1189.28   38.40
  -4  -6   0 1221.78   38.40
   4  -6   0 1231.78   38.00
   4   6   0 1161.08   43.80
  -4  -6   0 1246.68   40.90
  -4  -6   0 1254.57   42.50
   4   6   0 1241.08   41.20
  -4  -6   0 1250.27   42.00
  -4  -6   0 1251.67   43.00
   4   6   0 1200.58   42.60
   4  -6   0 1210.68   39.40
   4  -6   0 1174.48   39.70
   4  -6   0 1259.57   40.40
   4   6   0 1146.79   38.20
  -4  -6   0 1172.88   38.30
   4  -6   0 1256.77   40.30
  -5  -6   0    6.30    3.30
   5  -6   0   14.70    3.20
   5  -6   0   10.80    3.80
   5   6   0    8.10    1.20
   5  -6   0    9.90    1.30
   5   6   0    6.80    6.90
   5   6   0    5.10    5.60
   5   6   0   21.90    5.20
   5  -6   0    9.30    1.00
   5   6   0    8.50    5.60
   5  -6   0   15.90    2.90
   5  -6   0    9.50    3.30
   6   6   0   44.30    7.80
  -6   6   0   57.39    3.40
   6   6   0   57.59   10.30
   6   6   0   57.79    2.90
   6   6   0   56.49   12.60
  -6   6   0   61.79    3.30
  -6   6   0   64.19    3.10
   6   6   0   43.80    7.20
   6  -6   0   57.69    2.80
   6   6   0   73.69    9.60
   6   6   0   57.69    2.80
   6  -6   0   52.09    7.20
  -6   6   0   62.99    2.90
  -6  -6   0   53.79    3.20
  -6  -6   0   66.79    7.20
   6  -6   0   64.59    6.20
  -6   6   0   59.09    2.90
   6  -6   0   59.29    8.80
   6  -6   0   65.19    5.70
   6  -6   0   62.29    2.80
   6   6   0   58.89    3.40
   7  -6   0   20.00    1.60
   7  -6   0   25.50    4.60
   7  -6   0   15.60    7.00
   7   6   0   22.90   10.20
   7  -6   0   20.10    2.00
   7   6   0   23.70    2.10
   7  -6   0   22.60    5.20
   7   6   0   26.30   10.90
   7   6   0   15.50    8.70
   7   6   0   25.20    7.40
  -7  -6   0   22.40    6.00
  -7   6   0   21.50    1.80
   7   6   0   23.10    2.10
   7   6   0   20.40    1.50
  -7   6   0   23.10    1.80
   7   6   0   54.69   16.90
  -7   6   0   25.70    2.10
  -7  -6   0   21.80    1.90
   7   6   0   21.60    2.20
  -7   6   0   20.30    1.80
   8  -6   0   23.20    5.00
   8  -6   0   25.60    1.80
   8   6   0   21.80    1.50
   8   6   0   21.60    2.00
   8   6   0   20.20    1.70
  -8   6   0   20.60    1.60
   8   6   0   21.90    2.20
  -8   6   0   21.60    1.90
   8  -6   0   20.50    1.70
  -8   6   0   23.00    1.70
  -8  -6   0   21.50    1.70
   8  -6   0   21.30    1.70
   9   6   0   17.90    1.70
   9  -6   0   20.10    1.60
  -9   6   0   21.10    1.40
  -9  -6   0   20.50    1.40
  -9   6   0   19.30    1.60
   9   6   0   19.00    1.20
  -9   6   0   16.90    1.40
  10  -6   0   11.60    1.00
  10   6   0   10.20    0.90
 -10  -6   0    9.20    0.70
 -10  -6   0    8.90    0.90
  10  -6   0   10.90    1.10
 -10   6   0   11.40    1.10
   0   7   0    2.30    2.10
   0  -7   0    2.60    2.30
   0  -7   0    3.00    1.90
   0  -7   0    2.60    2.40
   0  -7   0    1.90    2.10
  -1  -7   0    3.10    2.70
   1  -7   0    2.90    1.90
   1  -7   0    3.20    2.00
   1  -7   0    3.80    2.50
  -1  -7   0    3.10    2.40
  -1  -7   0    1.20    2.40
  -1  -7   0    2.60    2.60
   1   7   0    2.10    2.40
   1  -7   0    3.90    2.20
  -2  -7   0   92.89    3.80
  -2  -7   0   95.99    7.30
   2  -7   0   93.49    6.00
   2  -7   0   84.59    5.50
   2   7   0   87.19   10.50
  -2  -7   0   93.39    6.70
   2   7   0   99.59    9.00
  -2  -7   0   87.89    7.30
   2  -7   0   90.29    3.40
   2  -7   0   92.29    5.40
  -2  -7   0   82.09    3.80
  -2  -7   0   97.99    6.50
   2  -7   0   88.19    5.20
  -2  -7   0   89.29    7.00
   3   7   0  201.48   14.20
  -3  -7   0  224.68   11.80
  -3  -7   0  196.28   11.80
   3  -7   0  216.08    8.90
  -3  -7   0  226.18   11.40
   3   7   0  228.28   11.40
   3  -7   0  225.18    9.90
   3  -7   0  205.18    7.20
  -3  -7   0  219.78   12.40
   3  -7   0  216.28    9.30
  -3  -7   0  225.18   10.70
   3   7   0  229.68   14.60
   3  -7   0  217.68   10.10
  -4  -7   0  315.17   13.60
   4   7   0  276.47   14.40
   4   7   0  292.77   17.10
   4  -7   0  289.07   11.80
  -4  -7   0  285.27   15.40
  -4  -7   0  301.17   15.40
   4  -7   0  276.97   11.20
  -4  -7   0  301.27   14.30
  -4  -7   0  295.97   14.50
   4   7   0  281.77    9.80
   4   7   0  301.67   18.30
   4  -7   0  284.77    9.50
   4   7   0  278.87   17.00
   4  -7   0  317.67   12.90
  -4  -7   0  294.27   10.00
   4  -7   0  293.07   12.40
  -4  -7   0  287.97    9.90
   4  -7   0  260.07    9.70
   5  -7   0   50.39    5.80
  -5  -7   0   44.40    2.30
   5  -7   0   55.19    5.50
   5  -7   0   54.49    6.50
   5   7   0   45.60    6.70
   5   7   0   35.20    8.60
   5   7   0   48.60    2.40
  -5  -7   0   47.20    2.80
  -5   7   0   49.80    2.70
   5  -7   0   43.50    2.50
  -5   7   0   47.10    2.90
  -5   7   0   55.19    3.50
  -5   7   0   40.50    2.60
  -5  -7   0   42.70    3.00
   5  -7   0   48.80    4.80
   5   7   0   45.30    2.60
   5   7   0   31.00   11.30
  -5  -7   0   56.89    7.20
   5  -7   0   43.50    2.20
   5   7   0   52.39    3.30
   5   7   0   47.10   12.70
   6  -7   0  717.03   22.60
   6  -7   0  720.23   27.30
   6   7   0  701.53   22.50
   6  -7   0  704.73   22.60
   6   7   0  732.83   23.20
   6   7   0  724.03   23.50
   6   7   0  622.74   31.80
  -6   7   0  709.03   23.20
   6  -7   0  714.13   24.90
   6  -7   0  685.73   26.50
  -6  -7   0  717.73   27.60
   6  -7   0  703.93   25.60
   6   7   0  671.43   29.60
  -6  -7   0  670.53   23.20
  -6   7   0  721.93   22.70
  -6   7   0  728.63   23.10
  -6   7   0  697.73   22.90
   6   7   0  712.73   22.70
  -6   7   0  732.03   23.00
   7  -7   0   75.09    3.50
   7   7   0   76.69    3.90
   7   7   0   81.19    3.40
   7  -7   0   64.09    4.10
   7   7   0   74.59    3.10
   7  -7   0   72.89    7.00
  -7   7   0   74.09    3.70
   7  -7   0   74.39    8.90
  -7   7   0   74.39    3.50
   7  -7   0   71.49    3.40
  -7  -7   0   71.19    3.60
  -7   7   0   84.19    3.90
  -7   7   0   75.29    3.50
   8   7   0    6.50    1.20
   8  -7   0    6.60    1.00
  -8   7   0    7.70    1.30
   8  -7   0    7.10    4.80
  -8   7   0    6.70    1.00
  -8  -7   0    5.00    0.90
   8   7   0    6.30    0.90
   8  -7   0    7.60    1.30
  -8   7   0    6.90    1.10
  -9   7   0   24.80    2.40
   9  -7   0   24.70    1.80
   9  -7   0   24.20    1.50
  -9  -7   0   22.10    1.40
   9   7   0   22.90    1.70
  -9   7   0   23.10    1.50
   9  -7   0   22.80    1.70
 -10  -7   0    0.80    0.30
  10  -7   0    1.10    0.40
  10   7   0    0.80    0.40
 -10   7   0    0.70    0.50
 -10  -7   0    0.70    0.40
   0  -8   0    7.00    3.00
   0  -8   0    9.40    1.20
   0  -8   0    8.50    2.60
   0  -8   0    8.00    1.20
   0   8   0    7.10    3.10
   0  -8   0    8.40    3.50
   0  -8   0    8.10    2.90
  -1  -8   0  280.37   13.80
   1  -8   0  265.57    9.80
  -1  -8   0  295.97   13.00
   1  -8   0  299.47   13.40
   1  -8   0  295.37   12.90
   1  -8   0  308.97   12.50
  -1  -8   0  294.97   10.00
  -1  -8   0  294.57   12.50
  -1  -8   0  303.87   14.40
   1  -8   0  291.57    9.80
   1   8   0  272.07   16.30
  -1  -8   0  288.77   13.70
   2  -8   0  219.78    7.50
  -2  -8   0  235.68   11.60
  -2  -8   0  222.68   12.20
   2  -8   0  207.88   10.60
   2  -8   0  224.38    9.90
   2  -8   0  204.38    7.50
  -2  -8   0  218.68   12.70
   2   8   0  194.28   11.00
   2  -8   0  229.88   10.60
  -2  -8   0  223.28    7.90
  -2  -8   0  213.68    7.80
   2  -8   0  215.18    9.50
  -2  -8   0  216.78   10.70
  -2  -8   0  226.08   12.30
  -3  -8   0    0.70    3.90
  -3  -8   0    6.60    4.50
   3  -8   0    2.20    2.70
  -3  -8   0    2.30    0.90
   3   8   0   -0.10    3.70
   3  -8   0    3.00    1.00
   3  -8   0    0.70    2.80
  -3  -8   0   10.20    4.00
  -3  -8   0    8.10    3.70
   3  -8   0    2.70    3.60
   3  -8   0    8.30    3.40
   3   8   0    4.80    6.80
  -3  -8   0    2.20    0.80
  -3  -8   0   -3.30    3.80
  -4  -8   0  610.14   20.50
  -4  -8   0  666.43   27.10
   4  -8   0  628.94   23.70
  -4   8   0  638.74   21.00
   4  -8   0  601.94   20.30
  -4   8   0  659.83   20.70
   4   8   0  614.44   21.10
   4   8   0  651.23   29.80
   4  -8   0  641.94   24.00
  -4  -8   0  621.94   25.50
  -4  -8   0  638.64   20.60
   4   8   0  611.54   25.90
  -4   8   0  622.54   20.90
   4  -8   0  637.04   22.40
   4  -8   0  624.44   20.30
  -4  -8   0  645.84   24.30
  -4  -8   0  701.43   28.90
  -4  -8   0  624.44   25.90
  -4  -8   0  636.14   21.80
   4  -8   0  637.54   23.20
  -4   8   0  644.84   21.40
  -4  -8   0  644.64   20.70
   4   8   0  655.73   21.30
  -5  -8   0  109.89    4.90
   5   8   0  132.09   12.00
  -5  -8   0  122.79    4.70
   5  -8   0  113.69    4.50
  -5   8   0  124.69    5.30
   5  -8   0  121.69    8.90
   5   8   0  128.49   16.90
   5   8   0  118.79    5.30
  -5   8   0  116.79    5.10
   5  -8   0  132.59    7.70
   5  -8   0  113.19    4.60
  -5  -8   0  117.59    4.50
  -5   8   0  119.59    4.90
  -5  -8   0  114.19    5.20
  -5   8   0  117.59    4.90
   5   8   0  109.69    4.40
   5  -8   0  113.79    8.20
   5  -8   0  121.99   11.20
  -5  -8   0  115.39   10.40
   6  -8   0    2.30    0.90
   6  -8   0   -6.70    4.90
  -6  -8   0   -0.80    0.80
  -6   8   0    0.90    0.90
   6   8   0   -8.10   15.50
  -6   8   0    0.80    0.70
   6  -8   0   -3.80    3.90
   6   8   0   -0.20    0.90
  -7   8   0   46.40    2.60
  -7  -8   0   47.10    2.70
  -7   8   0   47.60    2.90
   7  -8   0   43.60    2.60
  -7   8   0   46.40    2.60
   7  -8   0   51.59    2.60
   7   8   0   48.20    2.90
   7  -8   0   47.30    6.20
   7  -8   0   47.80    2.50
  -7   8   0   44.80    3.20
   8   8   0   31.50    2.10
   8  -8   0   31.40    2.50
  -8   8   0   32.70    1.90
   8  -8   0   30.20    6.80
  -8  -8   0   30.40    1.90
  -8   8   0   31.30    1.90
   8  -8   0   30.10    2.10
   8  -8   0   29.20    2.00
  -8   8   0   31.40    2.10
  -9   8   0    5.00    0.90
  -9  -8   0    6.30    0.80
  -9   8   0    7.70    0.90
   9   8   0    6.20    0.90
   0  -9   0    5.90    4.20
   0  -9   0    4.30    3.40
   0  -9   0    3.30    2.90
   0  -9   0   -1.50    3.10
   0  -9   0    6.70    1.20
  -1  -9   0  258.77   11.90
   1  -9   0  250.17    8.60
  -1  -9   0  239.48   13.30
   1  -9   0  249.88   12.50
   1   9   0  237.08   12.10
  -1  -9   0  230.68   12.20
   1  -9   0  237.88   11.70
  -1  -9   0  244.98   14.00
  -1  -9   0  250.57    8.80
   1  -9   0  249.68   13.00
   1  -9   0  258.17   11.30
  -1  -9   0  247.28    8.80
  -1  -9   0  254.57   14.20
   1  -9   0  243.48    8.70
  -2  -9   0   16.90    4.30
  -2  -9   0    7.70    4.30
  -2  -9   0   14.30    5.10
  -2   9   0   12.00    1.90
  -2  -9   0   11.70    1.70
  -2   9   0   11.10    1.60
   2  -9   0   11.60    3.70
  -2  -9   0   12.00    5.20
   2  -9   0   15.80    3.70
   2  -9   0   13.50    1.40
   2   9   0   17.60   10.80
   2  -9   0   10.40    3.80
   2   9   0    6.40    4.60
   2   9   0   15.20    2.00
  -2  -9   0    7.00    4.90
  -2  -9   0   14.30    1.60
   2  -9   0   16.70    5.20
   2  -9   0   16.40    1.70
   3  -9   0   -1.20    5.10
  -3  -9   0    4.00    1.10
   3  -9   0    1.60    1.00
   3  -9   0    2.90    3.50
   3  -9   0    2.00    3.10
   3  -9   0    2.70    3.30
  -3  -9   0    0.90    0.90
   3   9   0   -1.10   10.20
  -3  -9   0   -2.70    5.20
   3   9   0    8.80    5.50
  -3   9   0    1.60    1.10
  -3  -9   0   -2.30    4.80
  -3  -9   0    1.70    4.20
  -3  -9   0    0.50    4.30
   3  -9   0    2.50    0.80
  -3  -9   0    1.30    5.30
  -4  -9   0    1.60    5.90
   4  -9   0    5.70    1.10
   4  -9   0    8.90    3.90
  -4  -9   0    3.60    5.30
  -4   9   0    6.10    1.30
  -4   9   0    4.80    1.30
   4   9   0    9.80    6.30
   4   9   0    9.50   10.80
  -4  -9   0    6.60    1.60
  -4   9   0    5.00    1.30
   4  -9   0    7.30    4.60
  -4  -9   0    5.60    1.20
  -4   9   0    5.20    1.10
  -4  -9   0    7.20    5.40
   4  -9   0    0.00    6.50
  -4  -9   0    4.50    0.90
  -4  -9   0    5.40    1.20
  -4  -9   0   -0.50    8.20
  -4   9   0    5.00    1.20
  -4  -9   0    9.00    6.30
   4  -9   0    7.20    3.80
   4   9   0    6.20    1.40
  -4  -9   0    5.90    1.00
  -5  -9   0   12.80    1.40
  -5   9   0   10.50    1.90
   5  -9   0    9.20    4.70
  -5  -9   0   11.00    2.30
   5  -9   0   10.10    1.40
   5  -9   0    9.80    5.00
  -5   9   0   10.40    1.70
  -5   9   0    8.30    1.40
   5  -9   0   12.30    1.50
   5   9   0   15.40    7.50
  -5  -9   0    6.00    5.90
   5   9   0    0.50   13.80
   5  -9   0   14.10    6.20
   6  -9   0  362.46   17.40
   6  -9   0  396.06   13.20
  -6   9   0  389.46   13.70
  -6   9   0  399.96   13.60
   6   9   0  401.06   13.80
  -6  -9   0  406.66   13.80
  -6   9   0  406.36   13.50
  -6   9   0  403.86   13.40
   6  -9   0  390.36   13.20
   7  -9   0  198.48    7.20
  -7   9   0  198.68    7.20
   7  -9   0  199.78    7.10
  -7  -9   0  201.68    7.30
  -7   9   0  194.38    7.40
  -7   9   0  195.68    7.20
   7   9   0  198.58    7.50
   7  -9   0  199.58    7.20
   7  -9   0  187.68   11.70
   8   9   0    3.20    1.00
  -8  -9   0    3.10    0.70
   8  -9   0    3.30    0.80
  -8   9   0    5.40    0.90
  -8   9   0    4.00    0.90
   8  -9   0    2.80    1.10
   9  -9   0   37.70    2.20
   9   9   0   41.00    1.80
   9  -9   0   38.10    1.90
  -9  -9   0   40.60    1.70
  -9   9   0   41.50    1.80
  -9  -9   0   39.40    1.80
   0 -10   0   26.90    2.90
   0  10   0   34.10    3.20
   0 -10   0   34.20    2.40
   0 -10   0   33.10    7.80
   0 -10   0   28.20    5.90
   0 -10   0   32.40    5.70
   0  10   0   28.10    2.60
   0 -10   0   32.90    5.40
   0 -10   0   28.40    6.60
   1  10   0   42.30    7.10
  -1 -10   0   36.50    6.60
   1 -10   0   41.70    6.80
   1  10   0   49.70    3.10
   1  10   0   43.30    3.20
  -1 -10   0   51.09    3.80
   1 -10   0   52.49    2.90
  -1 -10   0   49.99    2.90
   1 -10   0   48.50    3.10
  -1  10   0   43.20    3.50
   1 -10   0   52.59    7.10
  -1 -10   0   40.50    6.30
  -1  10   0   49.90    3.30
  -1 -10   0   48.90    9.30
   1 -10   0   57.99    8.50
   1 -10   0   43.00    3.50
  -1 -10   0   51.39    8.00
   1 -10   0   49.00    2.80
   1 -10   0   50.19    6.30
  -1 -10   0   54.39    2.90
  -1  10   0   49.60    3.10
  -1 -10   0   38.00    5.50
  -1  10   0   50.89    2.80
  -2  10   0  212.48    8.20
  -2 -10   0  189.38   14.40
  -2  10   0  213.38    7.80
   2 -10   0  202.88    8.10
  -2 -10   0  226.68    8.10
   2 -10   0  214.78   11.60
  -2 -10   0  211.68    8.30
   2  10   0  212.58    8.30
   2 -10   0  219.48    8.20
  -2  10   0  225.88    8.60
  -2 -10   0  224.88   12.20
  -2 -10   0  204.88    7.90
   2  10   0  217.88   14.10
  -2 -10   0  206.98   13.00
  -2  10   0  216.18    8.20
   2 -10   0  213.38   12.50
  -2 -10   0  218.78   14.70
   2 -10   0  221.28    7.90
  -2  10   0  201.28    7.80
  -2 -10   0  215.48    8.00
   2 -10   0  220.78    7.80
   2 -10   0  228.68   13.80
  -2 -10   0  210.58   14.20
   2 -10   0  227.08   10.90
  -3 -10   0   18.90    1.90
  -3  10   0   20.70    2.00
   3 -10   0   20.00    5.70
   3 -10   0   17.00    7.30
   3  10   0   25.10    2.30
  -3  10   0   19.30    1.90
  -3  10   0   18.10    2.20
  -3 -10   0   29.20    7.70
   3  10   0   23.10    3.10
  -3 -10   0   23.30    2.00
  -3  10   0   23.40    2.40
   3 -10   0   19.80    2.00
  -3 -10   0   23.60    8.50
  -3 -10   0   20.00    6.50
  -3 -10   0   22.50    1.90
  -3  10   0   19.60    2.20
  -3 -10   0   20.80    2.30
   3 -10   0   21.80    1.80
  -3 -10   0   19.00    7.30
   3  10   0    5.30    6.80
   3  10   0   21.60    2.40
  -3 -10   0   21.50    5.40
   3 -10   0   24.60    4.90
  -4 -10   0  340.27   23.20
  -4  10   0  337.27   12.20
  -4 -10   0  342.97   20.80
  -4 -10   0  338.17   19.50
  -4 -10   0  339.77   11.70
  -4  10   0  350.36   12.40
   4 -10   0  333.17   15.60
   4 -10   0  343.67   14.80
   4 -10   0  339.67   11.60
  -4 -10   0  322.17   11.70
  -4 -10   0  317.77   19.00
  -4 -10   0  342.07   12.20
   4  10   0  324.67   19.60
  -4 -10   0  327.87   16.90
   4 -10   0  343.97   20.20
  -4 -10   0  342.87   11.80
  -4  10   0  351.76   12.30
  -4 -10   0  378.66   14.00
   4 -10   0  352.36   11.70
   5 -10   0  287.27   18.50
  -5 -10   0  288.27   10.40
   5  10   0  286.07   10.30
  -5  10   0  288.97   10.10
  -5  10   0  265.77   10.10
   5 -10   0  288.77   10.00
  -5  10   0  283.17   10.30
   5 -10   0  285.57    9.90
  -5 -10   0  275.27    9.50
   5 -10   0  289.47   10.00
  -5 -10   0  280.77   10.10
  -5  10   0  293.57   10.40
  -5 -10   0  297.97   10.70
   6 -10   0   36.80    6.20
  -6  10   0   41.30    3.60
  -6  10   0   43.00    2.60
   6 -10   0   41.50    2.50
   6  10   0   41.70    2.60
  -6 -10   0   43.30    2.60
   6 -10   0   41.90    2.60
   6 -10   0   40.40    2.60
   7 -10   0   57.49    2.90
   7 -10   0   58.79    2.90
  -7  10   0   56.79    2.80
  -7  10   0   58.99    2.80
   7 -10   0   55.99    2.90
  -7  10   0   58.79    3.00
   7  10   0   59.09    2.80
  -7 -10   0   62.29    2.90
  -8  10   0   14.90    1.30
   8  10   0   12.50    1.10
   8 -10   0   11.10    1.40
   8 -10   0   11.00    1.60
  -8  10   0   13.60    1.10
  -8 -10   0   12.80    1.10
   0 -11   0    1.30    4.10
   0  11   0   -0.90    1.00
   0 -11   0   -2.50    6.50
   0 -11   0   -0.20    0.80
   0  11   0   -0.70    1.00
   0 -11   0    0.50    0.80
   0  11   0   -1.10    0.80
   0 -11   0    1.80    6.20
   0 -11   0   -2.70    4.60
   0 -11   0    0.30    1.20
   0 -11   0    0.50    1.40
   0  11   0   -0.50    1.00
   0 -11   0    3.60    9.80
  -1 -11   0   -1.60    6.60
   1 -11   0    2.70    4.70
   1 -11   0   -1.30    7.00
  -1 -11   0   -3.60    8.50
   1  11   0    0.10    0.90
   1 -11   0    0.40    0.90
  -1 -11   0   -0.10    1.10
  -1 -11   0    0.40    0.80
   1 -11   0   -2.20    1.20
  -1 -11   0    0.20    6.00
  -1  11   0    1.50    1.00
  -1  11   0    1.50    1.00
  -1 -11   0   -0.60    0.90
   1  11   0   -0.10    1.00
  -1  11   0    2.90    1.30
  -1 -11   0   -0.80    4.50
   1 -11   0    0.70    5.80
   1 -11   0    1.00    3.70
  -1  11   0   -0.70    0.80
  -1 -11   0    0.60    0.90
  -1 -11   0   -1.90    4.70
   1  11   0    1.20    1.20
  -1  11   0    1.60    1.00
  -2 -11   0   24.50    7.00
   2 -11   0   25.80    2.20
   2  11   0   25.50    2.50
  -2 -11   0   23.80    2.40
  -2 -11   0   13.00    8.30
   2 -11   0   24.50    6.50
  -2  11   0   22.30    2.00
   2  11   0   23.20    2.80
   2 -11   0   22.20    2.60
  -2 -11   0   23.50    2.40
  -2 -11   0   20.40    2.10
  -2  11   0   19.00    2.70
  -2  11   0   26.00    2.60
   2 -11   0   23.20   14.00
  -2 -11   0   21.10    9.80
   2 -11   0   24.10    2.40
   2 -11   0   21.40    6.10
   2 -11   0   23.10    2.10
  -2 -11   0   16.70    5.40
  -2 -11   0   26.90    7.80
  -2 -11   0   24.60    2.20
  -2  11   0   24.40    2.80
  -2  11   0   21.00    2.20
   2 -11   0   15.40    4.90
  -3  11   0  162.08    6.10
  -3 -11   0  154.38    6.20
  -3 -11   0  158.38    6.10
  -3 -11   0  146.39   14.30
   3 -11   0  151.18    6.20
  -3  11   0  157.18    6.40
  -3 -11   0  161.28   11.40
   3 -11   0  152.68    6.10
   3  11   0  150.58    6.50
   3 -11   0  148.49    6.10
  -3  11   0  155.88    6.50
  -3 -11   0  158.78    6.10
   3 -11   0  147.59   10.00
   3 -11   0  168.88    6.70
  -3 -11   0  158.08    6.50
   3 -11   0  144.59   10.80
  -3  11   0  152.98    6.60
   4 -11   0    1.00    5.60
  -4  11   0    5.80    1.20
  -4 -11   0    5.20    1.00
  -4  11   0    3.30    1.00
  -4 -11   0    3.40    1.40
   4 -11   0    4.50    5.40
  -4 -11   0    4.20    1.20
  -4 -11   0   10.20    7.70
  -4  11   0    3.20    1.00
  -4  11   0    6.30    1.10
  -4 -11   0    5.90    0.90
   4 -11   0    7.50    1.40
   4 -11   0    4.90    1.30
  -4 -11   0    4.90    1.10
   4 -11   0    4.40    1.20
   4  11   0    4.50    1.90
  -5 -11   0   52.59    3.50
  -5  11   0   48.60    2.80
  -5 -11   0   52.59    2.30
   5 -11   0   65.39    8.10
   5 -11   0   50.09    2.90
   5 -11   0   50.99    2.80
  -5 -11   0   50.99    2.90
  -5  11   0   54.69    3.70
   5 -11   0   51.99    3.00
   5  11   0   55.39    3.00
   6 -11   0   48.10    3.10
  -6  11   0   51.09    2.60
  -6  11   0   51.99    2.80
   6 -11   0   46.60    2.80
  -6  11   0   53.89    2.80
  -6 -11   0   51.49    2.70
   6 -11   0   53.79    7.80
   6  11   0   54.59    2.80
   6 -11   0   49.60    2.80
   7  11   0  165.18    6.10
  -7  11   0  158.08    5.80
  -7  11   0  157.58    5.60
  -7 -11   0  160.08    5.70
   7 -11   0  158.88    5.80
   7 -11   0  155.78    5.80
   7 -11   0  151.68    5.60
  -7  11   0  149.88    5.80
  -8  11   0   17.60    1.20
   8 -11   0   15.60    1.40
  -8  11   0   18.60    1.50
   0  12   0    2.70    1.10
   0 -12   0    1.30    1.00
   0 -12   0    2.60    4.70
   0  12   0    2.30    1.00
   0 -12   0    1.20    0.90
   0 -12   0    2.00    1.10
   0  12   0    4.20    1.20
   0 -12   0   -2.50    5.70
   0 -12   0    4.30    1.40
   0  12   0    2.90    1.10
  -1 -12   0  184.88   12.00
   1  12   0  184.08    7.20
  -1 -12   0  195.98    7.40
   1 -12   0  196.58    7.30
  -1  12   0  185.58    7.40
   1  12   0  196.28    7.90
  -1 -12   0  203.18    7.70
   1 -12   0  184.18   12.80
   1 -12   0  194.18    7.40
  -1 -12   0  191.68    7.60
  -1 -12   0  173.98   13.80
   1 -12   0  201.78    7.50
   1  12   0  199.38    7.50
  -1  12   0  187.68    7.00
  -1 -12   0  197.78    7.50
   1 -12   0  182.18   11.20
  -1  12   0  191.28    7.90
  -1  12   0  194.08    7.10
   1 -12   0  183.18    7.50
  -2  12   0    3.00    1.20
   2 -12   0    4.60    1.20
   2  12   0    3.50    1.10
  -2  12   0    1.30    0.90
  -2 -12   0    4.10    1.00
   2  12   0    2.50    0.90
   2 -12   0    2.40    1.50
  -2 -12   0    1.80    0.90
  -2 -12   0    4.80    1.30
  -2  12   0    2.30    0.90
  -2 -12   0    3.70    7.10
  -2  12   0    2.00    1.00
  -2 -12   0    4.10    1.20
   2 -12   0    2.10    1.00
  -2  12   0    3.50    1.10
   2 -12   0    1.20    4.70
  -2 -12   0    5.80    5.80
  -3  12   0   29.60    2.50
  -3  12   0   31.60    2.10
   3 -12   0   34.30    8.10
   3 -12   0   35.50    2.40
   3  12   0   31.60    2.50
  -3 -12   0   34.10    2.50
   3 -12   0   35.80    2.50
  -3 -12   0   30.90    2.20
  -3 -12   0   29.30    7.40
  -3  12   0   32.90    2.50
  -3 -12   0   37.60    2.20
  -3 -12   0   33.60    2.40
   3 -12   0   35.20    2.50
   3 -12   0   40.00    6.80
  -3  12   0   31.30    2.40
  -4 -12   0   72.39    3.10
  -4  12   0   77.39    3.70
  -4  12   0   73.19    3.30
   4 -12   0   73.09    3.60
   4 -12   0   69.49    3.50
   4  12   0   81.39    4.90
  -4  12   0   75.29    3.70
   4 -12   0   71.39    3.50
   4 -12   0   64.69    8.60
  -4 -12   0   71.59    4.60
  -4 -12   0   70.29    3.60
  -4 -12   0   66.49    3.70
  -4 -12   0   86.59    5.00
  -4  12   0   71.49    3.60
   5 -12   0    6.60    1.20
  -5  12   0    7.50    1.30
  -5  12   0    6.00    1.00
   5 -12   0   -3.20    6.20
  -5  12   0    9.40    1.30
   5 -12   0    8.20    1.30
  -5  12   0    6.60    1.10
  -6  12   0    4.70    0.90
   6 -12   0    4.90    1.00
  -6 -12   0    5.80    0.90
   6 -12   0    7.20    1.20
  -6  12   0    5.70    1.20
   7 -12   0   23.50    1.80
  -7  12   0   18.20    1.20
  -7  12   0   19.40    1.20
  -7  12   0   20.90    1.40
   7 -12   0   20.20    1.50
  -7 -12   0   20.00    1.20
   0 -13   0    0.70    0.90
   0 -13   0   -0.20    0.80
   0  13   0   -0.40    0.70
   0 -13   0   -1.70    5.20
   0  13   0   -0.40    1.10
   0  13   0    0.80    0.90
   0 -13   0    1.40    0.80
  -1 -13   0  147.39    5.90
  -1  13   0  142.49    5.30
   1 -13   0  147.59    5.90
  -1  13   0  139.19    6.20
  -1 -13   0  140.09   11.40
   1  13   0  135.49    5.50
   1 -13   0  149.99    6.00
   1 -13   0  149.09    5.90
   1 -13   0  126.09   10.40
   1  13   0  146.79    7.10
  -1 -13   0  144.09    5.80
  -1 -13   0  148.29    5.80
  -2 -13   0  272.57    9.20
   2 -13   0  249.08   13.70
  -2  13   0  260.27    9.00
   2 -13   0  270.57    9.50
  -2  13   0  252.97    9.80
  -2  13   0  252.67    9.40
  -2 -13   0  268.77    9.50
   2 -13   0  264.27    9.30
   2 -13   0  258.87    9.40
   2 -13   0  261.17    9.40
  -2 -13   0  263.07    9.30
  -2 -13   0  226.48   14.20
  -2 -13   0  262.67    9.40
   2  13   0  265.67    9.70
   3  13   0    4.20    1.00
  -3 -13   0    4.20    1.00
  -3  13   0    4.70    1.00
   3 -13   0    5.90    1.30
  -3  13   0    6.30    1.00
   3 -13   0    5.80    1.20
  -3 -13   0    1.60    1.00
   3 -13   0    5.80    6.20
   3 -13   0    4.10    1.50
  -3 -13   0    3.70    0.80
  -3 -13   0    3.00    0.70
  -3  13   0    3.60    1.00
   3 -13   0    5.10    1.20
  -4  13   0    0.10    0.60
  -4  13   0    1.60    0.90
  -4 -13   0    0.90    0.60
  -4 -13   0    0.30    0.40
  -4  13   0    1.10    0.60
  -4 -13   0   -0.70    1.00
  -4  13   0    1.40    0.70
   4 -13   0    1.20    1.00
   4 -13   0    0.40    1.00
   4 -13   0    1.40    1.10
   5 -13   0   63.79    3.20
  -5  13   0   64.19    3.30
   5 -13   0   66.69    3.10
  -5  13   0   64.09    2.80
  -5  13   0   70.09    2.90
  -5  13   0   67.69    3.10
  -5 -13   0   68.49    3.00
  -6  13   0   68.69    2.70
   6 -13   0   67.39    2.80
  -6 -13   0   65.29    2.80
  -6  13   0   67.79    2.70
   0  14   0   21.80    1.90
   0 -14   0   25.50    1.90
   0 -14   0   22.50    1.80
   0 -14   0   27.80    7.00
   0 -14   0   23.90    2.00
   0 -14   0   25.60    2.00
   0  14   0   23.30    1.80
  -1  14   0  162.38    5.80
  -1 -14   0  161.08    6.40
   1 -14   0  176.08    6.50
  -1  14   0  164.78    6.20
  -1 -14   0  172.48    6.30
   1 -14   0  170.28    6.30
   1  14   0  161.58    6.60
  -1  14   0  162.68    6.90
   1 -14   0  165.68    6.50
   1 -14   0  146.29   12.10
  -1 -14   0  172.98    6.50
   1 -14   0  176.98    6.50
  -1 -14   0  167.28    6.20
   2 -14   0   59.39    2.90
   2 -14   0   56.69    3.00
  -2 -14   0   60.29    2.80
  -2  14   0   53.69    2.70
   2 -14   0   52.99    3.00
  -2 -14   0   64.99    3.00
   2  14   0   57.29    3.00
  -2  14   0   59.29    2.80
  -2 -14   0   61.59    2.70
   2 -14   0   57.69    3.00
  -2 -14   0   49.90    2.90
  -2  14   0   58.29    3.10
   3 -14   0   13.60    1.60
  -3 -14   0   13.40    1.30
  -3  14   0   11.50    1.10
   3 -14   0   11.10    1.70
   3 -14   0   11.70    1.50
   3  14   0   12.00    1.30
  -3 -14   0   13.30    1.30
  -3  14   0   11.20    1.30
   3 -14   0   10.70    1.50
   4 -14   0    2.00    0.80
  -4  14   0    2.50    0.60
  -4  14   0    1.70    0.50
  -4  14   0    1.20    0.60
   4 -14   0    3.60    1.10
   4 -14   0    2.70    1.00
  -5  14   0   55.79    2.30
   5 -14   0   51.29    2.50
   0  15   0    0.10    0.60
   0  15   0   -0.30    0.50
   0 -15   0    0.00    0.50
   0 -15   0   -0.10    0.80
   0 -15   0   -0.30    0.60
  -1  15   0    0.50    0.50
   1 -15   0    0.70    0.80
  -1 -15   0    1.50    0.60
  -1  15   0    0.10    0.40
   1  15   0   -0.50    0.40
   1 -15   0    1.20    0.60
  -1 -15   0    0.20    0.60
   1 -15   0   -0.30    0.60
   1 -15   0    1.10    0.70
  -2 -15   0   38.10    1.70
  -2  15   0   35.00    1.80
  -2  15   0   32.20    1.70
   2 -15   0   39.10    2.10
  -2 -15   0   32.70    1.80
   2 -15   0   35.10    2.10
   2 -15   0   35.60    2.00
   2  15   0   31.80    1.80
  -2 -15   0   38.20    2.00
  -2  15   0   36.60    2.00
   3 -15   0    3.60    0.80
  -3 -15   0    4.80    0.60
  -3  15   0    3.80    0.70
  -3  15   0    3.30    0.50
   3 -15   0    4.50    0.90
  -3  15   0    4.00    0.60
  -4  15   0   89.69    3.40
  -4  15   0  104.49    3.50
  -4  15   0   88.79    3.50
   0 -16   0  504.35   16.20
   0  16   0  493.55   16.40
   0 -16   0  537.55   16.20
   1 -16   0   41.60    1.80
  -1 -16   0   41.30    1.60
   1  16   0   36.90    1.70
  -1  16   0   38.10    1.80
   0   0  -1    0.30    0.20
   0   0  -1    0.00    0.10
   0   0   1   -0.20    0.20
   2   0   1   51.59    2.80
   2   0  -1   52.29    3.00
   2   0   1   51.39    3.20
  -2   0  -1   47.50    2.40
   2   0  -1   49.99    2.40
   2   0  -1   54.99    2.70
   2   0   1   53.79    2.90
  -2   0   1   51.29    2.30
   2   0   1   50.69    2.90
   3   0  -1 1538.15   47.30
   3   0   1 1509.75   47.40
   3   0   1 1505.75   48.10
   3   0   1 1399.46   47.70
   3   0  -1 1500.15   47.50
   3   0  -1 1464.35   46.50
   3   0   1 1512.15   47.60
  -3   0   1 1465.95   46.40
   3   0   1 1457.75   46.80
  -3   0  -1 1430.46   46.70
   3   0  -1 1554.24   48.10
   3   0  -1 1507.45   47.00
  -4   0  -1   98.69    4.60
   4   0  -1  110.79    5.90
   4   0  -1  104.29    5.10
  -4   0   1  104.89    4.30
   4   0   1  103.09    6.00
   4   0   1  108.49    6.00
   4   0   1   92.29    3.70
   4   0   1  101.19    6.30
   4   0  -1  105.29    5.30
   4   0  -1  101.09    3.70
   4   0  -1   98.29    5.60
   4   0  -1  102.49    6.30
   4   0   1  104.09    5.60
   5   0   1  156.28    7.30
  -5   0   1  166.48    6.20
   5   0  -1  150.38    8.60
   5   0   1  147.49    9.00
   5   0  -1  153.88    7.70
   5   0   1  156.08    5.50
   5   0   1  157.68    8.60
   5   0   1  175.88    8.20
   5   0  -1  154.88    5.50
   5   0  -1  149.99    8.30
   5   0  -1  175.18    9.10
  -5   0  -1  153.48    6.60
   5   0   1  145.19    8.40
   5   0  -1  148.49    7.00
   6   0   1  276.27   13.80
   6   0  -1  245.48    9.00
  -6   0  -1  283.27   10.30
   6   0  -1  252.27   14.40
   6   0   1  255.47   13.10
   6   0   1  258.37   11.20
   6   0   1  278.17   12.30
   6   0  -1  263.77   13.00
   6   0  -1  286.27   12.40
   6   0   1  260.47    9.00
   6   0  -1  260.17    9.00
   6   0   1  255.07    9.00
   6   0  -1  270.27   11.20
   6   0  -1  282.97   13.90
   7   0  -1  249.38    8.80
   7   0  -1  240.18    9.10
   7   0   1  242.28    9.20
   7   0   1  241.48   14.60
   7   0   1  253.67    8.80
   7   0   1  248.88    8.80
  -7   0   1  259.77   10.00
  -7   0  -1  254.47    9.00
   7   0   1  259.07    9.00
  -7   0   1  243.08    8.90
   7   0  -1  238.78    8.70
  -7   0  -1  241.68    9.20
   7   0  -1  263.17   14.90
   7   0   1  250.47   11.60
   7   0  -1  263.67   12.70
   7   0  -1  251.77   14.00
   7   0   1  262.87   14.10
   7   0  -1  240.48    9.30
   7   0  -1  262.57   11.60
   7   0   1  279.07   13.00
  -7   0   1  261.67    9.20
   8   0   1   16.90    4.30
   8   0   1    9.10    1.20
   8   0  -1   10.60    1.30
  -8   0  -1    8.60    1.30
   8   0  -1    7.60    1.10
   8   0  -1    4.90    3.40
   8   0   1    9.70    1.30
  -8   0   1    6.90    1.70
   8   0  -1    7.20    6.50
   8   0  -1    9.90    2.40
   8   0  -1   12.20    5.40
   8   0   1   13.20    6.80
  -8   0  -1    8.10    1.90
   8   0   1    0.80    7.30
   8   0  -1   17.40    7.80
   9   0   1    2.80    1.00
   9   0  -1    1.40    1.20
  -9   0   1    1.80    0.80
   9   0  -1    1.70    4.50
   9   0   1   -4.00    3.80
   9   0  -1    2.90    0.80
   9   0  -1    1.50    0.70
  -9   0  -1    1.90    0.90
   9   0   1    0.80    0.60
  -9   0  -1    1.10    0.50
  -9   0   1    2.40    0.60
   9   0   1    1.50    0.60
   9   0  -1    2.20    0.60
  -9   0   1    2.10    0.60
   9   0   1    2.40    0.80
  10   0   1   65.29    2.90
 -10   0   1   65.79    2.70
 -10   0  -1   64.59    2.50
  10   0   1   64.39    2.70
  10   0  -1   65.39    2.70
  10   0   1   64.49    2.80
 -10   0   1   64.39    3.00
 -10   0  -1   62.49    2.90
  10   0  -1   65.89    2.90
  10   0   1   63.99    2.90
  10   0  -1   63.59    2.80
  11   0  -1  145.79    4.80
  11   0   1  128.49    5.20
 -11   0  -1  138.59    4.90
  11   0  -1  141.79    4.80
 -11   0   1  142.69    5.20
  11   0   1  145.39    4.90
  11   0  -1  142.69    5.10
  11   0   1  149.69    4.80
   0  -1  -1   80.89    2.80
   0  -1   1   85.09    3.20
   0  -1  -1   80.49    3.00
   0  -1  -1   86.29    2.90
   0  -1  -1   75.59    3.00
   0  -1  -1   81.69    2.90
   0   1  -1   75.39    2.90
   0   1   1   83.19    2.80
   0   1   1   78.99    2.80
   0  -1   1   77.19    3.00
   1  -1   1 1592.04   44.60
   1   1  -1 1440.96   44.40
   1   1  -1 1408.56   44.40
   1  -1   1 1446.56   44.50
  -1  -1  -1 1365.06   44.70
  -1  -1  -1 1307.17   44.80
  -1  -1  -1 1408.46   44.70
  -1  -1  -1 1390.56   44.60
   1   1   1 1487.65   44.90
   1   1   1 1418.86   44.60
   1  -1  -1 1438.36   44.10
  -1  -1   1 1461.55   44.70
  -1   1  -1 1369.26   44.20
  -1  -1   1 1451.55   44.90
   1   1   1 1453.95   45.10
   1   1   1 1452.65   44.70
  -1  -1   1 1441.66   44.70
   2  -1   1 6198.88  181.48
  -2  -1  -1 5455.25  181.48
   2  -1  -1 5987.00  181.18
  -2  -1   1 5848.31  181.68
   2   1   1 5954.60  181.88
   2   1   1 5942.81  181.48
   2   1   1 6007.90  181.68
   2   1   1 6042.10  182.28
   2  -1  -1 5800.42  180.88
  -2  -1   1 5679.13  181.28
  -2  -1   1 5866.11  181.28
   3   1  -1   57.09    3.30
   3   1  -1   56.59    3.60
   3   1  -1   57.89    4.10
   3   1  -1   56.19    3.20
   3  -1   1   57.29    3.70
   3  -1   1   52.59    3.40
  -3  -1  -1   52.29    3.10
   3  -1   1   58.99    3.70
   3   1  -1   55.69    3.50
   3  -1   1   50.09    3.10
   3  -1   1   57.09    3.40
   3  -1  -1   59.39    3.10
  -3   1  -1   51.29    2.70
   3  -1  -1   58.79    3.50
   3   1   1   56.19    3.50
   3  -1  -1   56.59    3.60
  -3  -1   1   54.99    3.10
   3   1   1   55.29    3.90
   3  -1  -1   61.79    2.90
   3   1   1   53.99    3.40
   3   1   1   51.39    4.20
   3  -1  -1   54.09    3.90
   3  -1  -1   54.59    3.20
   3   1   1   59.39    3.90
   4  -1   1  899.61   29.80
   4   1  -1  864.11   28.50
  -4  -1  -1  922.91   29.90
   4   1  -1  931.41   30.60
   4  -1   1  935.91   31.00
   4  -1   1  861.91   28.50
   4   1  -1  940.51   30.00
   4  -1   1  931.31   30.30
   4   1  -1  946.71   32.00
  -4  -1  -1  895.91   30.00
   4  -1   1  926.41   31.30
   4   1  -1  921.31   31.30
   4   1  -1  932.71   31.20
   4  -1   1  934.61   30.90
   4  -1  -1  923.51   30.60
   4   1   1  900.91   30.80
   4   1   1  926.91   31.20
   4  -1  -1  917.01   29.60
   4   1   1  872.11   28.60
   4  -1  -1  951.80   31.10
  -4   1  -1  883.61   29.30
   4   1   1  906.31   31.60
   4  -1  -1  908.21   30.10
   4   1   1  957.60   34.40
   4  -1  -1  929.81   30.80
  -4  -1   1  905.81   29.60
   5   1  -1  668.13   21.70
   5   1  -1  684.33   25.10
   5   1  -1  673.73   23.50
   5  -1   1  686.03   23.30
   5  -1   1  691.83   24.90
   5   1  -1  669.03   25.20
   5   1  -1  704.63   26.10
   5  -1   1  645.64   21.60
   5   1  -1  680.03   24.40
   5  -1   1  708.03   24.10
  -5  -1  -1  687.13   23.10
   5  -1   1  683.43   25.20
   5   1   1  693.93   25.20
   5  -1  -1  677.23   24.70
   5   1   1  675.43   25.30
  -5  -1   1  711.93   22.80
   5  -1  -1  711.13   25.20
   5  -1  -1  690.13   24.70
  -5   1  -1  715.53   22.40
   5   1   1  701.63   26.20
   5  -1  -1  682.43   23.20
   5   1   1  700.93   23.70
   5  -1  -1  648.34   21.60
   5   1   1  684.43   24.60
   5  -1  -1  694.93   24.00
   5   1   1  655.53   21.70
   6   1  -1   45.30    2.30
   6   1  -1   52.39    5.40
   6  -1   1   50.99    6.50
   6  -1   1   44.20    2.30
   6  -1   1   35.20    5.20
   6   1  -1   46.30    2.30
   6   1  -1   60.09    4.90
   6  -1   1   46.40    5.90
   6  -1   1   42.80    4.40
   6  -1   1   47.40    2.30
   6   1  -1   48.20    6.90
   6   1  -1   47.60    6.30
  -6  -1  -1   47.40    4.10
   6   1  -1   43.90    6.10
   6  -1  -1   45.70    2.20
   6  -1  -1   53.09    4.50
   6   1   1   50.89    4.90
   6  -1  -1   49.40    6.70
   6   1   1   50.49    6.60
   6   1   1   51.99    5.80
   6  -1  -1   57.19    6.70
  -6  -1   1   49.50    3.90
   6  -1  -1   45.30    5.70
   6   1   1   45.70    2.30
   6   1   1   46.50    6.70
   6   1   1   44.30    2.30
   6  -1  -1   50.59    2.50
   6   1   1   53.19    6.50
   7  -1   1   86.79    3.60
   7   1  -1   87.19    9.20
   7   1  -1   81.39    7.90
   7  -1   1   75.79    9.30
   7  -1   1   81.79    6.20
   7   1  -1   82.59    4.20
   7  -1   1   84.59    3.60
   7   1  -1   81.39    3.60
   7  -1   1   82.09    3.60
  -7  -1  -1   83.99    3.50
   7  -1   1   78.29    8.20
   7   1  -1   84.69    6.70
  -7   1   1   88.59    4.40
   7   1  -1   86.39    9.60
   7   1  -1   78.49    3.90
   7   1  -1   83.99    3.70
  -7  -1  -1   83.79    3.50
   7   1  -1   72.79   10.10
   7  -1   1   83.29    7.30
   7  -1   1   73.39    4.00
  -7   1   1   83.39    3.80
  -7   1   1   83.99    3.70
  -7  -1  -1   91.29    7.80
  -7   1   1   84.39    3.90
   7   1   1   88.89    9.40
  -7  -1   1   80.39    3.60
   7  -1  -1   77.29    3.60
   7   1   1   79.29    7.90
   7   1   1   93.49    3.70
   7   1   1   84.89    6.70
  -7  -1   1   86.99    3.70
   7   1   1   88.09   10.20
  -7   1  -1   90.99    3.90
  -7   1  -1   81.89    4.10
   7  -1  -1   87.29    6.30
   7  -1  -1   94.59    5.00
   7  -1  -1   82.29    8.50
   7   1   1   85.69    3.70
   7  -1  -1   90.09    9.60
   7  -1  -1   93.29    7.40
   7  -1  -1   84.19    3.60
   7  -1  -1   77.29    3.70
  -7   1  -1   81.29    3.90
  -7   1  -1   87.99    3.80
  -7  -1   1   78.59    3.90
  -8  -1  -1  321.77   11.00
   8  -1   1  329.57   11.10
   8   1  -1  320.67   11.10
   8   1  -1  336.07   11.20
   8  -1   1  302.37   17.20
   8   1  -1  310.67   15.90
   8  -1   1  322.37   11.00
   8  -1   1  324.17   15.60
  -8   1   1  322.67   11.60
   8   1  -1  304.97   14.30
   8   1  -1  317.07   18.40
   8  -1   1  319.37   14.20
  -8  -1  -1  329.57   11.60
   8  -1   1  297.97   18.00
  -8   1   1  329.17   11.70
   8   1  -1  323.27   11.60
   8   1  -1  309.17   19.10
   8  -1  -1  326.27   11.10
  -8   1  -1  327.87   12.00
   8   1   1  317.27   11.00
  -8  -1   1  326.77   11.40
   8  -1  -1  309.87   17.20
   8   1   1  327.67   16.30
   8   1   1  283.37   18.50
  -8   1  -1  324.77   11.40
  -8  -1   1  315.57   11.50
  -8   1  -1  338.57   11.30
   8   1   1  314.57   11.00
   8  -1  -1  324.97   18.70
  -8  -1   1  322.87   11.50
   8  -1  -1  307.67   14.00
   8  -1  -1  341.07   15.50
   8  -1  -1  327.67   11.00
   8   1   1  330.97   11.10
   8   1   1  325.37   14.70
   9   1  -1  116.19    4.60
   9   1  -1  124.69    5.80
  -9   1   1  120.29    5.00
  -9   1   1  121.99    4.60
  -9  -1  -1  114.89    4.90
   9  -1   1  116.69    4.80
   9  -1   1  118.79    4.70
   9  -1   1  116.29    4.60
  -9   1   1  122.39    4.30
  -9  -1  -1  120.59    4.40
   9   1  -1  123.99    4.90
   9   1  -1  133.69    8.90
   9  -1   1  126.19    8.60
   9   1  -1  121.19    4.80
   9  -1  -1  115.19    4.70
  -9   1  -1  117.99    4.90
  -9   1  -1  106.39    4.80
   9   1   1  122.09    4.80
   9   1   1  119.29    4.80
   9  -1  -1  117.79    6.30
  -9   1  -1  114.49    4.90
   9  -1  -1  120.39    4.70
  -9  -1   1  119.59    5.00
   9  -1  -1  125.09    4.80
   9   1   1  118.49    5.00
   9  -1  -1  128.99    8.50
  -9  -1   1  116.49    4.60
  -9  -1   1  124.99    4.40
   9   1   1  120.59    8.90
   9   1   1  114.09    4.60
  10   1  -1    8.10    1.10
  10  -1   1    9.00    1.20
  10   1  -1    8.30    1.00
 -10  -1  -1    9.70    1.10
 -10   1   1    7.50    1.00
  10  -1   1    8.10    1.00
 -10  -1  -1    9.20    1.00
 -10   1   1   10.10    1.20
  10   1  -1    9.90    1.20
  10   1  -1    8.60    0.90
  10  -1   1    9.60    0.90
  10  -1  -1    7.80    1.00
  10   1   1    8.40    1.10
 -10  -1   1    8.50    0.70
  10  -1  -1   10.00    1.20
  10   1   1    8.10    1.20
  10  -1  -1    8.10    1.10
  10   1   1    9.10    0.90
 -10  -1   1    8.70    1.10
  10  -1  -1    8.30    0.90
 -10   1  -1   10.40    1.20
  10   1   1    9.00    1.10
  11  -1   1   37.50    1.60
  11   1  -1   37.80    1.50
  11   1  -1   37.40    1.60
  11  -1   1   37.10    1.60
 -11  -1  -1   32.70    1.60
  11   1  -1   33.70    1.90
  11   1   1   33.00    1.70
 -11   1  -1   33.70    1.60
  11   1   1   34.80    1.60
  11   1   1   34.60    1.50
  11  -1  -1   38.30    1.70
  11  -1  -1   35.00    2.10
   0  -2   1  103.79    3.90
   0   2   1   98.19    3.90
   0  -2   1  105.89    4.00
   0  -2  -1   98.89    3.70
   0  -2  -1   98.79    4.00
   0   2   1  112.39    3.80
   0   2  -1  100.69    4.20
  -1  -2  -1  272.77    9.20
   1  -2   1  263.47    8.60
  -1  -2  -1  253.37    9.30
  -1  -2  -1  247.48    9.50
   1   2  -1  258.87    9.00
  -1  -2  -1  258.27    9.30
   1  -2   1  270.47    8.70
   1   2  -1  246.28    8.90
   1  -2   1  262.17    8.80
   1   2   1  253.17    9.60
  -1   2  -1  250.47    8.80
   1   2   1  253.37    9.10
  -1  -2   1  265.07    9.10
  -1  -2   1  261.47    9.40
   1   2   1  264.97    9.10
   1  -2  -1  270.07    8.40
  -1  -2   1  264.17    9.30
   1   2   1  250.87    9.30
   2  -2   1 8521.35  260.27
   2   2   1 8476.25  261.17
  -2  -2   1 8416.16  261.67
   2   2   1 8664.03  262.17
   2  -2  -1 8426.16  260.17
  -2  -2   1 8272.77  260.97
  -2  -2   1 8535.35  261.37
   2   2   1 8585.74  261.67
   3   2  -1  514.75   17.40
   3  -2   1  522.95   17.90
   3   2  -1  511.55   18.40
  -3  -2  -1  510.85   17.80
   3  -2   1  532.05   17.70
  -3  -2  -1  517.45   17.60
   3  -2   1  507.65   17.00
   3  -2   1  498.95   17.20
   3   2  -1  523.95   18.10
   3   2  -1  498.55   17.80
  -3  -2   1  517.25   18.50
   3   2   1  536.45   18.50
   3  -2  -1  508.55   17.00
   3   2   1  500.45   17.50
   3   2   1  536.75   18.20
  -3   2  -1  519.25   16.70
   3   2   1  512.65   18.60
   3  -2  -1  525.65   17.50
  -3  -2   1  509.75   18.00
  -3  -2   1  512.65   17.60
  -3  -2   1  508.75   18.80
   3   2   1  524.55   19.30
   3  -2  -1  533.35   17.40
   3  -2  -1  477.85   16.60
   4  -2   1  147.49    6.30
   4  -2   1  145.19    7.00
   4   2  -1  143.49    5.10
  -4  -2  -1  146.79    7.10
   4   2  -1  139.09    8.20
  -4  -2  -1  147.39    6.70
   4   2  -1  142.59    7.10
   4   2  -1  141.19    7.70
   4  -2   1  131.99    4.90
   4   2  -1  151.38    6.60
   4  -2   1  150.38    7.30
   4  -2  -1  142.49    6.40
   4  -2  -1  140.59    6.70
   4  -2  -1  139.69    8.20
  -4   2  -1  150.58    5.60
  -4  -2   1  142.19    6.60
   4  -2  -1  156.58    7.20
   4   2   1  153.78    8.60
   4   2   1  147.29    8.00
   4   2   1  141.79    7.60
   4  -2  -1  135.79    6.10
   4  -2  -1  144.59    7.00
   4   2   1  141.99    7.20
   5   2  -1  348.47   14.20
   5  -2   1  344.07   12.90
   5   2  -1  330.77   13.20
   5   2  -1  346.67   11.40
   5  -2   1  335.97   13.30
   5   2  -1  360.66   16.00
   5  -2   1  341.77   14.00
   5   2  -1  341.77   14.70
   5  -2   1  341.87   14.50
  -5  -2  -1  348.37   13.20
   5  -2   1  330.27   11.20
   5   2  -1  337.87   15.20
  -5  -2   1  355.86   13.00
   5  -2  -1  331.07   11.20
   5   2   1  338.67   15.70
   5   2   1  345.57   13.50
   5  -2  -1  349.67   13.90
   5  -2  -1  348.27   13.30
   5  -2  -1  375.86   14.30
   5   2   1  354.96   12.60
   5   2   1  339.07   14.40
   5   2   1  355.76   15.50
   5  -2  -1  331.97   12.60
   5   2   1  336.77   11.40
   5   2   1  347.87   14.90
   6   2  -1   66.99    7.70
   6  -2   1   64.09    2.90
   6  -2   1   64.59    5.00
   6   2  -1   61.79    3.00
   6  -2   1   62.19    6.00
  -6  -2  -1   69.29    5.00
   6   2  -1   60.79    2.90
   6  -2   1   71.29    5.70
   6   2  -1   56.49    5.30
   6  -2   1   64.29    2.80
   6   2  -1   64.89    9.00
   6   2  -1   56.29    6.70
   6   2  -1   60.09    7.80
   6  -2   1   60.29    6.80
   6   2   1   66.69    5.70
   6   2   1   81.29    7.00
   6   2   1   68.99    7.80
   6   2   1   73.79    3.10
   6   2   1   68.09    3.00
   6  -2  -1   62.69    6.10
   6  -2  -1   61.69    4.90
   6   2   1   66.89    7.40
   6  -2  -1   65.49    3.30
   6  -2  -1   69.09    5.70
   6  -2  -1   70.59    2.90
   6   2   1   76.89    7.80
   6  -2  -1   74.69    7.10
  -6  -2   1   65.49    4.80
  -7   2   1    5.50    1.10
   7  -2   1   10.40    1.50
   7  -2   1    7.60    1.50
   7  -2   1   12.10    5.30
   7  -2   1    6.40    1.00
   7   2  -1   10.00    4.20
  -7   2   1    9.20    1.40
  -7  -2  -1    5.70    3.20
   7   2  -1   -1.70    4.70
   7   2  -1   10.00    3.70
  -7  -2  -1    5.70    0.90
   7   2  -1    7.20    5.60
   7   2  -1    5.60    0.90
   7   2  -1   15.10    6.20
   7   2  -1    6.90    1.10
   7   2  -1    7.20    1.40
   7  -2   1    6.70    4.20
   7  -2   1    8.30    3.10
   7  -2   1    8.50    1.20
  -7   2   1    6.30    1.20
   7  -2   1    9.50    4.00
   7   2   1    7.40    1.20
   7  -2  -1   11.20    4.80
  -7   2  -1    7.20    1.00
   7   2   1    6.40    1.30
   7   2   1    8.00    1.20
   7  -2  -1    7.00    1.10
   7  -2  -1    6.80    3.70
  -7  -2   1    9.00    1.20
   7   2   1    8.20    3.40
   7   2   1    9.90    5.10
  -7   2  -1    7.20    0.90
   7   2   1    8.20    6.20
   7   2   1   11.90    5.60
  -7  -2   1    7.50    1.10
   7  -2  -1    5.20    2.90
   7  -2  -1    6.00    1.00
   7   2   1    7.90    1.10
   7  -2  -1    7.60    5.50
  -7   2  -1    9.50    1.50
   8   2  -1  558.34   19.10
   8  -2   1  560.34   25.00
   8   2  -1  571.24   18.40
  -8   2   1  585.74   17.70
   8  -2   1  533.45   18.10
   8  -2   1  548.35   18.50
  -8  -2  -1  563.54   18.10
   8  -2   1  560.84   19.10
   8   2  -1  556.34   18.20
   8   2  -1  558.64   26.70
  -8  -2  -1  554.64   18.50
  -8   2   1  580.24   18.20
   8  -2   1  537.25   21.20
   8   2  -1  556.64   18.80
   8   2  -1  544.55   26.10
  -8   2   1  555.44   18.30
  -8   2   1  572.84   18.60
   8  -2   1  550.24   22.50
   8  -2   1  571.34   18.30
   8   2  -1  582.94   22.00
   8   2  -1  555.74   23.70
   8  -2   1  527.15   23.90
   8   2   1  579.04   18.40
  -8   2  -1  562.64   17.70
   8   2   1  532.85   18.10
   8   2   1  529.95   23.40
  -8   2  -1  553.04   18.20
   8   2   1  523.85   25.70
  -8   2  -1  550.34   18.50
   8  -2  -1  572.94   22.30
   8   2   1  550.44   18.70
   8  -2  -1  498.95   18.00
   8  -2  -1  569.84   25.00
  -8  -2   1  562.24   18.10
  -8  -2   1  543.45   18.60
   8  -2  -1  552.84   18.90
   8   2   1  579.34   26.80
   8  -2  -1  551.94   21.00
   8   2   1  609.74   22.30
   8  -2  -1  571.64   18.20
  -8   2  -1  574.04   18.20
  -8  -2   1  562.54   18.10
  -8   2  -1  552.14   18.20
   8  -2  -1  519.95   20.00
   8  -2  -1  551.54   23.90
   9  -2   1   40.20    2.40
   9  -2   1   51.79    6.60
  -9   2   1   47.20    2.60
  -9   2   1   40.70    2.40
   9   2  -1   44.40    6.30
   9   2  -1   43.10    2.40
   9  -2   1   40.00    2.30
  -9  -2  -1   44.60    2.30
   9   2  -1   42.60    2.40
   9   2  -1   42.50    2.30
  -9  -2  -1   41.60    2.70
   9  -2   1   43.60    2.30
   9   2   1   39.80    2.10
  -9  -2   1   44.80    2.50
  -9   2  -1   42.30    3.30
   9  -2  -1   42.50    2.30
  -9   2  -1   43.60    2.30
   9  -2  -1   38.90    2.50
   9   2   1   38.50    6.40
  -9   2  -1   43.50    1.90
   9  -2  -1   45.90    2.40
   9  -2  -1   42.90    5.70
   9  -2  -1   47.40    2.40
   9   2   1   42.50    2.40
   9   2   1   43.30    2.30
  -9   2  -1   40.00    2.30
  10  -2   1    7.00    1.00
  10  -2   1    4.10    0.80
 -10  -2  -1    6.10    0.70
  10  -2   1    7.10    0.90
  10   2  -1    4.70    0.90
  10  -2   1    6.20    0.90
  10   2  -1    5.60    0.80
 -10   2   1    6.80    1.10
  10   2  -1    5.60    1.00
  10   2  -1    5.00    0.80
 -10   2   1    4.80    0.80
  10   2   1    5.50    1.00
  10  -2  -1    5.10    0.90
 -10   2  -1    6.90    1.10
  10   2   1    4.30    0.70
 -10  -2   1    6.20    1.00
  10   2   1    5.00    0.90
  10   2   1    4.50    0.80
  10  -2  -1    6.30    0.90
 -10  -2   1    4.90    0.60
  10  -2  -1    5.00    0.90
  10  -2  -1    6.90    0.90
  11   2  -1   42.00    1.80
 -11  -2  -1   43.40    1.80
  11  -2   1   41.00    1.90
  11  -2   1   44.80    2.20
  11  -2   1   37.40    1.80
 -11   2   1   45.00    1.90
  11  -2  -1   45.10    1.80
 -11   2  -1   41.80    1.80
  11   2   1   43.50    1.70
  11  -2  -1   40.80    1.90
 -11  -2   1   40.90    1.90
  11   2   1   42.30    1.80
   0  -3  -1   63.59    3.00
   0   3  -1   69.29    3.00
   0  -3   1   65.49    3.20
   0  -3   1   61.89    3.30
   0   3   1   62.79    2.90
   0  -3  -1   62.09    2.90
   0   3   1   64.99    3.30
   0  -3  -1   61.19    3.20
   0  -3   1   60.09    3.00
   1  -3   1 1473.95   45.80
  -1  -3  -1 1374.86   46.10
  -1  -3  -1 1433.66   46.70
   1   3  -1 1443.66   46.10
   1  -3   1 1485.05   45.40
   1   3  -1 1424.76   46.10
  -1  -3  -1 1407.86   45.90
  -1  -3  -1 1470.05   46.50
   1  -3   1 1509.35   45.60
   1  -3   1 1517.25   46.00
  -1  -3  -1 1508.45   46.50
  -1   3  -1 1395.56   45.50
   1  -3  -1 1482.05   45.10
   1   3   1 1419.66   46.50
   1  -3  -1 1454.85   45.30
  -1  -3   1 1535.15   46.60
   1   3   1 1449.35   46.10
  -1  -3   1 1463.25   46.60
   1  -3  -1 1434.16   45.50
  -1  -3   1 1579.14   46.30
   1   3   1 1412.46   46.10
   2   3  -1 4066.59  128.49
   2  -3   1 4270.67  128.39
  -2  -3  -1 4113.49  129.39
  -2  -3  -1 3937.71  129.19
   2  -3   1 4171.28  127.89
  -2  -3  -1 4155.88  128.99
   2  -3   1 4162.38  128.19
  -2  -3  -1 4197.08  129.89
   2   3  -1 4114.39  128.89
   2   3  -1 4195.28  128.99
   2  -3   1 4173.98  127.99
  -2  -3  -1 4167.78  128.69
   2   3   1 4259.27  130.19
   2  -3  -1 4097.39  127.69
   2   3   1 4264.47  129.09
  -2  -3   1 4283.47  129.39
   2   3   1 4050.09  129.09
   2  -3  -1 4114.99  127.79
   2   3   1 4038.90  129.49
  -2  -3   1 4260.17  129.49
  -2  -3   1 4125.49  129.79
  -2  -3   1 4210.38  129.09
  -2   3  -1 4114.69  127.79
   3   3  -1 1410.46   45.90
   3   3  -1 1420.96   45.80
  -3  -3  -1 1423.36   46.70
   3  -3   1 1484.05   44.80
   3  -3   1 1428.16   45.20
   3  -3   1 1410.36   44.40
   3   3  -1 1334.97   47.50
  -3  -3  -1 1415.36   46.10
  -3  -3  -1 1390.16   45.90
   3   3  -1 1393.26   45.10
   3  -3   1 1433.86   45.00
  -3  -3   1 1422.06   46.20
  -3  -3   1 1431.76   45.70
   3   3   1 1443.76   47.40
   3  -3  -1 1438.46   44.60
   3   3   1 1407.36   45.90
   3  -3  -1 1359.76   44.60
  -3  -3   1 1401.46   46.70
  -3   3  -1 1485.55   44.10
   3   3   1 1399.56   45.20
   3  -3  -1 1333.37   44.00
   3   3   1 1423.76   46.80
   3  -3  -1 1416.76   44.40
  -3  -3   1 1405.86   45.90
   3   3   1 1432.36   46.20
   4   3  -1   13.60    1.10
  -4  -3  -1   21.00    3.50
   4  -3   1   12.30    2.20
  -4  -3  -1   12.80    2.50
   4   3  -1   16.10    3.20
   4   3  -1   15.20    3.00
   4  -3   1   18.90    2.70
   4   3  -1   15.10    3.70
  -4  -3  -1   12.30    3.20
  -4  -3   1   22.60    4.00
   4   3   1   11.70    3.40
   4  -3  -1   15.70    2.30
   4  -3  -1   11.30    2.20
   4   3   1   12.00    2.60
   4  -3  -1   13.50    2.10
   4   3   1   18.00    3.40
   4   3   1   12.50    3.20
   4  -3  -1   14.40    2.40
  -4  -3   1   14.20    3.40
  -4  -3   1   17.50    2.80
  -4  -3   1   14.20    3.20
   4   3   1   13.40    3.00
   5   3  -1  302.37   12.90
   5  -3   1  297.47   12.20
  -5  -3  -1  308.07   12.10
   5   3  -1  282.27   13.70
   5   3  -1  299.57    9.70
   5   3  -1  283.37   14.40
   5   3  -1  260.57   10.10
   5  -3   1  292.97   12.40
   5   3  -1  279.47   11.70
   5  -3   1  293.67   11.10
   5  -3   1  283.27    9.40
   5   3   1  296.77    9.70
   5   3   1  290.27   12.00
   5  -3  -1  284.17   11.80
   5   3   1  267.37    9.60
  -5  -3   1  278.87   12.20
   5   3   1  292.27   14.10
   5   3   1  285.87   14.50
   5  -3  -1  291.47   11.40
   5  -3  -1  271.47    9.40
   5   3   1  286.57   13.00
   5  -3  -1  275.57   10.80
   5  -3  -1  291.07   11.90
   5   3   1  292.47   13.50
   6   3  -1   26.90    5.40
  -6  -3  -1   15.30    3.10
   6  -3   1   19.50    4.10
   6   3  -1   14.70    5.00
   6   3  -1   21.20    3.80
   6   3  -1   22.00    1.60
   6  -3   1   16.20    3.10
   6   3  -1   22.20    4.50
   6   3  -1   16.90    4.90
   6  -3   1   13.40    3.20
   6  -3   1   20.00    1.50
   6  -3   1   24.20    4.80
   6  -3   1   18.50    1.40
   6   3  -1   21.90    1.60
   6   3   1   12.20    4.80
   6  -3  -1   20.00    1.40
   6   3   1   11.30    4.40
   6   3   1   17.00    3.70
   6  -3  -1   15.60    3.60
   6   3   1   23.30    1.60
   6   3   1   17.90    1.50
   6  -3  -1   23.70    3.90
   6   3   1   14.30    4.60
   6  -3  -1   21.10    1.70
   6  -3  -1   19.20    4.30
   6  -3  -1   16.10    3.00
  -6  -3   1   15.10    3.20
  -7   3   1  125.39    5.10
  -7   3   1  127.79    4.90
   7   3  -1  124.99    5.00
   7   3  -1  121.99   12.00
   7  -3   1  128.79    4.80
   7  -3   1  118.89   10.30
   7  -3   1  118.19    9.20
   7   3  -1  123.09    4.90
   7   3  -1  126.49    5.50
   7  -3   1  120.89    8.20
   7   3  -1  120.99   11.80
  -7   3   1  122.29    5.20
   7  -3   1  117.49    9.30
   7   3  -1  110.19   12.00
   7   3  -1  125.39    9.60
   7   3  -1  139.39    8.70
   7  -3   1  117.19    5.30
   7  -3   1  118.79    4.80
   7   3  -1  124.29    4.90
  -7  -3  -1  122.69    5.00
  -7   3   1  132.29    5.00
  -7  -3  -1  139.19    8.30
  -7   3  -1  122.69    4.90
   7   3   1  118.59   10.40
   7   3   1  122.49    8.60
   7  -3  -1  125.79    9.20
  -7  -3   1  128.89    8.40
   7  -3  -1  118.79    4.80
   7   3   1  120.29   12.00
  -7   3  -1  131.39    4.90
   7   3   1  122.59    4.90
  -7   3  -1  127.99    5.00
   7   3   1  120.49    4.80
  -7  -3   1  127.99    5.20
   7   3   1  123.79    5.00
   7   3   1  110.89   11.10
  -7   3  -1  118.79    5.10
   7  -3  -1  129.99    8.00
  -7   3  -1  120.29    4.50
   7   3   1  124.29    5.40
   7   3   1  116.69   11.90
  -7  -3   1  117.89    4.90
   7  -3  -1  138.99   10.20
   7  -3  -1  121.39    4.70
   8  -3   1  175.18    6.40
   8   3  -1  172.18    7.00
   8  -3   1  168.38   11.10
  -8   3   1  168.58    6.40
  -8   3   1  179.08    6.60
   8   3  -1  180.28   10.50
   8  -3   1  180.88    6.60
  -8   3   1  170.28    6.80
   8   3  -1  170.28    6.60
  -8   3   1  178.88    6.50
   8   3  -1  178.18    6.70
   8  -3   1  175.98    6.50
   8  -3   1  165.38    9.60
   8   3  -1  174.48    6.50
  -8  -3  -1  173.58    6.50
   8   3  -1  175.58   13.10
   8  -3   1  175.98    6.50
   8   3   1  170.88   13.60
   8   3   1  172.48    6.50
   8   3   1  170.38    6.40
  -8  -3   1  176.48    6.40
   8  -3  -1  178.38    6.50
   8  -3  -1  161.58    6.30
   8  -3  -1  171.88   10.70
   8  -3  -1  182.08    6.80
  -8   3  -1  177.38    6.50
   8   3   1  192.18   11.40
   8  -3  -1  184.58    9.70
  -8   3  -1  178.48    6.00
  -8   3  -1  176.68    6.60
  -8   3  -1  163.98    6.70
   8   3   1  175.48    6.60
   8  -3  -1  170.48    6.40
  -8   3  -1  177.88    6.40
   8   3   1  176.58    7.00
   9   3  -1  334.97   11.20
  -9   3   1  327.47   10.90
   9  -3   1  333.47   11.10
   9   3  -1  322.57   11.10
   9   3  -1  335.77   11.20
   9  -3   1  334.67   11.20
   9  -3   1  318.07   10.90
  -9   3   1  314.17   11.00
   9  -3   1  328.47   11.10
   9   3  -1  322.27   11.40
  -9   3   1  313.17   11.70
   9  -3   1  343.17   14.40
  -9  -3  -1  325.47   11.30
   9   3  -1  327.37   15.50
  -9  -3  -1  332.17   11.00
  -9   3  -1  332.27   11.00
  -9   3  -1  326.27   11.30
   9  -3  -1  317.37   11.00
   9   3   1  316.37   15.70
   9  -3  -1  317.57   10.90
   9   3   1  322.27   11.30
  -9   3  -1  320.47   10.80
   9  -3  -1  322.07   11.00
  -9  -3   1  325.67   11.70
   9  -3  -1  320.57   14.30
   9   3   1  322.37   11.50
  -9  -3   1  339.37   10.90
   9   3   1  332.67   11.10
   9   3   1  332.07   11.20
   9  -3  -1  327.57   11.10
 -10   3   1  100.39    4.10
  10  -3   1  106.79    4.00
  10   3  -1  104.79    3.80
  10  -3   1  103.99    4.00
  10  -3   1  104.99    3.90
 -10   3   1   96.99    3.80
  10   3  -1  103.09    3.90
 -10  -3   1  103.69    3.50
  10  -3  -1  101.99    3.90
 -10   3  -1  105.39    4.90
  10   3   1  104.79    3.80
  10  -3  -1  100.69    3.80
  10   3   1  100.29    4.10
  10   3   1   98.29    4.10
  10  -3  -1  104.19    4.00
 -10  -3   1   99.59    4.00
  10  -3  -1   94.29    4.20
  10   3   1   94.39    3.90
  11  -3   1    8.70    0.70
  11   3  -1    8.20    0.60
  11  -3   1   10.90    1.40
  11   3  -1    6.40    0.70
 -11  -3  -1    9.60    0.70
  11   3   1    7.60    0.70
  11  -3  -1    8.80    0.70
 -11  -3   1    8.10    0.70
 -11   3  -1    6.80    0.80
   0  -4   1   58.69    3.30
   0   4   1   55.19    3.10
   0   4  -1   56.79    3.10
   0  -4  -1   58.89    3.10
   0  -4  -1   50.39    3.70
   0  -4   1   58.09    3.40
   0  -4  -1   58.29    3.20
   0  -4  -1   56.99    3.50
   1  -4   1  259.47    9.60
  -1  -4  -1  255.47   10.10
   1   4  -1  263.27    9.70
  -1  -4  -1  258.37    9.70
  -1  -4  -1  255.07   10.10
   1   4  -1  248.08    9.80
  -1  -4  -1  253.87   10.30
  -1  -4  -1  245.58    9.50
   1  -4   1  251.27    8.90
   1  -4   1  260.07    9.40
   1  -4   1  263.87    9.20
   1   4   1  248.98    9.60
   1  -4  -1  255.97    9.10
   1   4   1  255.17   10.20
   1  -4  -1  250.87    8.60
  -1  -4   1  260.87    9.60
  -1  -4   1  265.37   10.40
  -1  -4   1  276.07   10.20
  -1   4  -1  270.07    9.10
   1  -4  -1  264.87    8.90
  -1  -4   1  270.47    9.90
   1  -4  -1  260.77    9.30
   1   4   1  237.18    9.80
   2   4  -1 1520.45   47.50
   2  -4   1 1512.35   46.60
  -2  -4  -1 1538.15   47.60
  -2  -4  -1 1518.35   48.10
   2  -4   1 1478.95   46.30
   2   4  -1 1438.16   47.10
   2  -4   1 1417.26   46.00
  -2  -4  -1 1485.05   48.40
  -2  -4  -1 1456.05   47.80
   2   4  -1 1527.15   47.70
  -2  -4  -1 1480.35   47.00
   2  -4  -1 1562.74   46.20
   2  -4  -1 1473.85   46.20
  -2  -4   1 1439.86   47.80
  -2  -4   1 1373.66   48.50
   2   4   1 1459.05   48.70
   2   4   1 1458.95   47.40
   2  -4  -1 1488.65   45.80
   2  -4  -1 1430.46   45.60
  -2   4  -1 1351.86   45.80
  -2  -4   1 1495.15   47.50
  -2  -4   1 1477.35   47.10
  -2  -4   1 1468.55   47.80
   2   4   1 1485.85   48.10
   2   4   1 1446.36   47.50
  -3  -4  -1 3381.46  108.29
  -3  -4  -1 3460.05  108.79
   3  -4   1 3516.65  106.99
  -3  -4  -1 3404.36  109.49
  -3  -4  -1 3564.54  107.89
   3   4  -1 3387.76  108.59
   3   4  -1 3407.46  107.79
   3  -4   1 3410.26  107.29
   3   4  -1 3201.08  106.09
   3   4  -1 3332.77  109.19
   3   4  -1 3404.06  108.49
  -3  -4  -1 3519.85  108.99
   3  -4   1 3450.45  106.79
   3  -4   1 3521.35  107.59
  -3  -4   1 3520.45  108.99
   3   4   1 3487.55  108.69
  -3  -4   1 3461.35  108.69
   3  -4  -1 3575.04  106.99
   3  -4  -1 3435.66  106.79
  -3  -4   1 3462.65  107.79
   3   4   1 3464.55  109.59
   3  -4  -1 3430.06  106.59
   3   4   1 3514.45  110.29
  -3  -4   1 3445.86  109.69
  -3  -4   1 3528.05  108.39
   3  -4  -1 3448.25  106.39
   3   4   1 3333.67  107.69
   3   4   1 3512.05  108.89
   4   4  -1    1.70    2.40
  -4  -4  -1    6.30    2.90
   4  -4   1    5.00    1.70
   4   4  -1    5.40    3.20
   4   4  -1    5.80    2.60
   4   4  -1    6.50    2.70
   4  -4   1    6.30    0.80
  -4  -4  -1    3.50    3.20
   4  -4   1    4.40    1.90
   4   4  -1    4.60    0.80
  -4  -4  -1    5.70    2.90
  -4  -4  -1    4.10    2.10
   4   4  -1    2.20    2.80
   4  -4   1    4.10    1.70
   4  -4   1    5.50    1.70
   4   4   1    4.20    2.40
   4   4   1    8.20    3.40
   4   4   1   13.40    3.70
   4  -4  -1    3.30    1.70
  -4  -4   1    2.80    2.20
  -4  -4   1    4.30    3.90
   4   4   1    6.60    0.90
   4   4   1    3.60    2.90
   4  -4  -1    7.10    0.90
   4  -4  -1    6.00    1.80
   4  -4  -1    4.60    1.90
  -4  -4   1    1.50    2.70
   4   4   1    4.60    2.90
   5  -4   1  193.68    9.40
   5   4  -1  201.28    9.50
   5  -4   1  182.78    6.60
   5   4  -1  191.78   11.40
   5   4  -1  185.88   12.00
  -5  -4  -1  200.78    9.60
   5  -4   1  206.48    9.30
   5   4  -1  191.08   10.90
   5  -4   1  203.88   11.10
   5   4  -1  188.78    6.90
   5   4  -1  196.48    6.90
   5   4  -1  199.28   10.50
   5  -4   1  186.78    8.70
   5   4   1  189.68   17.00
   5  -4  -1  193.38    8.20
   5  -4  -1  196.68    8.50
   5   4   1  197.38   12.20
   5  -4  -1  193.78    8.70
   5  -4  -1  187.88    6.50
  -5  -4   1  200.88    9.50
   5   4   1  186.88   10.70
   5   4   1  195.18    9.60
   5   4   1  193.18    7.20
   5   4   1  195.28   10.70
   6   4  -1  107.49    4.40
  -6  -4  -1  101.69    4.60
  -6   4   1  102.59    4.60
   6   4  -1   97.89    8.50
   6  -4   1   99.49    4.20
   6   4  -1  117.89   10.00
   6  -4   1  117.79    7.20
  -6   4   1  106.89    4.40
   6  -4   1  103.39    4.10
   6   4  -1  110.99   11.00
   6   4  -1  114.59    4.50
   6  -4   1  114.69    7.70
   6  -4   1  107.79    8.00
   6   4  -1  114.19    5.20
   6   4  -1  117.89    8.00
  -6  -4  -1  109.39    7.20
   6  -4   1  112.19    6.60
   6   4  -1  110.29   10.00
  -6   4   1  106.19    4.50
   6   4  -1  108.89    4.30
   6   4   1  115.39    8.10
   6   4   1  114.39   10.90
   6  -4  -1  106.69    6.20
  -6   4  -1  101.99    4.30
   6  -4  -1  104.39    4.10
   6   4   1  110.89    4.40
   6   4   1  103.69    4.90
   6   4   1  111.69    9.50
   6   4   1   98.89    8.40
   6   4   1  107.09    4.40
  -6  -4   1  107.89    7.10
   6   4   1  102.99    4.20
   6  -4  -1  116.69    7.40
   6  -4  -1  116.79    6.80
   6  -4  -1  114.59    7.60
  -6  -4   1  105.39    4.60
   6  -4  -1  102.09    4.20
  -6   4  -1  116.59    5.10
   6   4   1  102.29   10.50
  -7   4   1  753.32   23.70
   7  -4   1  734.73   28.30
   7   4  -1  757.72   23.80
   7   4  -1  724.93   29.20
   7  -4   1  725.73   23.60
   7  -4   1  771.12   26.40
  -7  -4  -1  761.42   26.70
  -7   4   1  736.23   23.60
   7   4  -1  736.63   31.40
   7   4  -1  715.73   30.50
   7  -4   1  704.93   27.80
  -7  -4  -1  730.33   23.90
   7  -4   1  672.03   23.50
   7  -4   1  753.92   23.60
   7  -4   1  706.73   23.70
   7   4  -1  722.43   23.60
   7  -4   1  766.02   29.00
  -7   4   1  756.62   23.90
   7   4  -1  740.23   24.40
   7   4  -1  765.62   23.90
   7   4  -1  715.03   31.60
   7   4  -1  775.22   27.60
  -7   4   1  712.23   24.00
  -7   4  -1  754.62   23.80
   7   4   1  761.02   29.60
   7  -4  -1  742.53   27.80
   7   4   1  733.43   23.60
   7  -4  -1  745.13   26.00
  -7  -4   1  776.22   26.30
   7  -4  -1  742.43   23.50
   7   4   1  756.92   23.80
  -7   4  -1  776.42   23.70
  -7  -4   1  734.63   23.90
   7   4   1  738.13   24.30
   7  -4  -1  696.63   23.50
   7   4   1  711.63   30.10
   7   4   1  759.22   23.80
  -7   4  -1  696.33   23.90
   7   4   1  719.43   31.80
   7  -4  -1  686.03   26.70
   7  -4  -1  716.93   27.30
   7   4   1  714.73   31.50
  -7   4  -1  722.33   23.10
   7   4   1  726.03   30.30
  -7   4  -1  758.02   23.60
   8  -4   1   86.09    3.80
   8  -4   1   86.49    4.00
  -8  -4  -1   86.69    3.80
   8   4  -1   90.09    3.80
   8   4  -1   87.59    4.30
   8  -4   1   85.79    9.00
  -8   4   1   88.59    3.80
   8   4  -1   90.79    3.90
   8   4  -1   94.09   11.50
   8  -4   1   84.39    3.70
   8   4  -1   79.29    8.60
  -8   4   1   88.49    4.10
  -8   4   1   89.99    3.80
  -8   4   1   90.69    3.90
  -8   4  -1   89.09    3.90
   8   4   1   91.79   11.70
   8   4   1   84.79    3.60
   8  -4  -1   82.59    6.90
  -8   4  -1   87.99    3.80
  -8   4  -1   86.69    3.20
   8   4   1   92.69    3.90
   8   4   1   87.19    4.30
  -8  -4   1   85.69    3.80
   8  -4  -1   83.29    8.80
   8  -4  -1   89.39    3.80
  -8   4  -1   89.89    4.10
   8   4   1   87.69   10.10
   8  -4  -1   83.19    3.70
   9  -4   1  107.99    8.80
   9   4  -1  122.59    4.90
   9   4  -1  119.99    4.60
  -9  -4  -1  115.99    4.90
   9   4  -1  129.09   15.00
   9  -4   1  119.19    4.60
   9  -4   1  129.79    4.80
  -9   4   1  118.79    4.70
   9   4  -1  116.89    5.00
   9  -4   1  127.49    4.80
  -9   4   1  121.59    5.00
  -9   4   1  120.89    4.60
  -9  -4  -1  122.99    4.60
   9  -4  -1  114.49    8.50
  -9   4  -1  119.99    4.60
  -9   4  -1  120.79    5.00
   9   4   1  126.29    4.60
   9   4   1  120.59    4.80
   9  -4  -1  127.29    5.00
   9   4   1  110.39   11.90
  -9   4  -1  121.99    4.70
   9  -4  -1  126.39    4.80
  -9  -4   1  119.19    4.90
   9  -4  -1  114.59    4.60
   9   4   1  117.29    5.00
  -9  -4   1  126.19    4.60
  10   4  -1   39.80    1.70
 -10   4   1   36.40    1.80
  10  -4   1   40.10    2.00
 -10  -4  -1   37.20    1.70
  10  -4   1   43.10    3.00
 -10   4   1   37.80    2.10
 -10  -4  -1   37.00    1.90
  10   4  -1   37.50    2.10
  10   4  -1   36.10    1.80
  10  -4   1   39.10    1.90
  10   4   1   36.50    2.00
  10   4   1   38.00    1.90
 -10   4  -1   37.80    2.00
 -10   4  -1   36.50    1.80
  10   4   1   40.10    1.70
 -10  -4   1   39.10    1.60
  10  -4  -1   38.70    1.80
 -10  -4   1   39.10    2.00
   0  -5   1  819.92   27.00
   0  -5   1  830.12   28.00
   0  -5   1  832.22   27.30
   0  -5  -1  817.12   26.80
   0  -5  -1  863.61   27.30
   0  -5  -1  853.01   27.90
   0  -5   1  818.52   27.80
   0  -5  -1  846.72   27.60
   0   5   1  787.72   26.90
   0   5  -1  832.52   28.00
  -1  -5  -1  753.72   26.10
  -1  -5  -1  746.43   25.70
   1   5  -1  724.83   25.30
  -1  -5  -1  751.12   25.70
   1  -5   1  758.02   25.00
  -1  -5  -1  744.93   25.20
   1  -5   1  743.33   24.70
  -1  -5  -1  742.43   24.90
   1   5  -1  743.43   25.30
   1  -5   1  766.32   25.30
   1  -5   1  752.22   24.30
   1  -5  -1  777.32   24.80
   1  -5  -1  720.63   24.00
   1  -5  -1  766.62   25.00
  -1  -5   1  815.72   25.60
  -1  -5   1  755.92   25.00
  -1   5  -1  747.93   24.50
   1  -5  -1  763.12   24.40
  -1  -5   1  749.62   26.10
   1   5   1  704.93   25.80
   1   5   1  703.73   25.10
  -1  -5   1  761.62   25.80
  -2  -5  -1 1058.29   35.60
  -2  -5  -1 1108.59   35.30
   2  -5   1 1022.30   33.50
   2  -5   1 1068.79   34.40
  -2  -5  -1 1081.69   34.70
   2   5  -1 1046.80   36.00
   2  -5   1 1076.59   33.80
   2  -5   1 1040.60   34.20
  -2  -5  -1 1021.40   36.10
  -2  -5  -1 1062.29   35.80
  -2  -5  -1  985.90   32.90
   2   5  -1 1084.19   35.20
   2   5   1  998.40   35.10
  -2  -5   1 1081.69   35.70
  -2  -5   1 1083.29   36.20
   2   5   1 1051.19   35.20
   2  -5  -1 1036.10   33.30
   2  -5  -1 1041.40   33.80
  -2   5  -1 1059.19   33.30
   2  -5  -1 1014.50   33.00
  -2  -5   1 1065.29   34.70
  -2  -5   1 1042.70   35.50
  -2  -5   1 1101.19   35.20
  -2  -5   1 1036.80   33.00
   2  -5  -1 1094.69   34.00
   2   5   1 1018.70   35.90
   3  -5   1   78.99    4.80
   3   5  -1   87.99    5.90
   3   5  -1   91.79    5.60
  -3  -5  -1   81.99    3.50
  -3  -5  -1   81.39    5.80
  -3  -5  -1   88.99    6.30
   3  -5   1   96.59    4.50
   3  -5   1   86.89    4.80
  -3  -5  -1   81.39    6.60
   3   5  -1   94.09    6.40
  -3  -5  -1   90.69    6.30
   3  -5   1   83.09    4.40
   3   5  -1   81.39    6.70
   3   5  -1   82.99    3.50
   3  -5  -1   88.29    4.10
  -3  -5   1   90.99    3.60
   3   5   1   87.79    7.00
  -3  -5   1   86.59    6.80
  -3  -5   1   85.19    6.10
   3   5   1   86.19    6.50
  -3  -5   1   89.09    6.70
   3  -5  -1   87.29    4.40
  -3  -5   1   97.49    6.40
   3   5   1   82.39    7.20
   3  -5  -1   86.99    4.60
   3   5   1   84.39    6.60
  -3  -5   1   90.19    6.00
   3  -5  -1   99.79    4.20
   3   5   1   83.29    5.90
   4  -5   1 1513.95   47.30
  -4  -5  -1 1483.15   48.90
  -4  -5  -1 1377.06   45.00
   4   5  -1 1487.15   48.70
   4  -5   1 1438.46   46.40
  -4  -5  -1 1458.05   47.20
  -4  -5  -1 1475.75   48.00
   4   5  -1 1448.96   47.40
   4  -5   1 1375.06   46.70
  -4  -5  -1 1441.86   49.60
   4   5  -1 1372.06   45.00
   4  -5   1 1395.56   44.70
  -4  -5  -1 1489.55   48.50
   4   5  -1 1460.25   49.90
   4   5  -1 1472.85   51.09
   4   5  -1 1463.95   48.90
  -4  -5   1 1440.46   47.20
   4   5   1 1471.35   49.99
  -4  -5   1 1456.15   48.50
   4   5   1 1445.76   48.60
   4   5   1 1384.06   45.00
  -4  -5   1 1495.05   48.20
   4   5   1 1412.26   50.59
   4  -5  -1 1478.05   46.30
   4   5   1 1420.76   47.30
   4   5   1 1479.45   49.00
  -4  -5   1 1446.76   49.70
  -4  -5   1 1458.25   45.10
   4  -5  -1 1428.26   45.90
   4  -5  -1 1458.05   45.70
   4  -5  -1 1456.95   46.20
  -4  -5   1 1396.86   48.70
   4  -5  -1 1375.36   44.60
   5   5  -1  279.67   15.10
   5   5  -1  284.57    9.70
   5  -5   1  273.97   12.00
   5   5  -1  266.77    9.60
   5   5  -1  275.27   13.90
  -5  -5  -1  286.37   12.80
   5   5  -1  291.87   14.30
   5   5  -1  311.97   17.60
   5  -5   1  281.97    9.30
  -5  -5  -1  277.77   18.80
   5  -5   1  263.17    9.40
   5  -5   1  276.27   12.20
   5   5  -1  273.47   15.60
   5  -5   1  312.07   14.80
   5  -5  -1  303.37   11.70
   5   5   1  269.77    9.60
   5   5   1  271.37   15.20
   5  -5  -1  273.87   10.80
   5  -5  -1  272.97    9.20
  -5  -5   1  280.07   12.90
   5   5   1  267.47   13.90
   5  -5  -1  278.27   11.00
   5   5   1  282.27   12.90
   5   5   1  267.27    9.50
   5   5   1  294.17   14.30
   5   5   1  274.97   15.80
   5  -5  -1  277.77   11.40
   6   5  -1   10.30    1.30
  -6   5   1    7.90    1.20
   6   5  -1    9.60    1.20
   6   5  -1   10.10    4.30
   6  -5   1    9.00    1.10
   6   5  -1   16.80    5.30
  -6  -5  -1    5.50    3.20
   6  -5   1   10.30    1.30
   6  -5   1    4.30    2.90
   6  -5   1    4.80    3.80
   6   5  -1   11.40    5.40
   6   5  -1   11.80    1.90
   6   5  -1    5.00    6.10
   6   5  -1   13.40    6.60
   6   5   1    8.80    6.00
   6   5   1    9.50    4.60
   6   5   1   14.30    7.20
  -6  -5   1    5.90    3.30
   6   5   1   10.30    4.80
   6  -5  -1    8.50    3.80
   6  -5  -1    8.80    1.20
   6   5   1    9.30    1.40
   6  -5  -1    7.60    2.70
   6  -5  -1    8.80    1.10
   6   5   1   10.60    1.40
  -6   5  -1    7.90    1.50
  -6   5  -1    8.50    1.00
   6  -5  -1    9.40    4.70
   6   5   1    7.70    6.20
   6  -5  -1   10.20    3.20
   7  -5   1  119.09    8.70
  -7   5   1  113.29    4.90
   7   5  -1  110.79    4.40
   7   5  -1  111.39    4.60
   7  -5   1   98.69    5.70
   7  -5   1  108.69    7.40
   7   5  -1  107.59   15.10
   7   5  -1  111.49    4.70
   7   5  -1   95.29   10.50
   7  -5   1  107.49   11.20
  -7   5   1  112.39    4.50
  -7   5   1  114.29    4.50
   7   5  -1  110.69   13.50
   7  -5   1  119.49    4.50
  -7  -5  -1  106.89    4.70
   7   5  -1  110.39    5.10
   7   5  -1  118.69    9.70
  -7   5   1  114.89    4.70
  -7  -5  -1  101.39    8.60
   7  -5   1  100.29    4.40
   7  -5   1  107.09    4.40
   7  -5  -1   93.49    7.80
  -7  -5   1  106.49    4.70
  -7   5  -1  111.49    4.60
   7  -5  -1  106.09    4.40
   7  -5  -1  103.09    7.10
   7   5   1  111.69    4.50
  -7   5  -1  106.39    4.80
   7   5   1  109.39    4.40
   7   5   1  110.29    9.90
   7   5   1  111.39    4.60
   7   5   1  106.79   13.80
  -7  -5   1  115.89    8.90
  -7   5  -1  105.19    4.00
   7   5   1  110.69    5.00
  -7   5  -1  116.49    4.50
   7   5   1  126.69   24.80
   7  -5  -1  102.29   13.30
   7  -5  -1  111.09    4.30
  -7   5  -1  112.09    4.50
   8  -5   1   58.79    2.90
  -8   5   1   55.29    2.90
   8  -5   1   55.29    6.80
  -8   5   1   58.99    3.10
   8  -5   1   54.89    2.80
   8   5  -1   59.59    2.90
   8   5  -1   53.29    7.60
   8  -5   1   65.89    8.90
  -8   5   1   61.29    2.90
   8  -5   1   61.29    2.90
  -8  -5  -1   56.79    2.90
   8   5  -1   58.79    3.30
   8   5  -1   60.59   11.70
   8   5  -1   60.49    2.80
   8   5  -1   57.39    3.00
   8  -5   1   59.39    3.10
  -8   5   1   59.99    2.80
   8   5   1   59.69    2.70
   8   5   1   57.69    9.40
   8  -5  -1   58.19    6.70
   8  -5  -1   59.79    7.30
  -8  -5   1   57.19    2.90
  -8   5  -1   60.69    3.20
   8  -5  -1   59.29    2.80
   8   5   1   78.49   14.10
   8   5   1   59.39    2.90
   8  -5  -1   53.69    2.80
   8   5   1   59.69    3.30
  -8   5  -1   57.79    2.90
   8   5   1   57.89    3.00
   8  -5  -1   60.39    2.90
  -8   5  -1   58.19    2.90
   9  -5   1   52.89    2.60
  -9  -5  -1   51.19    2.60
   9  -5   1   54.29    6.70
  -9   5   1   50.79    2.50
   9   5  -1   51.59    2.50
   9   5  -1   48.40    2.80
  -9   5   1   55.39    2.80
  -9  -5  -1   52.09    2.40
   9   5  -1   49.90    2.70
   9   5  -1   52.89    2.40
   9  -5   1   51.49    2.40
  -9   5   1   50.09    2.50
   9  -5   1   53.09    4.00
  -9  -5   1   52.29    2.70
   9  -5  -1   54.69    2.60
  -9   5  -1   53.19    2.60
   9  -5  -1   53.79    2.50
   9   5   1   52.89    2.30
   9  -5  -1   48.20    6.30
  -9  -5   1   52.79    2.40
   9  -5  -1   53.59    2.60
   9   5   1   54.59    2.80
   9   5   1   52.39    2.50
  -9   5  -1   52.89    2.70
  -9   5  -1   52.89    2.50
   9   5   1   52.29    3.00
  10  -5   1   62.69    2.50
  10  -5   1   63.49    3.00
  10  -5   1   62.29    2.60
 -10  -5  -1   57.59    2.50
  10   5  -1   63.79    2.30
 -10   5   1   57.99    2.70
 -10  -5  -1   60.19    2.30
 -10   5   1   57.49    2.50
  10   5  -1   59.09    2.70
 -10   5  -1   58.29    2.60
  10  -5  -1   59.69    2.60
  10   5   1   59.29    2.60
  10  -5  -1   61.99    2.50
 -10  -5   1   58.69    2.60
 -10  -5   1   62.19    2.30
 -10   5  -1   58.69    2.30
  10   5   1   59.59    2.20
   0   6  -1   23.40    3.10
   0  -6   1   25.00    3.30
   0   6   1   19.70    3.30
   0  -6  -1   23.70    2.90
   0  -6   1   28.20    3.40
   0  -6  -1   20.40    2.80
   0  -6  -1   20.80    3.00
   0  -6  -1   25.50    1.40
   0  -6   1   20.20    3.00
   0  -6   1   22.90    3.10
   0  -6  -1   16.50    3.00
   1  -6   1  142.29    7.10
  -1  -6  -1  138.49    5.10
   1  -6   1  143.09    6.90
  -1  -6  -1  149.19    6.90
  -1  -6  -1  134.79    7.60
   1   6  -1  138.49    8.70
   1  -6   1  138.19    6.30
   1   6  -1  128.59   12.70
   1   6  -1  138.49    7.00
  -1  -6  -1  142.69    7.40
   1  -6   1  150.48    6.60
  -1  -6  -1  143.49    7.90
   1   6   1  138.59    6.90
  -1  -6   1  133.09    5.10
  -1   6  -1  154.38    6.40
   1  -6  -1  135.19    6.00
  -1  -6   1  140.59    7.50
   1  -6  -1  146.69    7.00
   1  -6  -1  135.79    7.00
   1   6   1  137.89    8.80
   1  -6  -1  130.09    4.80
   1  -6  -1  143.79    6.60
  -1  -6   1  143.09    6.90
   1   6   1  129.79    9.00
  -1  -6   1  140.89    7.80
  -1  -6   1  149.09    7.20
   2  -6   1  444.96   15.40
   2  -6   1  460.55   15.80
   2  -6   1  433.16   16.20
  -2  -6  -1  436.86   14.50
  -2  -6  -1  447.56   17.60
   2   6  -1  462.95   17.20
   2   6  -1  417.86   18.30
  -2  -6  -1  450.05   17.10
  -2  -6  -1  449.66   18.20
   2  -6   1  409.56   14.10
  -2  -6  -1  466.05   16.60
  -2  -6  -1  442.26   17.70
   2  -6   1  454.95   16.40
   2   6  -1  415.06   16.70
   2   6   1  448.06   17.00
  -2  -6   1  448.16   16.60
   2  -6  -1  415.86   14.00
   2  -6  -1  468.85   16.20
   2   6   1  436.06   17.60
  -2  -6   1  442.76   14.50
   2  -6  -1  453.95   15.50
   2   6   1  441.76   18.40
   2  -6  -1  443.96   15.00
   2  -6  -1  453.65   15.80
  -2  -6   1  461.55   17.80
  -2  -6   1  452.25   18.20
  -2  -6   1  441.86   17.50
   2   6   1  459.35   18.90
  -2  -6   1  447.96   17.10
   3   6  -1  658.63   24.20
   3  -6   1  700.23   23.60
  -3  -6  -1  647.44   24.40
  -3  -6  -1  643.94   23.70
   3   6  -1  604.14   20.50
  -3  -6  -1  643.54   25.20
  -3  -6  -1  647.34   23.00
  -3  -6  -1  638.04   20.60
   3  -6   1  619.84   21.50
   3   6  -1  649.34   25.30
   3  -6   1  647.14   21.90
   3  -6   1  609.84   20.20
   3  -6   1  651.03   22.70
   3   6  -1  619.24   23.00
  -3  -6  -1  650.43   25.60
   3   6  -1  657.13   24.20
  -3  -6   1  634.94   23.80
   3  -6  -1  638.44   21.40
  -3  -6   1  634.54   20.60
   3   6   1  653.33   26.00
   3   6   1  668.63   24.40
   3  -6  -1  629.14   21.10
  -3  -6   1  647.34   23.00
   3  -6  -1  624.14   22.00
   3   6   1  668.73   25.50
  -3  -6   1  666.63   24.80
   3  -6  -1  684.73   22.20
  -3  -6   1  686.23   27.50
  -3  -6   1  651.23   25.20
   3  -6  -1  606.44   20.10
   3   6   1  619.14   23.30
  -4  -6  -1 2803.72   90.09
   4   6  -1 2716.43   85.49
  -4  -6  -1 2665.13   85.49
   4  -6   1 2845.62   87.99
   4  -6   1 2655.13   87.09
   4   6  -1 2723.13   89.69
  -4  -6  -1 2622.84   85.39
   4   6  -1 2823.42   92.49
   4  -6   1 2733.33   85.19
  -4  -6  -1 2788.32   87.89
  -4  -6  -1 2790.92   90.89
   4  -6   1 2697.13   87.69
   4   6  -1 2968.00   91.79
  -4  -6  -1 2667.53   88.79
   4   6  -1 2770.32   88.29
   4   6  -1 2597.64   85.39
  -4  -6  -1 2828.32   89.69
   4   6  -1 2827.12   90.09
   4  -6   1 2800.72   86.79
   4   6   1 2680.23   85.39
   4   6   1 2802.72   89.99
  -4  -6   1 2771.32   87.99
  -4  -6   1 2740.73   90.09
  -4  -6   1 2824.82   89.69
   4  -6  -1 2769.62   86.59
   4   6   1 2915.91   89.99
  -4  -6   1 2757.32   90.99
   4  -6  -1 2797.62   87.09
   4  -6  -1 2868.31   87.09
   4  -6  -1 2668.33   84.99
   4  -6  -1 2772.62   86.19
   4   6   1 2834.02   92.39
   4   6   1 2813.22   91.49
   4   6   1 2688.63   87.99
  -4  -6   1 2757.52   85.49
   5  -6   1  181.68    8.00
   5   6  -1  164.78    6.20
   5   6  -1  179.68   13.60
   5   6  -1  152.68    9.90
   5   6  -1  169.68   11.20
   5  -6   1  162.68    8.30
   5  -6   1  162.18    8.90
   5  -6   1  158.28    9.30
   5   6  -1  171.48   13.10
   5   6  -1  163.28    6.10
   5  -6   1  162.38    5.80
  -5  -6  -1  161.18   13.90
  -5  -6  -1  157.08    9.80
  -5  -6  -1  158.28    5.90
   5   6  -1  175.38   11.60
   5  -6   1  153.98    5.80
   5   6   1  161.08   11.20
   5  -6  -1  159.58    5.70
   5   6   1  159.48    6.10
   5  -6  -1  172.98    8.40
  -5  -6   1  173.88   12.40
   5  -6  -1  172.08    8.80
   5   6   1  151.98   13.20
   5   6   1  159.88    6.00
   5   6   1  152.18   13.00
   5   6   1  145.79   11.70
   5  -6  -1  163.58    7.80
   5  -6  -1  166.58    7.50
  -5  -6   1  168.28   10.00
   5   6   1  165.38   11.10
   6   6  -1   34.90    9.70
   6  -6   1   27.40    1.70
   6   6  -1   25.80    2.20
  -6  -6  -1   28.20    5.10
  -6   6   1   29.10    2.00
  -6   6   1   27.70    2.20
  -6   6   1   26.30    2.60
   6   6  -1   31.20    1.90
  -6   6   1   29.10    2.00
   6   6  -1   30.30    7.10
   6  -6   1   26.30    5.50
   6   6  -1   15.70    7.00
   6   6  -1   15.40    7.70
  -6   6   1   28.10    2.00
   6  -6   1   24.90    4.80
   6  -6   1   15.90    4.10
   6  -6   1   25.40    1.80
   6   6  -1   23.80    1.80
   6  -6   1   21.40    6.30
   6   6  -1   41.20    6.60
  -6  -6  -1   24.40    2.10
   6   6   1   27.30    2.10
   6   6   1   24.20    1.70
  -6   6  -1   22.00    1.90
   6  -6  -1   27.30    3.90
  -6   6  -1   23.70    1.90
   6  -6  -1   25.50    4.10
   6   6   1   24.20    6.20
   6  -6  -1   29.50    6.30
   6  -6  -1   27.80    1.70
   6  -6  -1   22.70    4.80
  -6  -6   1   21.80    2.10
   6   6   1   23.40    1.90
  -6  -6   1   24.70    5.00
  -6   6  -1   25.00    2.10
   6   6   1   19.90    6.60
  -6   6  -1   25.70    1.90
   6  -6  -1   28.60    2.00
   6   6   1   39.00    9.50
   6   6   1   21.90   10.50
  -7   6   1   95.09    4.40
   7   6  -1   92.59    4.60
   7   6  -1   91.49   12.30
  -7   6   1   94.19    4.20
   7   6  -1   98.79    4.30
   7   6  -1   91.29   19.30
   7   6  -1   80.49   16.30
  -7  -6  -1   90.39    4.30
   7  -6   1  100.29    7.70
   7  -6   1  103.49    8.90
   7  -6   1  101.29    4.10
   7   6  -1   95.99   12.20
  -7   6   1   97.79    4.00
  -7  -6  -1  105.59   11.00
   7   6  -1   97.79    4.00
   7  -6   1  106.49   14.40
   7  -6   1   98.89   11.90
   7   6  -1   88.59   10.50
  -7   6   1   98.39    4.20
   7  -6   1   89.29    4.00
   7  -6  -1   97.19    4.00
  -7  -6   1   98.99   10.40
  -7   6  -1  102.69    4.30
   7  -6  -1   97.69    8.20
   7   6   1  119.09   15.40
   7  -6  -1   91.59    7.20
   7   6   1   97.49    4.30
  -7   6  -1   98.69    4.50
   7   6   1  100.99   13.10
   7   6   1   92.59    3.90
  -7  -6   1   97.29    4.40
  -7   6  -1   94.19    4.70
   7  -6  -1   94.29    5.20
   7   6   1   85.89   14.40
  -7   6  -1  101.09    4.20
   7   6   1   96.09    4.60
   7   6   1   98.89    5.30
   7  -6  -1   99.89   11.50
   8   6  -1   23.20    2.00
   8  -6   1   18.50    1.60
  -8  -6  -1   17.70    1.60
   8   6  -1   18.80    1.40
   8   6  -1   17.60    1.90
   8  -6   1   21.20    5.00
   8   6  -1   10.10    9.00
   8   6  -1   21.40    1.60
   8  -6   1   18.20    1.60
   8  -6   1   20.40    2.40
  -8   6   1   16.90    1.60
   8  -6   1   18.20    1.80
  -8   6   1   18.30    1.80
  -8  -6   1   18.40    1.60
   8  -6  -1   28.50    5.10
   8  -6  -1   17.80    1.60
  -8   6  -1   19.30    1.80
  -8   6  -1   19.00    1.60
   8  -6  -1   19.40    1.70
   8  -6  -1   20.80    1.70
   8   6   1   17.50    1.30
  -8   6  -1   18.90    1.60
   8   6   1   24.10    2.00
   9   6  -1   47.30    2.60
  -9  -6  -1   47.80    2.20
  -9   6   1   44.40    2.30
   9   6  -1   49.60    2.30
   9  -6   1   48.80    2.30
   9  -6   1   48.20    2.40
   9   6  -1   49.80    2.10
   9  -6   1   48.80    2.50
  -9   6   1   44.70    2.50
   9  -6  -1   48.10    2.40
  -9  -6   1   46.30    2.20
   9  -6  -1   44.40    2.30
   9   6   1   48.00    2.50
  -9   6  -1   45.90    2.20
  -9   6  -1   44.30    2.30
   9   6   1   46.10    2.00
   9  -6  -1   45.20    2.20
  -9   6  -1   43.50    2.50
  10   6  -1   44.70    2.10
 -10   6   1   42.40    2.10
 -10  -6  -1   43.30    2.00
  10  -6   1   45.80    2.10
 -10  -6  -1   45.10    1.80
 -10   6  -1   45.20    2.50
 -10  -6   1   47.80    1.80
  10  -6  -1   46.50    2.20
  10   6   1   47.80    2.10
 -10  -6   1   45.70    2.10
  10  -6  -1   46.00    2.00
 -10   6  -1   44.50    1.90
   0  -7   1  191.28    7.00
   0   7  -1  195.98    9.00
   0  -7   1  209.88    9.00
   0  -7  -1  213.58    9.70
   0  -7   1  194.18    9.90
   0  -7  -1  194.68    7.00
   0   7   1  191.38    8.50
   0  -7   1  213.98    9.40
   0   7   1  194.68   12.00
   0  -7  -1  209.18    9.30
   0  -7  -1  216.48    9.00
   0  -7  -1  204.48   10.10
   0  -7   1  219.18   10.00
  -1  -7  -1  144.09    7.80
   1  -7   1  151.68    7.40
   1  -7   1  148.99    7.70
  -1  -7  -1  155.78    8.80
   1  -7   1  147.59    8.10
  -1  -7  -1  143.99    8.60
   1   7  -1  145.69    7.80
   1  -7   1  145.99    5.30
  -1  -7  -1  146.39    5.40
  -1  -7  -1  151.48    7.50
  -1  -7  -1  149.88    8.40
   1  -7   1  153.48    7.10
   1   7   1  146.99    7.70
   1  -7  -1  151.98    7.60
   1   7   1  140.79   10.50
  -1  -7   1  147.79    8.70
  -1  -7   1  157.08    8.60
   1  -7  -1  149.09    6.90
  -1  -7   1  145.89    7.50
   1  -7  -1  153.48    8.00
  -1  -7   1  152.68    8.10
   1  -7  -1  144.69    7.10
  -1  -7   1  148.79    5.50
   1  -7  -1  135.59    5.10
  -1   7  -1  143.49    6.90
  -2  -7  -1  302.67   13.90
  -2  -7  -1  294.37   13.10
  -2  -7  -1  292.27   13.80
  -2  -7  -1  279.97   10.20
  -2  -7  -1  301.07   14.30
   2   7  -1  298.97   15.70
   2  -7   1  297.77    9.90
  -2  -7  -1  298.87   10.20
   2  -7   1  298.77   12.50
   2   7  -1  289.17   13.00
   2  -7   1  306.07   11.60
   2  -7   1  344.77   14.50
  -2  -7  -1  302.87   12.60
   2  -7   1  315.37   12.10
   2   7   1  298.17   15.50
   2  -7  -1  314.07   12.50
  -2  -7   1  306.47   14.50
   2  -7  -1  307.27   12.10
  -2  -7   1  323.47   17.80
  -2  -7   1  277.47   10.20
   2  -7  -1  300.07   11.20
  -2  -7   1  298.57   10.20
  -2  -7   1  311.67   12.80
   2  -7  -1  286.57    9.70
   2   7   1  287.47   13.00
   2  -7  -1  303.97   11.70
  -2  -7   1  313.97   14.10
  -2  -7   1  293.97   13.20
  -3  -7  -1  106.79    8.60
   3  -7   1  105.79    6.50
  -3  -7  -1  117.99    8.80
  -3  -7  -1  101.59    7.50
   3  -7   1  106.29    7.10
   3   7  -1  125.09    8.30
   3  -7   1  119.69    6.40
  -3  -7  -1  113.09    8.50
  -3  -7  -1  104.29    4.50
  -3  -7  -1  112.89    7.40
   3   7  -1  114.29   10.20
  -3  -7  -1  112.39    4.50
   3   7  -1  107.79   10.50
   3   7  -1  138.79   11.90
   3  -7   1  127.09    7.70
   3  -7   1  106.09    4.10
  -3  -7   1  102.79    8.00
  -3  -7   1  115.49    4.50
   3  -7  -1  104.99    4.00
  -3  -7   1  115.99    7.80
   3   7   1   94.69   10.30
   3  -7  -1  120.59    5.70
   3   7   1  120.79    8.10
  -3  -7   1  119.89    9.20
  -3  -7   1  108.79    8.10
   3  -7  -1  111.19    6.30
  -3  -7   1  117.99    9.20
   3  -7  -1  116.19    6.00
   4  -7   1   35.80    2.10
   4   7  -1   44.30    2.60
  -4  -7  -1   42.40    2.30
   4   7  -1   38.90    7.90
   4   7  -1   34.80    7.50
   4   7  -1   40.60    2.60
   4  -7   1   37.00    4.60
  -4  -7  -1   30.30    4.90
  -4  -7  -1   52.69    6.60
   4  -7   1   36.80    4.10
   4  -7   1   36.70    5.20
  -4  -7  -1   34.60    2.10
   4  -7   1   33.00    4.30
   4   7  -1   36.20    7.80
  -4  -7  -1   26.30    5.40
   4   7  -1   37.30    5.90
  -4  -7  -1   25.90    5.80
   4   7  -1   33.30    7.30
  -4  -7  -1   39.50    6.80
   4  -7  -1   38.40    4.40
   4  -7  -1   35.60    4.70
  -4  -7   1   40.80    6.20
  -4  -7   1   39.20    6.20
  -4  -7   1   26.10    5.10
   4  -7  -1   35.80    1.80
  -4  -7   1   38.70    2.30
   4   7   1   31.70    7.60
  -4  -7   1   44.20    6.80
  -4  -7   1   38.30    6.60
   4   7   1   35.20    5.80
   4  -7  -1   37.00    4.30
   4  -7  -1   48.70    4.20
   5  -7   1  128.89    5.10
   5   7  -1  139.19   16.00
  -5   7   1  137.39    5.70
  -5   7   1  135.49    5.70
   5   7  -1  125.89   10.80
   5  -7   1  132.09    5.00
   5   7  -1  162.88   20.90
   5  -7   1  151.08   13.70
   5  -7   1  132.69    8.70
   5  -7   1  141.69    7.70
  -5  -7  -1  125.09    9.70
   5   7  -1  141.09    5.40
  -5  -7  -1  136.49    5.80
   5   7  -1  136.99    5.20
  -5   7   1  130.89    5.40
  -5   7   1  147.89    6.50
   5   7  -1  142.09    6.10
   5   7  -1  107.29   13.70
   5   7  -1  143.29   12.00
  -5  -7  -1  128.49    5.00
  -5  -7  -1  132.49    5.90
  -5   7   1  135.79    5.20
   5  -7   1  142.69    8.10
  -5  -7  -1  132.69    5.10
   5   7   1  131.09   10.50
   5  -7  -1  123.09    7.90
   5  -7  -1  134.59    7.50
   5  -7  -1  136.79    9.60
   5  -7  -1  125.69    5.00
  -5   7  -1  148.39    5.60
  -5   7  -1  133.49    5.30
  -5  -7   1  131.99    7.40
  -5   7  -1  148.09    6.20
   5   7   1  148.69    7.10
   5  -7  -1  143.29    7.20
   5   7   1  129.79    5.30
   5  -7  -1  133.69    4.90
  -5  -7   1  126.89    4.90
  -5  -7   1  133.09    9.80
   5   7   1  126.99   14.20
   5   7   1  129.69    5.00
   6  -7   1  564.44   21.10
   6  -7   1  576.04   23.00
   6   7  -1  583.14   18.60
  -6   7   1  584.94   18.60
   6  -7   1  585.84   18.60
   6  -7   1  588.84   23.60
   6   7  -1  667.43   37.70
   6  -7   1  583.14   21.90
   6   7  -1  581.24   18.50
  -6   7   1  566.44   18.90
   6   7  -1  549.25   28.90
  -6   7   1  573.54   19.10
   6   7  -1  593.44   19.40
  -6  -7  -1  530.75   23.10
  -6  -7  -1  544.05   19.10
   6  -7   1  570.44   18.50
  -6   7   1  592.64   18.90
  -6   7   1  578.74   18.80
   6   7  -1  574.34   26.00
   6   7  -1  591.04   18.80
  -6   7  -1  543.95   18.80
   6  -7  -1  561.24   21.20
  -6  -7   1  598.94   23.60
  -6   7  -1  570.24   19.10
  -6  -7   1  553.64   19.10
   6   7   1  570.24   18.50
   6  -7  -1  577.94   20.60
   6  -7  -1  549.15   21.90
  -6   7  -1  588.94   18.80
   6   7   1  564.84   18.30
   6   7   1  510.15   28.10
   6  -7  -1  562.54   18.40
   6   7   1  566.74   25.50
   6   7   1  577.74   19.30
  -6   7  -1  573.24   18.80
   6  -7  -1  557.24   18.40
   7  -7   1   87.09    7.80
   7   7  -1   83.69    4.10
  -7   7   1   84.39    3.60
  -7   7   1   84.99    4.10
   7  -7   1   91.69    9.50
   7   7  -1   86.19    4.30
   7  -7   1   90.99    3.80
  -7   7   1   87.09    3.90
   7   7  -1   83.39    3.70
  -7   7   1   84.79    3.80
   7  -7   1   83.59    3.70
  -7   7   1   86.09    4.10
  -7  -7  -1   85.39    4.00
   7   7  -1   83.49    3.50
   7  -7  -1   92.59    9.00
   7   7   1   87.19    3.90
   7  -7  -1   85.09    3.70
   7   7   1   91.39    3.50
  -7   7  -1   84.09    3.80
   7  -7  -1   80.49    7.20
  -7   7  -1   80.49    3.90
  -7   7  -1   84.49    4.10
  -7   7  -1   92.39    3.90
   7   7   1   87.79    4.20
   7  -7  -1   86.19    3.70
  -7  -7   1   82.59    3.90
  -8  -7  -1   40.10    2.20
  -8   7   1   37.90    2.20
   8   7  -1   39.10    2.50
   8   7  -1   39.70    1.90
   8  -7   1   39.90    2.30
   8   7  -1   39.40    2.30
  -8   7   1   38.90    2.20
   8  -7   1   39.30    2.20
   8  -7   1   34.70    6.10
  -8   7   1   39.30    2.40
  -8   7  -1   39.80    2.20
  -8   7  -1   38.90    2.20
   8   7   1   40.20    2.50
   8   7   1   39.00    1.80
  -8   7  -1   35.80    2.40
  -8  -7   1   39.60    2.20
   8  -7  -1   41.20    5.80
   8  -7  -1   36.10    2.20
   8  -7  -1   38.70    2.30
  -9  -7  -1   68.89    2.90
   9   7  -1   71.99    2.60
  -9   7   1   69.79    3.00
   9  -7   1   76.39    3.10
   9  -7   1   68.09    2.90
   9   7  -1   69.89    3.20
   9  -7   1   73.89    3.20
  -9   7   1   72.09    2.90
  -9   7   1   68.29    3.40
  -9   7  -1   71.59    3.00
   9   7   1   72.69    3.20
   9  -7  -1   69.59    2.90
   9  -7  -1   70.49    3.20
  -9  -7   1   74.89    2.90
   9  -7  -1   71.49    3.20
 -10  -7  -1   13.20    0.80
 -10   7   1   12.20    1.00
 -10  -7  -1   11.60    0.80
  10  -7   1   12.20    1.00
 -10  -7   1   13.20    0.90
  10   7   1   15.10    0.90
 -10  -7   1   12.50    0.70
 -10   7  -1   10.50    1.00
  10  -7  -1   12.30    1.00
   0   8   1  908.31   30.40
   0  -8  -1  940.91   29.40
   0  -8   1  962.10   33.70
   0  -8   1  926.11   32.50
   0  -8   1  889.41   29.40
   0  -8  -1  899.91   32.70
   0  -8   1  960.70   33.30
   0  -8  -1  871.51   29.30
   0  -8  -1  977.20   31.60
   0  -8  -1  958.50   32.30
   0   8  -1  862.61   31.40
   0  -8  -1  964.30   33.50
   0  -8   1  970.00   31.80
   0  -8   1  922.41   29.40
   1  -8   1  372.16   12.40
  -1  -8  -1  377.66   15.60
   1  -8   1  372.56   16.10
  -1  -8  -1  376.26   12.60
  -1  -8  -1  389.46   17.10
   1  -8   1  372.46   15.80
   1  -8   1  379.06   15.00
   1   8  -1  356.46   15.40
   1  -8   1  349.37   12.40
  -1  -8  -1  389.56   16.40
  -1  -8   1  367.96   12.60
  -1  -8   1  393.36   15.90
   1  -8  -1  388.56   17.10
   1  -8  -1  388.26   15.50
  -1  -8   1  375.66   12.70
  -1  -8   1  358.66   16.80
   1  -8  -1  386.46   15.90
   1   8   1  372.56   19.50
  -1  -8   1  375.06   16.50
  -1  -8   1  389.46   15.30
   1  -8  -1  361.16   12.30
   1   8   1  382.66   15.20
   1  -8  -1  382.46   15.00
  -2  -8  -1   83.99    3.60
  -2  -8  -1   85.99    6.60
   2  -8   1   79.59    6.80
  -2  -8  -1   76.59    7.70
   2  -8   1   88.69    6.30
   2  -8   1   76.59    4.50
   2  -8   1   83.19    5.80
  -2  -8  -1   74.29    7.40
   2  -8   1   75.49    5.60
   2  -8   1   78.49    3.30
  -2  -8  -1   79.89    8.00
   2   8  -1   78.09    6.90
  -2  -8  -1   78.69    3.60
  -2  -8  -1   75.59    6.90
   2  -8  -1   84.59    6.80
  -2  -8   1   77.09    3.60
  -2  -8   1   78.99    3.60
   2   8   1   84.89   11.80
  -2  -8   1   83.19    7.20
   2  -8  -1   85.49    5.70
   2   8   1   75.09    7.10
   2  -8  -1   74.69    5.90
  -2  -8   1   75.89    7.90
   2  -8  -1   79.89    5.30
  -2  -8   1   81.19    7.90
   2  -8  -1   79.69    3.20
  -2  -8   1   73.19    7.70
  -3  -8  -1   17.10    5.00
  -3  -8  -1   19.80    1.70
   3  -8   1   18.00    1.40
   3  -8   1   15.20    1.60
   3  -8   1   18.10    3.60
  -3  -8  -1   22.20    5.40
   3   8  -1   24.10    4.70
   3  -8   1   19.50    4.40
   3   8  -1    8.20    6.70
  -3  -8  -1   19.60    5.50
  -3  -8  -1   20.60    4.40
   3  -8   1   16.50    3.60
   3  -8   1   12.00    3.50
  -3  -8  -1   12.30    4.20
  -3  -8  -1   18.50    1.80
  -3  -8   1   20.50    4.80
   3  -8  -1   22.00    3.50
  -3  -8   1   21.00    4.60
  -3  -8   1   19.70    6.00
   3   8   1   17.20    4.70
   3   8   1   22.90    7.90
  -3  -8   1   16.10    4.50
   3  -8  -1   18.50    3.50
   3  -8  -1   17.20    3.70
   3  -8  -1   17.80    1.40
  -3  -8   1   14.00    1.80
  -3  -8   1   14.50    1.60
   3  -8  -1   16.70    2.00
  -3  -8   1   22.10    5.60
   3  -8  -1   23.60    4.80
  -4   8   1   32.40    3.90
  -4  -8  -1   17.90    4.80
   4  -8   1   16.90    3.70
  -4  -8  -1   35.80    7.30
  -4   8   1   23.50    2.30
  -4  -8  -1   22.40    1.80
  -4   8   1   27.80    2.00
  -4  -8  -1   20.00    5.30
   4  -8   1   21.90    1.80
   4  -8   1   21.00    5.00
   4   8  -1   23.40    5.40
  -4  -8  -1   23.20    1.90
  -4  -8  -1   38.60    7.20
   4   8  -1   17.70    2.40
   4   8  -1   22.80    8.60
   4  -8   1   27.20    4.30
  -4  -8  -1   23.40    2.10
   4   8  -1   23.90    2.30
   4  -8   1   18.20    4.40
  -4  -8  -1   21.80    5.50
  -4  -8  -1   21.40    2.80
  -4   8   1   21.60    2.10
   4  -8   1   20.30    1.60
   4  -8  -1   16.40    3.40
   4  -8  -1   21.30    4.10
  -4  -8   1   23.40    6.10
   4   8   1   29.80    9.50
   4  -8  -1   28.10    1.60
  -4   8  -1   25.40    2.30
  -4  -8   1   23.00    7.50
  -4  -8   1   15.30    5.30
  -4  -8   1   27.10    1.90
   4   8   1   25.60    5.90
   4   8   1   23.90    2.40
   4  -8  -1   25.40    2.00
   4  -8  -1   21.70    3.70
   4  -8  -1   24.90    5.10
  -4  -8   1   15.50    6.80
  -4   8  -1   20.60    2.30
  -4  -8   1   18.60    7.40
  -4  -8   1   21.30    2.70
  -4  -8   1   24.60    1.90
  -4  -8   1   24.60    2.00
  -4  -8   1   20.70    2.50
  -4   8  -1   22.80    1.90
   5  -8   1 1314.07   44.90
  -5   8   1 1338.07   40.90
   5   8  -1 1362.86   47.90
  -5  -8  -1 1262.37   42.20
  -5  -8  -1 1279.97   41.00
   5  -8   1 1311.67   43.10
  -5   8   1 1313.07   41.20
   5   8  -1 1306.07   40.40
  -5   8   1 1326.97   40.60
  -5  -8  -1 1249.77   41.30
   5   8  -1 1321.17   41.50
   5  -8   1 1305.27   44.00
  -5   8   1 1300.07   41.00
   5  -8   1 1299.67   40.60
  -5  -8  -1 1292.37   40.60
  -5   8   1 1312.87   41.30
  -5  -8  -1 1300.07   46.10
   5   8  -1 1138.79   50.19
  -5  -8  -1 1278.47   40.50
   5  -8   1 1253.87   44.70
   5  -8   1 1297.17   40.60
   5  -8  -1 1304.87   40.50
  -5  -8   1 1285.97   41.00
  -5  -8   1 1276.87   41.40
   5   8   1 1292.17   47.20
  -5  -8   1 1253.77   40.40
  -5  -8   1 1323.47   46.20
   5  -8  -1 1249.97   40.50
   5  -8  -1 1337.57   42.60
  -5   8  -1 1361.96   41.00
  -5   8  -1 1273.97   41.00
  -5   8  -1 1255.67   40.90
   5  -8  -1 1329.97   43.40
   5  -8  -1 1291.07   43.80
   5   8   1 1308.27   41.40
   5   8   1 1196.88   50.69
  -5   8  -1 1319.97   41.30
  -5  -8   1 1363.26   49.10
   6  -8   1   26.10    4.80
   6   8  -1   17.50    1.40
  -6   8   1   18.20    2.10
  -6   8   1   17.50    1.80
  -6  -8  -1   22.10    2.00
   6  -8   1   16.90    2.00
  -6   8   1   19.10    1.70
   6  -8   1   19.50    1.70
   6   8  -1   20.60    2.10
  -6   8   1   23.00    2.20
   6  -8   1   24.10    5.70
   6  -8  -1   20.50    4.60
  -6   8  -1   18.20    2.10
  -6  -8   1   16.80    1.90
   6  -8  -1   16.40    5.30
  -6   8  -1   17.10    1.70
   6   8   1   18.40    2.00
  -6   8  -1   20.60    2.10
  -6   8  -1   20.00    1.70
   6   8   1   18.80    1.60
   6  -8  -1   20.50    1.60
   7   8  -1   16.20    1.80
   7  -8   1   18.80    1.70
   7  -8   1   13.30    5.50
  -7   8   1   15.70    1.60
   7  -8   1   16.30    1.70
  -7   8   1   16.60    1.80
   7   8  -1   16.40    1.40
  -7   8   1   16.10    1.50
  -7  -8  -1   14.40    1.50
   7  -8  -1   17.50    1.70
  -7   8  -1   15.00    1.80
   7  -8  -1   15.50    1.70
  -7   8  -1   18.30    1.60
  -7  -8   1   15.60    1.60
   7  -8  -1   14.40    5.00
   7   8   1   12.30    1.70
  -7   8  -1   15.40    2.50
  -7   8  -1   15.30    1.50
  -8   8   1   45.20    2.30
  -8   8   1   39.40    2.50
   8  -8   1   43.40    2.30
   8  -8   1   29.80    6.90
   8  -8   1   44.90    2.40
  -8   8   1   47.10    2.30
   8  -8   1   43.40    2.40
  -8  -8  -1   44.90    2.30
   8   8  -1   41.90    2.50
   8  -8  -1   43.80    2.40
  -8  -8   1   45.20    2.30
  -8   8  -1   44.30    2.50
  -8   8  -1   48.50    2.30
   8  -8  -1   44.20    2.40
   8  -8  -1   38.70    2.40
   8   8   1   44.90    2.50
  -9   8   1   24.20    1.40
   9  -8   1   25.20    1.50
  -9  -8  -1   27.00    1.40
  -9   8   1   25.50    1.70
   9   8  -1   27.00    1.60
  -9   8  -1   22.40    1.60
   9   8   1   25.70    1.50
   9  -8  -1   23.60    1.70
  -9   8  -1   24.40    1.40
  -9  -8   1   26.50    1.40
   9  -8  -1   24.10    1.60
   0  -9  -1  609.64   24.00
   0  -9  -1  556.24   23.10
   0  -9  -1  595.14   19.10
   0  -9   1  596.84   21.90
   0  -9   1  604.54   22.70
   0   9  -1  514.65   21.20
   0  -9   1  590.04   19.10
   0  -9   1  606.34   19.10
   0  -9  -1  609.54   22.50
   0  -9  -1  595.64   24.30
   0  -9  -1  566.24   21.60
   0  -9   1  596.94   24.10
   0  -9  -1  566.14   19.00
   0  -9   1  573.54   23.50
  -1  -9  -1   67.49    9.00
  -1  -9  -1   65.19    3.10
   1  -9   1   68.29    7.50
  -1  -9  -1   61.69    3.20
   1   9  -1   55.59    7.40
  -1  -9  -1   62.29    7.30
   1  -9   1   58.59    5.90
   1  -9   1   62.59    3.10
  -1  -9  -1   65.59    6.10
   1  -9   1   63.89    3.00
   1  -9   1   57.09    6.70
  -1  -9  -1   58.29    7.50
  -1  -9  -1   65.39    6.60
   1  -9   1   55.49    5.90
  -1  -9   1   65.39    3.20
  -1  -9   1   64.19    6.80
   1   9   1   59.09    7.10
   1  -9  -1   59.09    3.10
  -1  -9   1   55.59    7.30
   1  -9  -1   62.69    5.80
  -1  -9   1   72.09    8.10
  -1  -9   1   63.69    6.60
  -1  -9   1   65.79    3.30
   1  -9  -1   63.09    5.70
   1  -9  -1   63.39    3.00
  -1  -9   1   65.99    8.50
   1  -9  -1   60.39    6.40
   1  -9  -1   65.79    7.60
   2  -9   1   95.59    7.10
  -2  -9  -1   86.59    8.00
   2  -9   1   96.09    7.60
   2  -9   1   96.59    4.00
   2   9  -1   78.79   12.70
  -2  -9  -1   79.19    8.30
  -2  -9  -1   96.69    4.20
  -2  -9  -1   98.99    4.30
  -2  -9  -1  109.19    7.60
   2  -9   1  102.19    8.90
   2  -9   1   98.49    6.90
   2  -9   1   93.89    4.10
  -2   9   1   89.69    4.40
   2   9  -1   94.09    4.60
  -2   9   1   94.09    4.50
   2   9  -1  103.39    8.90
  -2  -9  -1  101.49    9.40
  -2  -9  -1   94.99    9.70
  -2   9  -1  106.39    6.00
   2  -9  -1   96.99    7.00
   2  -9  -1  102.79    6.60
   2   9   1  101.49    4.60
  -2   9  -1   98.79    4.50
  -2  -9   1   95.19    4.40
  -2  -9   1   95.89    7.90
   2  -9  -1   88.49    4.00
  -2  -9   1   86.09    9.30
  -2  -9   1   93.09    4.20
   2  -9  -1   97.79    8.70
  -2  -9   1   90.29    9.50
  -2  -9   1   91.59    8.50
  -2  -9   1   95.19    9.60
   2   9   1   88.69    9.00
   2  -9  -1   95.39    7.50
  -2  -9   1   96.09    4.30
   2  -9  -1   95.59    3.90
   3  -9   1  126.49    6.10
  -3   9   1  147.09    6.50
   3  -9   1  132.59    8.50
  -3  -9  -1  133.19    5.70
   3  -9   1  149.69    8.20
  -3  -9  -1  134.79   10.30
  -3  -9  -1  139.79    7.00
  -3   9   1  137.99    5.40
  -3   9   1  132.29    6.20
   3   9  -1  129.29    5.80
  -3   9   1  137.19    6.70
  -3  -9  -1  142.89   11.60
  -3   9   1  136.09    6.40
   3  -9   1  150.68   10.40
   3  -9   1  141.59    5.40
  -3  -9  -1  140.79    9.20
   3   9  -1  128.69   17.30
  -3  -9  -1  147.79   12.10
   3  -9   1  142.69    9.40
  -3  -9  -1  134.49    5.40
  -3  -9  -1  144.09    5.50
   3   9  -1  126.49   10.70
  -3  -9   1  140.69    5.50
  -3   9  -1  126.59    5.20
  -3   9  -1  133.49    6.00
  -3  -9   1  130.59   11.60
   3   9   1  141.89    6.60
  -3  -9   1  120.29   12.20
  -3  -9   1  147.09   11.40
  -3  -9   1  120.99   10.40
   3  -9  -1  134.89    5.20
   3  -9  -1  141.89    5.20
   3  -9  -1  132.79    7.70
   3  -9  -1  136.59    8.20
   3   9   1  135.29   11.40
   3   9   1  129.09   18.80
   3  -9  -1  128.99    8.70
  -3  -9   1  129.19    5.60
  -3   9  -1  135.69    5.90
   3  -9  -1  139.59   10.30
  -3  -9   1  141.59    5.50
  -3  -9   1  132.29    9.80
  -3  -9   1  135.79    6.80
  -4  -9  -1  263.57    9.70
   4   9  -1  267.47    9.80
  -4  -9  -1  257.17    9.90
   4   9  -1  255.37   21.50
  -4   9   1  277.57    9.40
  -4   9   1  270.07    9.80
  -4  -9  -1  242.88   13.50
   4  -9   1  281.47   13.90
  -4  -9  -1  263.77    9.20
   4   9  -1  239.88   15.60
   4  -9   1  256.87   14.70
  -4   9   1  262.97    9.80
   4  -9   1  275.67    9.20
  -4  -9  -1  246.78   15.10
  -4  -9  -1  282.67   17.40
   4  -9   1  268.17   12.90
  -4   9   1  269.37    9.70
  -4  -9  -1  275.77    9.50
   4  -9   1  274.17   12.30
  -4  -9  -1  283.37   15.80
  -4  -9  -1  252.37   16.30
   4   9  -1  279.27   10.00
  -4   9   1  260.97    9.50
  -4  -9  -1  261.47    9.30
  -4  -9   1  260.37    9.40
  -4  -9   1  285.37   16.50
  -4  -9   1  256.47    9.20
  -4  -9   1  265.57    9.90
   4   9   1  260.47   23.50
   4  -9  -1  271.97    9.10
   4  -9  -1  272.07   12.40
  -4   9  -1  263.37    9.60
  -4  -9   1  248.48   15.60
  -4  -9   1  274.97   14.70
  -4   9  -1  251.87    9.80
  -4   9  -1  267.17    9.40
  -4  -9   1  258.57    9.70
  -4   9  -1  274.27    9.70
  -4  -9   1  265.87    9.30
   4  -9  -1  262.87   12.30
   4   9   1  265.27    9.80
  -4  -9   1  268.97   17.40
   4  -9  -1  260.17   13.10
   4   9   1  259.67   15.80
  -4  -9   1  228.18   18.20
   4  -9  -1  269.17   15.20
  -4   9  -1  255.77    8.90
  -5  -9  -1   49.00    2.50
   5  -9   1   39.40    6.40
   5  -9   1   46.70    2.50
  -5   9   1   42.70    3.00
   5   9  -1   35.10   13.80
   5   9  -1   54.99    4.00
  -5  -9  -1   52.79    8.40
   5   9  -1   48.40    9.50
  -5  -9  -1   46.60    2.90
   5  -9   1   43.00    2.50
  -5   9   1   40.30    3.40
   5  -9   1   36.80    9.40
  -5   9   1   45.80    2.70
   5  -9   1   46.10    5.90
   5  -9   1   35.20    6.90
   5  -9   1   41.90    2.80
  -5   9  -1   42.80    3.30
  -5   9  -1   42.50    3.20
   5  -9  -1   31.00    5.70
   5  -9  -1   48.70    7.20
   5   9   1   35.90    8.70
  -5   9  -1   41.10    2.60
  -5   9  -1   42.70    3.40
  -5  -9   1   60.59    8.70
   5  -9  -1   41.50    5.60
  -5  -9   1   42.00    3.10
   5   9   1   44.70   15.30
   5  -9  -1   39.50    2.50
   5  -9  -1   43.60    2.40
   6  -9   1  285.27    9.90
   6  -9   1  293.57    9.90
  -6   9   1  287.17   10.20
  -6   9   1  293.17   10.40
   6  -9   1  262.57   14.70
   6  -9   1  269.17    9.70
  -6   9   1  285.97   10.00
   6   9  -1  287.37   10.50
  -6  -9  -1  284.17   10.20
  -6   9   1  296.57   10.10
  -6  -9   1  276.37   10.30
   6  -9  -1  281.07    9.70
  -6   9  -1  295.17   10.30
  -6   9  -1  294.47   10.20
  -6   9  -1  290.17   10.00
   6   9   1  280.77   10.30
   6  -9  -1  275.37   18.50
   6  -9  -1  260.17   13.80
   6  -9  -1  286.57    9.80
   7  -9   1  198.08    7.10
  -7   9   1  197.58    7.10
  -7   9   1  198.68    7.40
  -7   9   1  201.58    7.10
   7  -9   1  181.98    6.90
  -7   9   1  193.88    7.10
  -7  -9  -1  194.38    7.20
   7   9  -1  195.38    7.40
   7  -9   1  202.08   12.00
   7  -9   1  192.68    7.10
   7  -9  -1  189.98    7.00
  -7   9  -1  189.98    7.10
  -7   9  -1  190.48    7.30
  -7  -9   1  203.08    7.30
  -7   9  -1  198.98    7.10
   7   9   1  188.28    7.30
   7  -9  -1  183.48   11.50
   7  -9  -1  193.28    7.00
   8  -9   1   22.40    1.80
  -8  -9  -1   23.70    1.70
  -8   9   1   22.30    1.70
  -8   9   1   22.70    1.60
   8  -9   1   21.60    1.90
   8   9  -1   24.40    1.70
   8  -9   1   23.00    1.70
  -8   9  -1   23.30    2.40
  -8   9  -1   24.40    1.50
  -8  -9   1   25.40    1.60
   8  -9  -1   23.20    1.90
   8  -9  -1   22.90    1.80
  -9  -9  -1   32.50    1.60
  -9   9   1   31.60    1.80
  -9  -9  -1   32.70    1.50
  -9   9   1   32.50    1.50
   9  -9   1   30.00    1.90
   9  -9   1   32.50    1.70
   9   9  -1   35.60    2.30
  -9  -9   1   35.50    1.50
  -9  -9   1   32.50    1.60
   9   9   1   33.10    1.50
  -9   9  -1   29.70    1.60
   0 -10   1   70.29    8.70
   0  10   1   65.79    4.50
   0 -10   1   63.19    3.30
   0 -10   1   56.39    3.60
   0 -10   1   56.69    3.50
   0  10  -1   54.79    3.30
   0  10  -1   64.49    4.90
   0 -10  -1   63.49    3.60
   0  10   1   61.69    3.40
   0 -10  -1   67.79    6.60
   0 -10  -1   61.69    3.90
   0 -10  -1   62.79    9.00
   0 -10  -1   51.89    6.90
   0 -10   1   56.59    4.00
   0  10   1   60.29    3.20
   0 -10  -1   62.39    8.30
   0 -10   1   62.19    6.90
   0 -10   1   58.59    7.60
   0 -10  -1   63.79    3.40
   0 -10   1   64.59    9.10
   0 -10  -1   71.09   10.10
   1  10  -1  590.74   20.40
   1 -10   1  605.64   20.30
  -1  10   1  668.23   21.90
  -1 -10  -1  558.64   24.50
   1 -10   1  636.14   20.40
  -1 -10  -1  653.43   20.50
   1 -10   1  601.44   25.30
   1 -10   1  577.64   20.40
  -1 -10  -1  573.04   25.70
  -1  10   1  637.24   20.60
   1 -10   1  657.63   23.50
   1  10  -1  618.54   20.60
   1 -10   1  539.65   23.90
   1  10  -1  594.44   24.30
   1 -10   1  610.34   25.90
   1 -10   1  648.94   20.40
  -1 -10  -1  646.74   26.90
  -1  10   1  630.74   21.00
  -1  10   1  588.74   20.60
  -1 -10  -1  647.74   24.00
  -1 -10  -1  637.04   20.50
  -1 -10   1  616.34   20.40
   1 -10  -1  651.53   20.90
   1 -10  -1  623.14   25.70
  -1 -10   1  623.64   23.90
   1 -10  -1  610.94   20.40
  -1 -10   1  595.64   25.00
  -1 -10   1  665.13   22.00
  -1  10  -1  569.24   20.70
   1  10   1  623.04   20.50
  -1  10  -1  572.84   20.10
   1  10   1  654.83   20.50
  -1  10  -1  643.64   20.60
  -1 -10   1  629.44   20.50
  -1 -10   1  617.94   26.40
   1 -10  -1  637.84   24.10
   1 -10  -1  613.54   24.90
  -1 -10   1  622.24   26.90
   1  10   1  571.84   20.30
   1 -10  -1  658.23   23.40
   1  10   1  672.93   21.40
   1 -10  -1  632.34   20.50
  -1  10  -1  621.74   20.70
  -1 -10   1  639.54   20.50
   1 -10  -1  625.74   20.30
  -1 -10   1  589.24   26.80
   2 -10   1  177.98    6.70
  -2 -10  -1  184.18   10.60
   2 -10   1  153.48    7.50
  -2  10   1  177.08    7.00
   2  10  -1  162.98   12.70
   2 -10   1  185.08   12.70
  -2 -10  -1  179.88    6.80
  -2 -10  -1  175.48    6.70
   2 -10   1  169.78   10.50
   2 -10   1  176.88    6.60
  -2  10   1  171.78    6.60
  -2 -10  -1  172.88   11.60
  -2 -10  -1  172.58    7.00
  -2 -10  -1  182.98   13.00
  -2  10   1  179.48    7.00
   2  10  -1  167.28    7.00
  -2 -10  -1  182.58    6.80
  -2 -10  -1  168.08   14.10
   2 -10   1  182.28   11.60
  -2  10   1  173.68    7.20
   2 -10   1  180.08    9.70
  -2 -10  -1  167.08   13.10
   2  10   1  176.38    7.00
   2 -10  -1  171.78   10.20
   2 -10  -1  180.98    9.70
   2  10   1  176.18    7.20
  -2 -10   1  173.68    7.00
  -2 -10   1  188.38    6.90
  -2  10  -1  179.18    7.00
   2 -10  -1  169.98    6.60
  -2 -10   1  177.68    6.80
  -2  10  -1  163.38    6.50
   2  10   1  171.38   13.20
  -2 -10   1  169.48   12.30
   2 -10  -1  174.28    6.50
  -2 -10   1  166.58   10.90
  -2  10  -1  165.38    6.80
  -2 -10   1  189.38   13.90
   2 -10  -1  163.48   11.20
  -2 -10   1  160.58   13.30
  -2 -10   1  176.08    6.70
  -2  10  -1  167.68    6.50
  -2 -10   1  180.88   13.80
   2 -10  -1  166.78   12.50
   3 -10   1    4.50    6.60
   3 -10   1    3.20    3.90
   3 -10   1    4.50    4.80
   3  10  -1    4.10    1.50
  -3 -10  -1    3.30    0.90
  -3  10   1    5.70    1.30
   3 -10   1    4.70    1.20
   3 -10   1    4.50    1.40
  -3 -10  -1   -0.20    5.40
  -3 -10  -1   -1.20    7.00
   3 -10   1    4.30    4.90
  -3  10   1    2.40    1.10
  -3  10   1    5.30    1.20
  -3 -10  -1    6.40    1.40
  -3 -10  -1    2.70    1.00
   3  10  -1    7.70    1.50
  -3 -10  -1    4.10    1.00
  -3  10   1    4.60    1.20
   3  10  -1    5.90    7.20
  -3 -10  -1    4.00    6.10
  -3 -10  -1   10.80    7.10
  -3 -10  -1    4.20    4.30
   3 -10   1    3.20    1.10
   3  10   1   -0.60    7.20
   3 -10  -1    8.30    7.00
  -3 -10   1    7.20    5.40
  -3 -10   1    5.60    1.20
   3 -10  -1    4.10    1.10
  -3 -10   1   10.40    6.10
   3 -10  -1    5.30    1.10
  -3 -10   1    8.00    1.30
  -3 -10   1    2.80    1.70
  -3 -10   1   14.60    7.10
  -3  10  -1    5.80    1.50
  -3  10  -1    7.20    1.30
  -3 -10   1    2.30    6.60
  -3  10  -1    4.20    1.30
   3 -10  -1    9.10    4.10
   3  10   1    5.70    1.40
  -3 -10   1    2.80    7.70
   3 -10  -1   -2.30    7.60
  -3 -10   1    5.70    1.30
  -3  10  -1    6.00    1.20
  -3  10  -1    3.20    1.10
   3 -10  -1   10.30    5.30
  -3 -10   1    5.00    1.10
   4 -10   1   48.00   10.50
  -4 -10  -1   44.70    3.80
  -4 -10  -1   47.20    2.60
  -4  10   1   48.10    3.00
  -4 -10  -1   32.70    8.80
  -4 -10  -1   51.49   11.70
   4  10  -1   49.10    9.80
   4 -10   1   51.59    7.20
  -4 -10  -1   43.00    6.90
  -4 -10  -1   39.00    8.20
  -4 -10  -1   41.30    7.90
   4 -10   1   40.80    2.70
  -4  10   1   50.09    3.00
   4 -10   1   40.30    5.70
  -4  10   1   44.50    2.70
  -4 -10  -1   44.30    2.90
   4 -10   1   46.10    2.70
   4 -10   1   33.50    7.20
  -4 -10  -1   44.20    2.60
   4 -10   1   39.00    3.40
  -4 -10  -1   47.50    2.50
   4  10   1   50.09   10.00
   4 -10  -1   52.39    2.70
   4 -10  -1   45.20    2.80
  -4 -10   1   43.00    9.70
  -4 -10   1   41.40    2.50
  -4  10  -1   48.40    3.00
  -4  10  -1   46.10    3.10
   4 -10  -1   36.60    5.50
   4  10   1   46.80    4.80
  -4 -10   1   45.10    2.80
   4 -10  -1   50.09    6.70
  -4 -10   1   45.10    2.50
  -4 -10   1   41.80    8.30
  -4 -10   1   34.20    8.20
  -4  10  -1   47.50    2.70
  -4 -10   1   48.00    3.00
  -4 -10   1   49.99    4.80
   4 -10  -1   53.39    7.60
  -5  10   1   45.70    2.60
   5 -10   1   45.80    2.70
  -5 -10  -1   41.80    2.80
   5 -10   1   39.90    2.70
   5 -10   1   47.50    2.70
  -5 -10  -1   47.40    2.70
  -5  10   1   46.20    2.80
  -5  10   1   43.60    2.90
  -5 -10  -1   44.20    2.20
  -5  10   1   42.60    2.70
   5  10  -1   46.50    2.90
  -5 -10  -1   40.80    2.40
   5 -10   1   29.70    5.70
   5 -10  -1   49.30    2.60
  -5 -10   1   47.10    2.90
  -5  10  -1   45.80    2.80
  -5  10  -1   43.80    2.60
  -5  10  -1   37.00    2.70
  -5 -10   1   44.10    2.10
   5  10   1   46.50    2.90
   5 -10  -1   39.40    6.20
  -5 -10   1   43.80    2.70
   5 -10  -1   45.60    2.70
  -5  10  -1   43.10    2.80
   6 -10   1  125.09    5.10
  -6  10   1  135.69    5.50
  -6  10   1  139.29    6.90
   6 -10   1  116.99    9.90
   6 -10   1  137.99    5.40
   6 -10   1  135.39    5.40
  -6 -10  -1  132.29    5.40
   6  10  -1  140.09    5.60
   6 -10  -1  130.29    6.00
  -6  10  -1  135.09    5.50
  -6  10  -1  134.19    5.60
   6 -10  -1  135.79    5.30
  -6 -10   1  134.49    5.50
   6  10   1  137.29    5.40
   7 -10   1   65.49    3.60
  -7 -10  -1   70.29    3.20
  -7  10   1   67.79    3.30
   7  10  -1   71.99    3.30
   7 -10   1   72.39    3.40
  -7  10   1   73.19    3.20
  -7  10   1   65.29    3.10
   7 -10   1   74.39    3.30
  -7  10  -1   68.99    3.10
   7 -10  -1   69.19    3.30
  -7 -10   1   70.39    3.20
  -7  10  -1   70.69    3.30
  -7  10  -1   73.79    3.20
   7 -10  -1   69.79    3.30
   7  10   1   70.09    3.10
   7 -10  -1   70.19    3.20
  -8  10   1   94.09    3.70
  -8 -10  -1   91.09    3.40
   8 -10   1   89.29    3.70
   8 -10   1   88.69    4.40
   8  10  -1   86.69    3.40
  -8  10   1   92.79    3.40
  -8  10  -1   91.29    3.50
   8 -10  -1   84.89    3.50
   8 -10  -1   81.89    3.60
  -8 -10   1   97.29    3.50
  -8  10  -1   77.39    3.50
  -8  10  -1   84.19    3.50
   0 -11  -1    9.70    1.60
   0 -11  -1    6.70    6.90
   0  11   1   10.10    1.50
   0 -11   1   15.10    7.30
   0 -11   1   12.40    1.90
   0 -11   1   14.10    1.80
   0  11  -1   12.90    1.80
   0 -11   1    7.50    1.30
   0 -11  -1   10.10    4.60
   0 -11  -1   11.50    1.80
   0  11   1   11.90    1.70
   0 -11   1    4.10    6.60
   0 -11  -1    0.00   10.80
   0 -11   1   11.50    5.10
   0 -11  -1    9.50    1.50
   0  11   1   14.90    1.80
   0 -11   1   10.70    1.60
   0  11  -1   10.50    1.50
   0 -11  -1    8.40    4.90
   0  11   1   11.60    1.80
   0 -11   1   30.60    9.60
   0 -11  -1   13.00    1.90
   0 -11  -1    8.30    5.80
   0 -11   1    9.40    4.80
   1 -11   1  118.59   12.80
   1 -11   1  112.69    5.10
   1 -11   1   98.99   11.20
  -1 -11  -1  115.19    5.10
  -1 -11  -1  102.69   12.60
  -1 -11  -1  126.99   10.70
  -1  11   1  119.19    5.30
  -1 -11  -1  101.09   11.50
   1  11  -1  113.19    5.20
  -1 -11  -1  124.79    9.40
   1 -11   1  125.19    5.20
   1 -11   1  108.39    5.20
  -1 -11  -1  123.99    5.20
   1 -11   1  112.79   10.00
  -1  11   1  116.79    5.00
  -1 -11  -1  123.59    5.20
  -1 -11  -1  104.59   12.20
   1 -11   1  112.39    9.00
   1 -11   1  115.99    5.10
  -1  11   1  125.89    5.30
   1  11  -1  117.59    5.20
  -1 -11  -1  117.79    5.40
  -1  11   1  122.49    4.90
  -1  11   1  125.49    5.60
  -1  11  -1  116.99    5.30
   1 -11  -1  119.19    5.50
  -1 -11   1  122.19    5.20
  -1 -11   1  106.79   14.80
  -1  11  -1  119.69    5.60
   1 -11  -1  116.79    8.70
  -1 -11   1  125.19    9.70
  -1 -11   1  107.89   11.10
   1 -11  -1  109.59   10.90
  -1 -11   1  119.89    5.40
  -1  11  -1  111.79    5.20
  -1 -11   1  127.79    5.30
  -1 -11   1  131.09   13.30
   1  11   1  113.89    5.10
  -1  11  -1  113.99    5.00
   1 -11  -1  107.49   12.50
   1 -11  -1  118.49    5.00
  -1 -11   1  112.19   12.80
   1 -11  -1  115.59    5.10
   1 -11  -1  125.99    9.80
   1  11   1  121.49    5.50
   1  11   1  118.19    5.10
  -1  11  -1  112.59    4.80
  -1 -11   1  123.29    5.10
   1 -11  -1  121.39    5.10
  -2 -11  -1  290.77   10.60
  -2  11   1  274.47    9.70
   2 -11   1  273.77   10.20
   2 -11   1  287.67   17.80
  -2 -11  -1  295.27   14.70
  -2  11   1  292.57   11.90
   2 -11   1  295.57   10.20
  -2 -11  -1  302.87   10.30
  -2 -11  -1  268.27   15.80
   2 -11   1  255.87   14.40
  -2 -11  -1  284.57   18.50
   2 -11   1  250.17   16.00
   2 -11   1  284.67   13.70
  -2 -11  -1  294.47   10.80
  -2 -11  -1  270.77   21.40
   2 -11   1  288.27   10.10
  -2  11   1  287.97   10.20
  -2 -11  -1  298.07   10.30
  -2 -11  -1  246.98   17.30
   2  11  -1  309.37   11.00
  -2  11   1  303.17   11.60
   2 -11   1  297.87   10.20
  -2 -11   1  289.77   10.90
   2 -11  -1  268.67   10.10
  -2 -11   1  286.97   10.30
   2  11   1  291.97   10.90
  -2 -11   1  276.37   14.40
   2 -11  -1  269.47   15.70
   2 -11  -1  269.17   14.50
  -2 -11   1  239.48   18.60
  -2 -11   1  303.87   12.80
   2 -11  -1  273.07   10.40
  -2 -11   1  241.78   18.10
  -2  11  -1  284.07   10.10
  -2 -11   1  262.27   16.40
   2 -11  -1  285.07   10.10
  -2  11  -1  293.37   11.50
  -2 -11   1  281.17   18.60
   2 -11  -1  294.67   10.10
  -2  11  -1  281.27    9.90
  -2 -11   1  290.87   10.20
   2 -11  -1  295.77   13.60
  -2  11  -1  286.17   11.30
  -3 -11  -1  312.37   11.10
   3 -11   1  312.57   10.90
   3  11  -1  310.57   11.40
   3 -11   1  329.87   14.70
  -3  11   1  300.87   11.40
   3 -11   1  290.27   11.00
  -3 -11  -1  309.97   11.20
  -3  11   1  309.97   10.90
   3 -11   1  277.57   15.20
  -3 -11  -1  305.97   10.80
  -3  11   1  323.27   11.20
  -3 -11  -1  317.47   18.00
   3 -11   1  315.67   11.00
  -3 -11  -1  305.77   15.70
  -3  11   1  322.17   11.30
   3  11  -1  322.27   11.40
   3 -11   1  320.57   11.00
  -3 -11  -1  308.77   10.90
  -3  11  -1  305.07   10.50
   3 -11  -1  306.07   10.90
   3 -11  -1  289.17   14.90
  -3  11  -1  309.17   11.20
  -3 -11   1  318.17   10.80
   3 -11  -1  321.57   10.90
   3 -11  -1  317.17   10.90
  -3  11  -1  304.67   11.40
  -3 -11   1  315.57   11.00
  -3  11  -1  321.97   10.90
   3  11   1  325.47   11.40
  -3 -11   1  325.07   11.40
  -3 -11   1  314.57   10.90
  -3 -11   1  272.37   15.70
  -3 -11   1  281.87   18.50
  -3  11  -1  326.27   11.20
   3 -11  -1  313.67   14.30
   4 -11   1   53.69    2.90
  -4  11   1   55.69    3.20
  -4 -11  -1   52.09    3.00
  -4 -11  -1   52.29    2.70
   4 -11   1   49.00    7.90
  -4  11   1   52.29    3.10
  -4  11   1   51.69    2.80
   4  11  -1   53.69    3.10
  -4  11   1   46.60    3.00
  -4 -11  -1   57.49    8.10
   4 -11   1   50.69    3.00
   4 -11   1   53.69    3.00
  -4 -11  -1   53.19    2.60
  -4 -11  -1   46.10    2.80
   4  11  -1   48.00    3.10
  -4 -11  -1   44.40   10.30
  -4 -11  -1   53.39    3.80
   4 -11   1   59.89    8.40
   4 -11   1   47.30    3.40
  -4  11  -1   51.59    2.80
  -4 -11   1   55.79    2.60
   4 -11  -1   57.29    2.90
   4 -11  -1   54.69    3.00
  -4  11  -1   51.79    3.10
  -4 -11   1   48.90    2.70
  -4 -11   1   49.30    3.00
   4 -11  -1   55.99    3.20
  -4 -11   1   46.30    3.10
   4 -11  -1   48.80    7.60
  -4  11  -1   47.50    3.00
  -4 -11   1   49.20    3.20
  -4  11  -1   50.29    3.00
   5 -11   1   97.69    4.30
   5  11  -1  106.09    4.40
   5 -11   1   95.19    9.20
   5 -11   1   99.79    4.40
  -5  11   1   97.59    4.30
  -5 -11  -1  106.59    4.50
  -5  11   1  109.79    5.60
  -5 -11  -1  100.09    4.10
  -5 -11  -1  101.09    3.80
   5 -11   1   99.39    4.40
  -5 -11   1   96.39    3.70
  -5 -11   1  103.39    4.50
   5 -11  -1  104.69    4.40
  -5  11  -1   97.29    4.30
   5 -11  -1  102.19    4.40
   5 -11  -1   89.49    8.90
   5 -11  -1  103.89    4.40
   6  11  -1   66.09    3.10
  -6  11   1   65.39    3.10
   6 -11   1   65.29    3.20
  -6  11   1   66.49    3.30
  -6 -11  -1   65.19    3.10
  -6  11   1   65.49    3.10
   6 -11   1   62.29    3.10
   6 -11   1   62.99    3.20
   6 -11   1   60.79    8.10
   6 -11  -1   62.89    3.30
  -6  11  -1   65.99    3.20
  -6  11  -1   66.19    3.00
   6 -11  -1   62.79    3.20
  -6 -11   1   63.19    3.10
  -6  11  -1   61.19    3.10
   6 -11  -1   66.39    3.30
   6  11   1   59.79    3.10
   7 -11   1   84.19    3.60
  -7  11   1   78.69    3.20
   7  11  -1   81.09    3.10
  -7 -11  -1   81.79    3.30
  -7  11   1   82.49    3.30
  -7  11   1   81.69    3.50
   7 -11   1   77.69    3.30
   7 -11   1   82.49    3.50
  -7 -11   1   78.29    3.30
   7 -11  -1   82.79    3.50
  -7  11  -1   77.89    3.30
   7 -11  -1   76.89    3.70
  -7  11  -1   80.99    3.30
  -7  11  -1   77.49    3.40
   7 -11  -1   70.99    3.40
   8 -11   1   40.80    2.00
  -8  11   1   41.60    2.00
  -8  11   1   44.70    1.90
  -8  11  -1   43.20    1.90
  -8 -11   1   46.60    1.90
   0 -12   1   67.09    8.50
   0 -12   1   64.99    3.40
   0  12   1   62.79    3.40
   0 -12  -1   65.69    3.50
   0 -12   1   72.89    3.60
   0  12  -1   68.99    3.80
   0  12   1   58.39    3.00
   0 -12   1   64.49    9.40
   0 -12  -1   62.29    3.70
   0 -12  -1   66.79    8.80
   0 -12  -1   63.19    3.40
   0  12  -1   65.49    3.50
   0 -12  -1   66.19    3.40
   0  12  -1   62.09    3.40
   0  12  -1   58.09    3.20
   0 -12   1   63.39    3.60
   0  12   1   65.89    3.30
   0 -12   1   65.09    3.50
   0  12   1   69.99    3.90
   0 -12  -1   51.49    7.10
  -1 -12  -1   14.20    1.80
   1  12  -1    9.70    1.60
  -1 -12  -1    8.30    6.40
   1 -12   1   15.80    6.40
  -1  12   1    9.20    1.50
  -1 -12  -1   14.30    1.80
   1  12  -1    9.00    1.40
  -1 -12  -1    9.80    1.70
  -1 -12  -1    4.80    4.90
  -1 -12  -1   13.00    1.80
   1 -12   1   11.00    5.20
   1  12  -1    8.60    1.40
  -1  12   1    9.80    1.40
   1 -12   1   13.00    1.90
   1 -12   1   13.50    1.80
   1 -12   1    7.70    1.50
  -1  12   1   10.60    1.60
  -1 -12   1    5.50    7.00
   1 -12  -1   12.80    1.70
   1 -12  -1    9.10    1.50
  -1 -12   1    8.30    1.40
   1 -12  -1   10.80    4.90
   1  12   1   10.30    1.50
  -1  12  -1    9.10    1.40
  -1 -12   1   10.10    1.50
  -1  12  -1   11.60    1.40
   1  12   1    9.40    1.50
   1 -12  -1   12.70    5.90
  -1  12  -1   11.80    1.40
  -1  12  -1    9.40    1.50
  -1 -12   1    4.60    5.40
   1 -12  -1    7.60    1.60
   1 -12  -1   11.80    1.70
  -1 -12   1   10.80    1.90
   1  12   1   13.80    1.50
  -1 -12   1   12.20    1.80
  -2 -12  -1   34.70    2.50
   2 -12   1   36.00    2.60
   2  12  -1   30.60    2.60
  -2  12   1   34.10    2.20
  -2 -12  -1   37.40    2.60
   2 -12   1   36.60    2.90
  -2 -12  -1   35.50    2.40
   2 -12   1   34.20   11.00
   2 -12   1   29.40    6.00
  -2  12   1   34.00    2.60
  -2  12   1   40.50    2.70
   2 -12   1   35.70    2.50
   2  12  -1   33.80    2.60
  -2 -12  -1   27.70    6.40
  -2 -12  -1   34.30    8.40
  -2 -12  -1   33.60    2.40
  -2  12   1   33.90    2.70
   2 -12   1   37.60    2.60
  -2 -12   1   35.10    2.70
   2  12   1   33.80    2.60
   2 -12  -1   37.60    3.20
  -2  12  -1   33.40    2.50
  -2  12  -1   36.70    2.30
  -2 -12   1   13.20    8.40
   2 -12  -1   36.00    2.50
  -2  12  -1   38.90    2.70
   2 -12  -1   33.60    2.70
  -2 -12   1   38.80   10.30
   2 -12  -1   40.30    6.60
  -2 -12   1   38.20    2.50
  -2  12  -1   35.50    2.30
  -2 -12   1   35.10    2.50
  -2  12  -1   34.20    2.70
   2 -12  -1   35.90   11.50
  -2 -12   1   34.60    2.30
   2 -12  -1   39.50    2.60
  -3 -12  -1   81.19    3.70
  -3 -12  -1   77.09    9.20
  -3 -12  -1   81.09    3.60
   3 -12   1   83.09    3.90
   3 -12   1   79.69    3.90
   3  12  -1   79.59    4.00
   3 -12   1   81.69    8.70
   3 -12   1   91.69   12.50
  -3  12   1   81.29    4.00
   3 -12   1   74.59    3.70
   3 -12   1   75.19    4.70
  -3 -12  -1   76.79    3.90
  -3  12   1   80.69    3.60
  -3  12   1   74.69    4.00
  -3 -12  -1   74.99    3.70
  -3  12   1   76.19    4.00
  -3 -12   1   82.39    4.00
  -3  12  -1   77.69    3.50
   3 -12  -1   79.79    3.90
  -3  12  -1   82.89    4.00
  -3 -12   1   79.79    3.70
   3 -12  -1   79.69    3.80
  -3  12  -1   73.39    4.00
  -3  12  -1   80.59    3.90
   3 -12  -1   88.69   11.60
  -3 -12   1   82.99    3.60
   3  12   1   81.09    4.00
  -3 -12   1   72.79    9.40
  -3 -12   1   78.69    3.90
   3 -12  -1   85.09    3.90
   3 -12  -1   65.59    8.40
  -4 -12  -1   60.79    3.10
  -4  12   1   61.49    3.20
  -4 -12  -1   58.09    2.70
  -4  12   1   59.09    3.20
   4  12  -1   58.49    3.20
   4 -12   1   60.19    3.50
   4 -12   1   60.69    3.20
   4 -12   1   67.19    8.70
  -4  12   1   61.39    2.90
   4 -12   1   58.19    3.10
   4 -12   1   55.59    3.20
  -4  12   1   60.49    3.10
   4 -12  -1   55.79    3.30
   4 -12  -1   58.19    3.10
  -4 -12   1   60.19    3.30
  -4  12  -1   62.99    3.30
  -4  12  -1   59.59    3.20
  -4  12  -1   60.39    2.90
   4 -12  -1   57.89    3.10
  -4 -12   1   58.39    2.60
  -4 -12   1   62.49    3.20
  -4 -12   1   57.09    2.90
   4 -12  -1   65.59    8.20
  -4  12  -1   58.99    3.20
   5 -12   1   19.70    1.90
  -5  12   1   16.90    1.50
   5 -12   1   16.90    6.20
  -5  12   1   18.10    1.60
  -5  12   1   18.20    1.70
  -5 -12  -1   15.30    1.10
   5 -12   1   18.10    1.90
  -5  12   1   19.30    1.80
   5 -12   1   16.60    1.80
  -5 -12  -1   19.20    1.90
   5 -12  -1   21.00    1.90
  -5  12  -1   17.50    1.70
  -5  12  -1   18.10    1.50
   5 -12  -1   17.40    2.00
  -5  12  -1   18.40    1.60
  -5 -12   1   15.50    1.70
   5 -12  -1   25.70    7.40
   6 -12   1   51.19    2.80
  -6  12   1   52.39    2.50
   6 -12   1   52.79    2.70
  -6 -12  -1   55.79    2.50
   6 -12  -1   54.09    2.70
   6 -12  -1   54.49    2.80
  -6  12  -1   49.50    2.60
  -6 -12   1   56.89    2.60
  -6  12  -1   50.29    2.60
   6 -12  -1   54.89    2.80
  -7 -12  -1   15.60    1.10
   7 -12   1   15.20    1.40
  -7  12   1   15.80    1.00
  -7  12   1   15.20    1.10
  -7  12   1   14.70    1.20
   7 -12   1   17.60    2.00
  -7  12  -1   15.60    1.10
  -7 -12   1   16.40    1.10
  -7  12  -1   16.40    1.50
  -7  12  -1   15.70    1.10
   0 -13   1   19.50    2.00
   0  13  -1   18.50    2.00
   0 -13   1   19.00    1.90
   0 -13   1   18.20    2.00
   0 -13  -1   14.50    5.30
   0 -13  -1   20.10    2.00
   0  13  -1   13.60    2.00
   0  13   1   19.50    1.60
   0 -13   1   22.90    3.70
   0  13  -1   19.20    2.00
   0 -13   1   20.00    6.70
   0 -13  -1   16.90    1.80
   0  13   1   18.90    2.00
   0 -13  -1   16.70    1.80
   0  13   1   17.60    2.30
  -1 -13  -1  241.88    8.60
   1 -13   1  238.08    8.70
   1  13  -1  217.08    8.10
   1 -13   1  205.68   12.90
   1 -13   1  222.28    8.70
   1 -13   1  230.68    8.60
   1  13  -1  243.58    9.50
  -1  13   1  226.88    8.00
  -1 -13  -1  207.78   12.90
  -1  13   1  217.78    9.30
  -1 -13  -1  238.88    8.60
  -1 -13  -1  243.58    8.90
  -1 -13   1  249.38    8.60
  -1 -13   1  232.68    8.60
   1 -13  -1  244.88    8.70
  -1  13  -1  226.88    9.00
   1  13   1  221.88    8.10
   1 -13  -1  212.28   12.60
  -1  13  -1  229.68    9.40
  -1  13  -1  233.68    8.20
   1 -13  -1  237.98    8.80
  -1 -13   1  246.68    8.60
  -1 -13   1  232.48   13.90
   1 -13  -1  233.48    8.60
  -1  13  -1  217.58    8.00
   1 -13  -1  241.18    8.60
  -2 -13  -1  175.18    7.00
   2 -13   1  160.98   11.30
  -2 -13  -1  195.08    6.90
  -2  13   1  171.98    7.30
  -2 -13  -1  184.88    7.10
   2 -13   1  188.18    7.10
  -2 -13  -1  187.48    6.90
  -2 -13  -1  162.68   12.20
   2  13  -1  184.98    7.30
   2 -13   1  184.38    7.10
  -2  13   1  177.38    7.00
   2 -13   1  187.48    7.00
  -2  13   1  178.48    6.60
   2 -13   1  186.58    7.10
   2 -13  -1  166.48   10.90
  -2  13  -1  179.98    6.60
  -2 -13   1  192.48    6.80
   2 -13  -1  182.98    7.00
   2  13   1  186.28    7.30
  -2 -13   1  191.68    7.20
  -2 -13   1  166.58   13.50
   2 -13  -1  189.18    7.10
  -2  13  -1  182.48    7.00
   2 -13  -1  184.58    6.90
  -2  13  -1  178.98    7.30
  -2 -13   1  180.58    7.00
  -2 -13   1  190.18    6.90
   2 -13  -1  185.88    7.00
   3 -13   1   82.49    3.90
  -3 -13  -1   79.99    3.70
  -3  13   1   75.29    3.80
   3 -13   1   81.79    3.90
  -3  13   1   82.09    3.80
   3  13  -1   80.99    3.80
   3 -13   1   88.09    4.00
   3 -13   1   75.79   11.80
  -3 -13  -1   82.29    3.80
  -3 -13  -1   81.39    3.40
  -3  13   1   77.89    3.40
  -3 -13  -1   81.19    3.60
   3 -13   1   79.39    3.70
  -3 -13  -1   91.09   13.50
   3 -13  -1   81.19    3.80
  -3 -13   1   69.79    3.70
  -3  13  -1   79.29    3.80
   3 -13  -1   78.59    3.70
   3  13   1   77.89    3.70
  -3  13  -1   78.09    3.90
  -3 -13   1   83.09    3.40
  -3  13  -1   81.89    3.40
   3 -13  -1   82.79    3.80
  -3 -13   1   80.79    3.80
  -3 -13   1   80.29    3.50
   4 -13   1   60.19    3.10
  -4  13   1   61.39    3.00
  -4 -13  -1   61.69    2.90
  -4  13   1   58.89    2.80
   4 -13   1   63.99    3.20
   4 -13   1   59.79    3.50
  -4  13   1   59.29    2.90
  -4 -13  -1   55.49    2.70
  -4 -13  -1   59.79    2.50
  -4  13   1   61.79    3.10
   4 -13   1   60.19    3.00
  -4  13  -1   60.59    2.70
  -4  13  -1   62.19    3.00
   4 -13  -1   59.79    3.10
  -4 -13   1   58.79    2.40
   4 -13  -1   58.09    3.00
  -4  13  -1   57.99    2.90
   4 -13  -1   63.79    3.10
  -4 -13   1   64.19    3.00
   5 -13   1   19.20    1.80
  -5  13   1   20.40    1.40
  -5  13   1   21.90    1.70
  -5  13   1   22.00    1.60
  -5  13   1   22.40    1.50
   5 -13  -1   22.80    1.80
  -5  13  -1   22.90    1.70
   5 -13  -1   20.60    1.90
  -5  13  -1   22.10    1.40
   5 -13  -1   20.10    1.90
  -5  13  -1   24.00    1.70
  -5  13  -1   21.60    1.70
   6 -13   1    8.60    1.30
  -6  13   1    8.10    0.90
  -6  13   1    8.60    0.80
  -6  13   1    6.30    0.90
   6 -13   1    5.70    1.10
  -6 -13  -1    5.40    0.80
   6 -13  -1    7.90    1.00
  -6  13  -1    7.10    0.80
   6 -13  -1    6.20    1.10
  -6  13  -1    7.50    0.90
  -6 -13   1    5.00    0.70
   0  14  -1   62.29    3.20
   0 -14   1   72.39    3.40
   0  14   1   71.99    3.30
   0 -14  -1   73.69    3.40
   0 -14   1   73.49    3.60
   0 -14  -1   74.29    3.50
   0  14   1   70.89    3.10
   0 -14   1   72.79    3.30
   0 -14  -1   64.59    8.20
   0  14  -1   66.49    3.60
   0 -14  -1   71.39    3.30
   0  14   1   65.89    3.60
   0 -14  -1   70.49    3.40
   0 -14   1   70.99    3.50
  -1 -14  -1   49.40    2.60
   1  14  -1   47.50    2.80
   1 -14   1   48.70    2.70
   1 -14   1   50.29    2.70
  -1  14   1   49.70    2.50
   1 -14   1   48.20    2.80
   1 -14   1   47.40    2.80
  -1 -14  -1   50.49    2.60
  -1 -14  -1   47.50    2.70
  -1  14   1   46.20    2.80
  -1 -14  -1   47.60    2.70
   1 -14  -1   48.90    2.60
  -1  14  -1   46.50    2.80
   1 -14  -1   42.90    8.10
  -1 -14   1   46.30    2.70
  -1 -14   1   46.10    2.70
   1 -14  -1   49.40    2.80
  -1  14  -1   44.90    2.50
  -1 -14   1   50.89    2.60
   1 -14  -1   44.90    2.70
  -1 -14   1   50.69    2.70
   1  14   1   44.60    2.70
  -1  14  -1   38.80    2.90
   1 -14  -1   46.80    2.70
  -2 -14  -1    2.40    0.80
   2 -14   1    2.50    1.00
   2 -14   1    2.30    0.90
  -2  14   1    2.80    0.80
   2 -14   1    2.80    1.00
  -2 -14  -1    2.20    0.70
  -2 -14  -1    2.90    0.70
   2  14  -1    2.40    0.80
   2 -14   1    4.40    1.30
  -2 -14  -1    3.60    1.00
  -2  14   1    3.40    0.80
  -2  14  -1    4.70    0.70
  -2 -14   1    3.50    0.80
   2 -14  -1    3.70    1.00
  -2  14  -1    3.70    0.90
   2 -14  -1    3.20    0.90
  -2 -14   1    3.00    0.70
   2  14   1    2.40    0.80
   2 -14  -1    3.10    1.10
  -2  14  -1    4.30    0.90
  -2 -14   1    3.60    1.10
  -2 -14   1    3.50    0.90
   3 -14   1   65.79    3.10
  -3 -14  -1   52.99    3.10
   3 -14   1   59.39    3.00
   3  14  -1   56.29    2.70
  -3  14   1   57.69    2.50
  -3 -14  -1   59.19    2.70
   3 -14   1   59.29    2.80
  -3  14   1   55.19    2.80
  -3 -14  -1   62.19    2.80
   3 -14   1   59.49    3.00
  -3  14  -1   57.59    2.80
   3  14   1   56.59    2.70
   3 -14  -1   57.79    2.90
   3 -14  -1   60.09    2.90
  -3 -14   1   58.69    2.60
   3 -14  -1   58.79    2.80
  -3 -14   1   54.89    2.60
  -3 -14   1   61.59    2.90
  -3  14  -1   56.29    2.50
   4 -14   1   69.99    3.10
   4 -14   1   69.19    3.00
  -4  14   1   68.19    2.90
  -4  14   1   69.09    2.80
   4 -14   1   63.99    3.20
  -4 -14  -1   65.89    2.50
  -4  14   1   68.39    3.00
  -4  14  -1   71.49    3.00
   4 -14  -1   68.99    3.10
  -4  14  -1   68.59    2.70
   4 -14  -1   70.09    3.00
  -4  14  -1   66.09    2.90
  -5  14   1   25.90    1.40
   5 -14   1   25.50    1.60
   5 -14  -1   24.00    1.80
   5 -14  -1   23.50    1.50
  -5  14  -1   24.30    1.40
  -5  14  -1   23.40    1.20
   0  15   1   21.70    1.40
   0 -15   1   16.40    1.90
   0  15   1   19.40    1.50
   0  15  -1   17.60    1.50
   0 -15  -1   21.50    1.50
   0 -15   1   20.70    1.60
   0 -15   1   20.00    1.60
   0 -15   1   20.70    1.50
   0  15  -1   17.70    1.40
   0 -15  -1   20.70    1.60
   0 -15  -1   19.70    1.60
  -1 -15  -1   64.99    2.80
   1  15  -1   58.39    2.90
  -1  15   1   55.49    2.80
   1 -15   1   65.89    2.90
   1 -15   1   56.69    3.00
   1 -15   1   62.19    2.90
  -1  15   1   59.49    2.60
  -1 -15  -1   65.79    2.80
   1 -15   1   65.29    2.80
  -1 -15  -1   64.99    2.70
   1 -15  -1   61.89    2.80
   1 -15  -1   54.89    2.90
  -1 -15   1   64.59    2.90
  -1 -15   1   64.19    2.70
  -1  15  -1   61.89    3.00
   1  15   1   58.19    2.80
  -1  15  -1   58.99    2.60
   1 -15  -1   59.09    2.90
  -1 -15   1   60.59    2.70
   1 -15  -1   62.79    3.00
  -2 -15  -1    9.20    1.10
   2 -15   1    8.70    1.20
  -2  15   1    7.00    0.90
   2  15  -1    7.20    1.00
  -2  15   1    8.50    1.10
   2 -15   1    7.40    1.10
  -2  15   1   10.50    1.10
  -2 -15  -1    9.70    1.00
   2 -15   1   10.00    1.30
  -2 -15  -1    9.00    0.90
   2 -15  -1    8.30    1.10
  -2 -15   1   10.30    1.10
   2  15   1    8.00    1.10
  -2  15  -1    8.30    1.00
  -2  15  -1    8.00    1.00
   2 -15  -1    9.10    1.20
   2 -15  -1    9.20    1.10
  -2 -15   1    9.70    0.90
  -3  15   1    4.30    0.70
  -3  15   1    3.50    0.50
   3 -15   1    3.80    0.80
   3 -15   1    3.00    0.70
  -3  15   1    3.50    0.60
  -3  15  -1    2.90    0.60
  -3  15  -1    3.30    0.60
   3 -15  -1    2.90    0.80
  -3 -15   1    3.70    0.70
   3 -15  -1    3.90    0.90
  -4  15   1   13.80    1.10
  -4  15   1   14.20    1.00
   4 -15  -1   14.90    1.10
  -4  15  -1   14.30    1.00
   0  16  -1    0.20    0.40
   0  16   1    0.70    0.40
   0 -16   1    1.00    0.40
   0 -16   1    0.30    0.40
   1 -16   1  100.99    3.70
   1  16  -1  100.19    3.70
  -1 -16  -1  101.09    3.50
   1 -16   1  104.29    3.60
  -1  16   1   97.99    3.80
  -1 -16   1  106.19    3.50
   1  16   1   93.89    3.60
  -1  16  -1   97.29    3.80
  -1 -16   1  110.79    3.70
   1 -16  -1  103.99    3.60
   0   0  -2   94.89    3.40
   0   0   2  103.39    3.60
   1   0   2  278.97    9.20
   1   0  -2  280.07    8.60
  -1   0  -2  242.48    8.80
   1   0   2  270.47    9.30
  -1   0   2  265.37    8.60
   1   0  -2  278.17    8.50
  -1   0  -2  237.28    8.80
  -1   0   2  265.87    8.40
   1   0  -2  275.07    8.80
   2   0   2 1389.26   48.00
   2   0  -2 1598.14   46.90
   2   0   2 1549.05   47.80
  -2   0  -2 1440.76   47.30
  -2   0   2 1538.85   47.30
   2   0   2 1590.34   48.00
   2   0   2 1521.95   47.50
  -2   0  -2 1454.55   47.20
   2   0  -2 1468.55   47.50
   2   0  -2 1534.05   47.10
  -2   0   2 1539.05   46.80
  -3   0   2 3562.64  111.09
   3   0  -2 3661.23  112.09
   3   0   2 3582.24  112.29
   3   0   2 3517.25  111.79
   3   0  -2 3589.34  111.69
   3   0  -2 3640.24  112.29
  -3   0  -2 3359.96  111.69
   3   0   2 3702.33  113.29
   3   0  -2 3624.94  112.79
   3   0   2 3654.83  112.89
   3   0  -2 3973.40  113.79
  -3   0  -2 3463.45  111.69
   3   0  -2 3615.64  111.29
  -4   0  -2  997.10   32.80
   4   0   2 1050.09   33.20
   4   0   2 1032.70   33.70
   4   0   2  964.00   31.70
   4   0   2  997.70   34.40
   4   0   2 1020.60   34.20
   4   0  -2 1018.60   33.70
   4   0  -2 1048.10   34.60
   4   0   2 1014.00   34.90
   4   0  -2 1024.00   33.30
   4   0  -2 1008.40   33.90
  -4   0   2 1035.90   31.90
   5   0   2  323.97   12.90
   5   0  -2  333.77   15.10
   5   0  -2  305.77   10.10
  -5   0  -2  310.87   11.60
   5   0   2  297.67   10.20
   5   0   2  305.27   13.60
   5   0  -2  301.67   11.70
   5   0  -2  300.77   12.40
   5   0   2  313.07   12.20
   5   0   2  317.07   14.40
   5   0  -2  302.77   13.30
   5   0  -2  313.67   13.90
   6   0   2    7.30    2.60
   6   0   2    6.70    3.60
   6   0   2   11.90    3.40
   6   0  -2   13.90    3.00
   6   0  -2    8.60    4.50
   6   0  -2   12.50    1.10
   6   0  -2   14.80    4.40
   6   0   2   13.00    1.30
   6   0  -2   15.30    3.90
  -6   0  -2   12.80    2.50
   6   0   2   12.70    3.80
   6   0   2   12.90    1.20
   7   0   2   50.09    6.80
   7   0  -2   54.29    7.90
   7   0  -2   58.09    2.80
   7   0   2   56.09    5.90
  -7   0  -2   54.19    3.50
   7   0  -2   63.39    9.40
   7   0   2   56.29    2.80
  -7   0   2   60.99    3.30
   7   0  -2   55.09    2.90
   7   0  -2   58.89    5.60
  -7   0  -2   68.19    4.10
   7   0  -2   59.39    8.40
  -7   0   2   59.49    3.10
  -7   0  -2   60.39    2.70
   7   0   2   39.70    6.90
   7   0   2   49.30    2.90
   7   0  -2   53.49    3.50
   7   0   2   60.19    2.80
   7   0  -2   56.39    2.80
   7   0  -2   67.59    7.00
   8   0  -2   14.30    7.30
   8   0   2   13.70    1.40
   8   0  -2   18.40    4.20
   8   0   2    8.80    5.60
   8   0  -2   14.40    1.50
  -8   0   2   20.10    2.20
   8   0  -2   17.90    8.10
   8   0   2   14.20    7.40
  -8   0  -2   15.90    2.00
  -8   0  -2   18.00    2.30
   8   0   2   16.80    1.50
   8   0   2   11.30    3.80
  -8   0  -2   17.20    1.50
  -8   0   2   14.70    1.60
   8   0   2   17.50    1.60
   8   0   2   20.50    2.40
   8   0  -2   18.10    5.30
   8   0  -2   15.20    1.50
   8   0   2   14.90    6.60
   9   0  -2    9.40    1.20
   9   0  -2   13.60    4.70
  -9   0   2   11.70    1.20
   9   0   2   10.20    1.30
   9   0  -2   10.90    1.30
  -9   0  -2    9.60    1.30
  -9   0   2    9.80    1.40
  -9   0   2   10.10    1.10
   9   0   2   10.10    1.20
   9   0   2    9.20    4.60
   9   0   2   10.30    1.10
   9   0   2   10.50    1.40
  -9   0  -2   11.10    1.00
   9   0  -2    8.90    1.20
  10   0  -2   74.19    3.10
 -10   0   2   76.19    3.30
  10   0  -2   73.29    3.20
  10   0   2   75.19    3.20
  10   0  -2   80.49    3.30
  10   0   2   70.29    3.20
  10   0  -2   78.89    3.10
 -10   0  -2   74.89    3.20
  10   0   2   76.49    3.00
  10   0   2   74.79    3.10
 -10   0   2   66.19    3.10
  11   0   2  282.17    8.70
 -11   0   2  259.67    9.00
  11   0  -2  264.47    8.80
  11   0   2  277.17    8.60
  11   0   2  260.87    8.70
 -11   0  -2  255.07    8.70
  11   0  -2  276.67    8.80
   0   1  -2  268.97    9.40
   0   1   2  298.67    9.20
   0   1   2  289.37    9.40
   0  -1   2  301.67    9.60
   0  -1  -2  279.87    9.40
   0  -1  -2  289.37    9.60
   0  -1  -2  270.27    9.30
   0   1  -2  302.57    9.40
   0  -1  -2  281.87    9.30
   0  -1   2  288.37    9.50
   0  -1   2  307.87    9.70
   1  -1   2  489.15   15.00
  -1  -1  -2  459.05   15.10
   1  -1   2  465.55   14.80
  -1  -1  -2  451.55   14.90
   1   1  -2  445.96   14.70
   1  -1   2  468.65   15.00
   1   1  -2  455.45   14.70
   1   1   2  457.15   15.40
  -1  -1   2  489.25   15.10
   1   1   2  452.35   15.20
   1   1   2  468.95   15.10
  -1   1  -2  417.26   14.60
   1   1   2  428.36   14.90
  -1  -1   2  471.55   15.20
   2  -1   2  446.46   15.00
   2   1  -2  474.25   15.00
   2  -1   2  454.45   15.50
  -2  -1  -2  456.55   15.20
   2   1  -2  455.85   15.20
   2  -1   2  447.56   15.10
   2   1  -2  464.45   14.90
   2  -1   2  472.85   15.70
  -2  -1  -2  433.86   15.30
   2  -1  -2  451.55   14.30
  -2  -1   2  476.65   15.80
   2  -1  -2  460.85   14.60
  -2  -1   2  460.95   15.20
   2   1   2  473.15   16.20
   2  -1  -2  431.36   14.40
   2   1   2  484.35   15.80
   2   1   2  464.65   15.90
  -2   1  -2  422.96   14.90
   2   1   2  466.95   15.60
   2  -1  -2  441.06   15.00
   3  -1   2   93.99    4.30
   3  -1   2   87.69    4.40
  -3  -1  -2   83.49    4.40
   3  -1   2   82.79    5.50
   3   1  -2   89.69    4.30
   3  -1   2   85.39    4.70
   3   1  -2   97.59    4.10
  -3  -1  -2   93.19    4.50
   3   1  -2   93.39    4.60
   3  -1  -2   89.19    3.80
  -3  -1   2   93.79    4.20
   3   1   2   92.69    5.70
   3   1   2   93.29    5.20
   3  -1  -2   82.59    4.10
   3   1   2   88.39    4.90
   3  -1  -2   93.79    4.70
   3   1   2   88.99    4.80
   3  -1  -2   88.29    4.40
  -3   1  -2   81.39    3.80
   3  -1  -2   87.89    4.60
  -3  -1   2   90.69    5.10
  -4  -1  -2   10.40    1.80
   4   1  -2   12.40    2.50
   4   1  -2   12.90    2.30
   4   1  -2   13.20    2.80
   4  -1   2   13.30    2.30
   4  -1   2   10.70    2.40
   4  -1   2   13.00    2.10
   4  -1   2    9.90    2.20
   4   1  -2   12.60    0.90
   4   1  -2   14.30    2.90
   4  -1  -2   16.30    2.10
   4   1   2   10.60    2.80
  -4   1  -2   15.10    2.00
   4   1   2   10.50    2.20
   4  -1  -2   15.40    2.50
   4  -1  -2   13.60    2.50
   4  -1  -2   18.80    2.40
   4  -1  -2   14.40    2.60
   4   1   2   11.90    2.60
   4   1   2   13.70    2.80
  -4  -1   2   12.40    1.80
   4   1   2   17.60    3.20
   4   1   2   13.00    1.10
   4  -1  -2   15.10    4.60
   5  -1   2  103.29    4.00
   5  -1   2  112.09    5.90
   5   1  -2  109.59    5.80
  -5  -1  -2  116.19    5.70
   5  -1   2  110.29    6.30
   5   1  -2  101.69    7.60
   5  -1   2  110.99    7.10
   5   1  -2  105.89    6.30
   5   1  -2  107.79    4.00
   5  -1   2  114.79    9.40
   5   1  -2  108.59    7.40
   5   1   2  109.89    7.40
   5   1   2  109.89    6.80
   5  -1  -2  102.29    5.90
   5   1   2  102.39    6.00
   5  -1  -2  101.09    5.40
   5  -1  -2  111.99    7.10
  -5   1  -2  109.59    5.20
  -5  -1   2  109.19    5.00
   5  -1  -2   99.79    3.80
   5   1   2  107.59    7.10
   5  -1  -2   99.69    7.50
   6   1  -2  135.69   10.00
   6   1  -2  140.39    9.90
   6  -1   2  128.19    8.60
   6   1  -2  119.79    4.90
   6   1  -2  122.39    9.90
   6   1  -2  144.09    7.40
   6  -1   2  138.29    7.30
   6   1  -2  128.89    5.00
   6  -1   2  131.49    9.50
   6  -1   2  131.29    5.00
   6   1  -2  125.59    8.90
  -6  -1  -2  134.19    6.80
   6  -1   2  139.39    5.00
   6   1   2  135.59    5.10
   6   1   2  139.09    7.70
   6   1   2  141.99   10.10
   6  -1  -2  132.79    8.40
   6   1   2  136.89    5.10
   6  -1  -2  130.29    9.30
   6  -1  -2  129.99    6.90
   6   1   2  134.69    8.50
  -6   1  -2  140.99    6.60
   6  -1  -2  143.69   11.10
   6  -1  -2  126.59    8.50
   6  -1  -2  132.49    4.90
   6   1   2  129.29    9.40
  -7   1   2   32.00    2.20
   7  -1   2   35.60    2.10
   7  -1   2   35.20    2.00
   7   1  -2   32.60    2.00
   7  -1   2   44.40    5.20
   7  -1   2   35.00    6.60
  -7   1   2   30.40    2.90
  -7   1   2   35.90    2.30
   7   1  -2   31.80    2.70
   7   1  -2   34.70    2.40
   7   1  -2   39.60    7.30
  -7  -1  -2   37.40    2.30
  -7  -1  -2   41.30    4.60
   7  -1   2   24.80    5.50
   7   1  -2   34.90    2.10
   7   1  -2   32.20    8.30
  -7   1   2   36.10    2.30
   7   1  -2   44.60    5.90
  -7  -1  -2   35.80    2.10
   7   1  -2   38.30    5.00
   7   1  -2   35.30    6.70
  -7   1  -2   30.30    2.20
   7   1   2   30.90    6.50
   7  -1  -2   37.30    5.40
   7  -1  -2   35.50    2.10
   7   1   2   32.50    2.00
   7  -1  -2   33.00    2.70
   7   1   2   34.50    2.10
   7  -1  -2   36.30    2.00
  -7   1  -2   36.30    2.00
   7  -1  -2   41.40    6.90
  -7  -1   2   34.00    2.00
  -7  -1   2   35.70    2.40
   7   1   2   33.30    2.50
   7   1   2   33.90    5.10
   7  -1  -2   36.20    4.60
   7   1   2   27.40    5.40
   7   1   2   32.10    6.70
   7   1   2   35.50    2.00
   7  -1  -2   32.50    6.00
  -7   1  -2   34.30    1.90
   8  -1   2  144.39   10.40
   8   1  -2  147.79    5.70
   8  -1   2  148.59    6.50
  -8   1   2  153.08    5.60
   8   1  -2  136.19   10.90
  -8  -1  -2  136.39    5.80
  -8   1   2  144.99    6.00
   8  -1   2  137.29    5.40
  -8   1   2  145.79    5.90
   8   1  -2  144.59    6.70
  -8  -1  -2  146.29    5.40
   8   1  -2  138.99   14.40
   8   1  -2  147.79    5.70
   8   1  -2  149.79    9.10
   8   1  -2  145.09   13.30
   8  -1   2  145.29    8.90
   8  -1   2  136.19   13.60
   8   1  -2  140.59    5.50
   8  -1   2  146.59    5.60
   8  -1   2  142.79    5.60
   8  -1   2  132.39   12.20
   8  -1  -2  149.29    8.90
   8  -1  -2  144.29    5.60
  -8  -1   2  140.59    5.70
  -8   1  -2  140.89    5.80
  -8  -1   2  151.38    5.30
  -8  -1   2  148.99    6.00
  -8   1  -2  144.49    5.20
   8   1   2  149.99    5.70
   8  -1  -2  156.18   12.20
   8   1   2  142.79    5.70
   8   1   2  139.19    6.00
   8  -1  -2  143.99    5.60
   8  -1  -2  159.78   10.40
   8  -1  -2  141.79   14.30
   8   1   2  116.99   13.40
   8   1   2  157.58    9.50
   8   1   2  142.69    5.50
   8   1   2  139.29   14.10
  -9  -1  -2  167.28    5.80
   9  -1   2  151.78    9.90
   9   1  -2  162.78    6.10
   9  -1   2  162.48    6.10
  -9  -1  -2  155.08    6.30
   9   1  -2  156.28    6.00
   9  -1   2  171.98    6.20
  -9   1   2  165.68    6.00
   9   1  -2  160.88    9.70
  -9   1   2  169.28    6.40
   9  -1   2  170.88    6.00
   9   1  -2  161.08    6.10
  -9  -1   2  157.88    5.90
  -9  -1   2  164.48    6.30
   9   1   2  158.88    6.30
   9  -1  -2  162.68    6.10
  -9   1  -2  161.68    5.90
   9   1   2  160.18    6.00
   9   1   2  160.98    5.90
  -9   1  -2  162.58    5.80
   9   1   2  170.38   10.50
  -9   1  -2  154.28    6.60
   9  -1  -2  166.98    6.10
   9  -1  -2  172.38    9.70
   9  -1  -2  165.08    6.30
   9   1   2  169.78    6.20
 -10  -1  -2    3.80    0.50
  10  -1   2    4.30    0.80
  10   1  -2    3.40    0.80
  10  -1   2    4.90    0.90
  10   1  -2    4.00    0.70
  10   1  -2    5.70    0.80
 -10   1   2    6.10    1.00
 -10  -1  -2    3.80    0.80
 -10   1   2    5.10    0.80
  10  -1   2    4.50    0.70
 -10   1  -2    5.20    0.60
  10   1   2    4.00    0.60
 -10   1  -2    4.70    0.90
 -10  -1   2    4.80    0.90
  10  -1  -2    5.30    0.80
  10  -1  -2    5.80    0.90
  10  -1  -2    4.60    0.90
  10   1   2    3.60    0.80
  10   1   2    4.00    0.80
  10   1   2    4.30    0.80
  11   1  -2    1.50    0.40
  11  -1   2    0.90    0.30
  11  -1   2    1.10    0.50
  11   1  -2    1.70    0.50
 -11   1   2    3.20    0.80
  11   1  -2    2.80    0.60
 -11  -1  -2    1.50    0.50
  11  -1   2    1.20    0.50
 -11  -1   2    1.40    0.60
  11   1   2    1.80    0.50
  11   1   2    1.20    0.50
  11  -1  -2    0.90    0.40
 -11   1  -2    1.70    0.50
   0  -2   2 3145.09   99.19
   0  -2  -2 3308.87   98.89
   0  -2   2 3255.77   99.39
   0  -2  -2 3152.58   98.99
   0  -2  -2 3327.57   99.99
   0   2   2 3278.87   99.19
   0   2  -2 2979.40   98.99
   0  -2   2 3282.07   99.39
   0  -2  -2 3190.98   98.99
  -1  -2   2 8864.11  253.67
   1   2   2 7593.44  253.37
   1   2   2 7995.50  253.17
   1   2   2 8489.05  253.27
  -2  -2  -2 1882.71   60.39
   2  -2   2 1926.21   60.09
   2   2  -2 1956.30   60.09
  -2  -2  -2 2036.70   60.49
   2   2  -2 1893.21   59.59
  -2  -2  -2 1777.02   60.19
   2  -2   2 1906.21   59.49
   2  -2   2 1928.71   59.89
  -2  -2  -2 1899.91   60.09
   2   2  -2 1876.41   60.49
  -2  -2  -2 1864.21   60.69
   2  -2   2 1906.01   59.69
   2   2   2 1963.30   60.89
  -2   2  -2 1824.52   59.39
  -2  -2   2 1924.91   60.29
  -2  -2   2 1962.90   60.19
   2   2   2 1925.51   61.19
   2   2   2 1890.81   60.39
   2  -2  -2 1937.01   59.09
  -2  -2   2 1950.60   60.49
   2   2   2 1931.61   60.29
  -2  -2   2 1913.91   60.79
   3   2  -2  226.58    8.50
   3  -2   2  242.98    9.30
   3  -2   2  231.58    8.50
  -3  -2  -2  233.88    9.10
   3   2  -2  227.68    9.00
   3  -2   2  230.98    9.10
   3   2  -2  242.28    9.30
  -3  -2  -2  236.38    9.00
  -3  -2  -2  223.18    8.80
   3  -2  -2  226.38    8.00
   3  -2  -2  214.58    8.20
  -3  -2   2  230.18    9.50
  -3  -2   2  228.48   10.00
   3  -2  -2  227.48    8.60
   3   2   2  237.58   10.40
   3   2   2  210.58    8.90
   3   2   2  233.28   10.00
   3  -2  -2  231.28    8.80
   3  -2  -2  235.08    8.60
   3  -2  -2  234.08    9.60
   3   2   2  238.68    9.50
   3  -2  -2  224.98    7.60
   3   2   2  233.88    9.60
  -3   2  -2  229.68    8.20
  -3  -2   2  238.78    9.90
  -4  -2  -2  177.88    7.80
   4   2  -2  172.68    8.30
   4  -2   2  178.68    7.60
   4   2  -2  176.88    9.40
  -4  -2  -2  178.88    8.70
   4   2  -2  171.08    9.40
   4   2  -2  167.48    6.00
   4  -2   2  176.68    6.20
   4  -2   2  179.48    8.40
   4   2  -2  173.08    7.40
   4  -2   2  182.78    8.20
   4  -2   2  183.68    7.40
  -4  -2  -2  173.88    7.90
   4   2  -2  185.98    8.70
  -4   2  -2  178.18    6.80
   4  -2  -2  188.08    8.00
   4   2   2  182.68    8.80
   4  -2  -2  191.88    8.20
  -4  -2   2  179.78    7.60
   4   2   2  173.68    9.50
   4  -2  -2  179.48    7.30
   4   2   2  173.18    8.40
   4  -2  -2  171.18    7.60
   4  -2  -2  165.98    6.70
   4   2   2  171.28    9.10
   4   2   2  178.08    6.50
   4  -2  -2  160.88    8.80
   5  -2   2  877.31   29.30
   5   2  -2  835.22   30.50
   5   2  -2  872.81   32.00
   5   2  -2  871.21   29.20
   5   2  -2  877.41   30.00
   5   2  -2  856.01   31.00
   5  -2   2  841.12   27.00
   5  -2   2  892.21   28.80
   5  -2   2  889.71   30.60
   5   2  -2  856.61   27.10
   5  -2   2  821.62   30.00
   5   2   2  810.82   27.10
   5  -2  -2  822.82   26.80
   5   2   2  883.21   30.30
   5  -2  -2  900.31   29.90
   5  -2  -2  888.21   29.90
   5  -2  -2  864.81   29.10
   5   2   2  832.12   31.80
   5  -2  -2  859.11   28.30
   5   2   2  842.72   30.90
   5  -2  -2  833.72   29.50
  -5  -2   2  898.51   28.50
   5   2   2  843.72   29.20
   5   2   2  862.41   31.30
   5   2   2  828.92   27.10
  -5   2  -2  880.71   27.80
   6  -2   2  170.98   10.10
   6   2  -2  165.28    6.00
   6  -2   2  150.58    5.90
   6  -2   2  161.68    5.90
   6   2  -2  164.58   11.00
   6   2  -2  168.08    9.50
   6   2  -2  162.88   10.40
   6  -2   2  144.89    9.20
  -6  -2  -2  167.48    8.20
   6   2  -2  166.58   11.50
   6  -2   2  186.48    8.30
   6   2  -2  186.28    8.80
   6  -2  -2  157.58    7.80
  -6  -2   2  181.78    7.80
   6  -2  -2  161.78    9.30
   6   2   2  170.38    8.90
   6   2   2  150.78   10.90
   6  -2  -2  171.68    9.90
   6  -2  -2  159.88    5.80
   6   2   2  157.38   10.90
   6   2   2  162.78    9.90
   6  -2  -2  167.18    8.60
   6   2   2  160.78    6.00
   6   2   2  153.98   10.30
   6   2   2  164.58    6.00
   7  -2   2  148.09    5.60
   7  -2   2  149.79    8.20
  -7   2   2  154.98    5.90
   7   2  -2  150.28    5.70
   7   2  -2  146.99    6.20
  -7   2   2  149.99    6.00
   7   2  -2  162.98    8.90
   7  -2   2  131.59    5.80
   7  -2   2  135.49   10.00
   7   2  -2  149.59   12.60
   7  -2   2  155.78   11.30
   7   2  -2  154.08   10.10
  -7  -2  -2  147.79    5.70
   7  -2   2  138.79    7.60
  -7   2   2  147.79    5.30
  -7   2   2  157.38    5.80
   7   2  -2  151.28    5.70
  -7  -2  -2  161.98    8.50
   7   2  -2  140.69   12.90
   7  -2   2  150.58    9.50
   7   2  -2  152.08    5.80
   7  -2   2  157.38    5.70
   7   2  -2  150.08   11.70
   7  -2  -2  150.68    8.20
   7   2   2  152.38    5.70
  -7  -2   2  142.09    5.90
   7  -2  -2  143.69    5.60
   7   2   2  163.88   12.70
  -7   2  -2  150.38    5.90
   7   2   2  149.39    5.60
  -7   2  -2  156.78    5.70
   7   2   2  158.18    5.80
   7   2   2  148.39    6.20
  -7   2  -2  142.09    5.90
   7  -2  -2  153.38   10.10
  -7   2  -2  146.19    5.30
   7   2   2  146.39    9.10
   7   2   2  138.39   10.40
  -7  -2   2  141.29    5.60
   7  -2  -2  146.89    5.60
   7   2   2  143.89   12.40
   7  -2  -2  154.08    9.20
   7  -2  -2  150.88   11.00
  -8   2   2   45.00    2.50
   8   2  -2   42.90    2.40
   8   2  -2   44.40    2.90
   8   2  -2   39.00    7.00
  -8  -2  -2   46.90    2.40
   8   2  -2   44.30    2.50
   8   2  -2   38.20   11.60
   8  -2   2   42.90    2.40
   8   2  -2   37.60    5.60
  -8   2   2   45.80    2.50
   8  -2   2   40.10    2.60
   8  -2   2   30.90    9.70
   8   2  -2   44.00   11.30
   8  -2   2   49.50   10.80
  -8   2   2   41.40    2.70
  -8   2   2   43.50    2.00
  -8  -2  -2   44.20    2.60
   8  -2   2   31.40    5.30
   8   2  -2   55.29   15.40
   8  -2   2   39.40    5.40
   8  -2   2   44.70    2.40
   8  -2  -2   41.20   10.20
   8   2   2   48.60    2.90
   8   2   2   32.80    5.40
   8   2   2   47.90    2.60
  -8  -2   2   42.60    2.70
  -8   2  -2   43.30    2.40
  -8  -2   2   43.50    2.70
   8   2   2   35.20    7.50
  -8   2  -2   44.90    2.30
  -8   2  -2   49.20    2.60
   8  -2  -2   39.00    2.40
   8  -2  -2   44.10    3.10
   8   2   2   44.10    2.30
   8   2   2   50.69   13.20
  -8  -2   2   42.80    2.30
   8  -2  -2   44.40    5.90
  -8  -2   2   45.20    2.30
  -8   2  -2   38.40    2.50
   8  -2  -2   42.40    2.40
  -9   2   2   64.89    3.60
  -9  -2  -2   60.99    3.30
   9   2  -2   62.99    3.80
   9  -2   2   67.79    3.00
   9   2  -2   62.79    3.00
   9   2  -2   62.39    3.00
  -9   2   2   64.09    3.30
  -9   2   2   67.69    3.60
   9  -2   2   62.39    3.00
   9   2  -2   59.19    7.50
   9  -2   2   62.89    3.00
  -9  -2   2   62.79    2.90
   9   2   2   59.39    3.00
  -9   2  -2   62.49    2.80
   9   2   2   61.29    2.90
   9  -2  -2   61.99    6.80
   9   2   2   59.29    2.90
   9  -2  -2   63.19    2.90
   9  -2  -2   61.69    2.90
  -9   2  -2   65.29    4.00
  -9  -2   2   61.19    3.50
   9   2   2   62.89    8.20
   9  -2  -2   61.19    3.10
  -9   2  -2   59.99    2.50
  -9   2  -2   57.29    2.80
   9  -2  -2   60.29    2.80
  10  -2   2   62.39    2.70
 -10   2   2   60.29    2.80
  10   2  -2   58.19    2.50
  10   2  -2   59.99    2.60
  10   2  -2   58.39    2.70
 -10  -2  -2   50.29    3.20
 -10  -2  -2   58.59    2.30
  10  -2   2   57.29    2.50
  10  -2   2   59.49    2.70
  10  -2   2   60.69    2.70
 -10   2   2   56.19    2.50
  10  -2  -2   58.09    2.70
  10   2   2   56.99    2.40
  10   2   2   58.39    2.60
 -10  -2   2   58.29    2.70
  10   2   2   58.29    2.70
 -10  -2   2   58.29    2.10
  10  -2  -2   61.19    2.60
  10  -2  -2   57.89    2.70
  10  -2  -2   60.49    2.80
  11   2  -2   37.20    1.50
  11  -2   2   37.70    1.70
 -11  -2  -2   33.50    1.60
  11  -2   2   35.30    1.60
  11   2  -2   38.00    1.60
  11   2   2   37.60    1.40
 -11  -2   2   34.90    1.70
  11  -2  -2   39.60    1.60
  11  -2  -2   36.00    1.70
 -11   2  -2   32.50    1.90
  11   2   2   37.70    1.60
   0   3   2   56.89    3.40
   0  -3  -2   53.39    2.80
   0   3  -2   58.39    3.60
   0  -3   2   51.29    3.00
   0  -3  -2   54.89    2.70
   0   3  -2   49.90    2.70
   0  -3   2   58.49    3.00
   0  -3  -2   54.09    3.10
   0   3   2   50.29    3.20
  -1  -3  -2 2486.15   79.59
   1  -3   2 2559.94   78.79
  -1  -3  -2 2560.44   79.39
   1   3  -2 2424.06   78.79
   1  -3   2 2612.54   78.39
  -1  -3  -2 2459.85   79.29
  -1  -3  -2 2593.84   79.09
   1  -3   2 2583.44   78.59
   1   3  -2 2348.36   78.79
   1  -3   2 2578.64   78.99
  -1  -3  -2 2482.75   78.69
  -1  -3   2 2514.95   79.59
   1  -3  -2 2634.84   77.99
   1   3   2 2512.55   79.79
  -1  -3   2 2640.54   79.39
  -1  -3   2 2694.13   79.29
   1  -3  -2 2654.43   78.29
   1  -3  -2 2550.64   77.79
  -1   3  -2 2362.26   78.49
   1   3   2 2594.44   79.09
   1  -3  -2 2371.16   77.89
   1   3   2 2528.25   79.39
  -2  -3  -2 2662.43   85.49
   2  -3   2 2837.22   84.69
  -2  -3  -2 2758.02   85.19
   2   3  -2 2615.24   84.49
  -2  -3  -2 2642.44   85.39
  -2  -3  -2 2719.33   84.89
   2  -3   2 2750.72   84.79
   2   3  -2 2733.03   85.19
   2   3  -2 2628.34   84.89
  -2  -3  -2 2654.63   85.89
   2  -3   2 2731.33   84.39
  -2  -3   2 2764.82   85.59
  -2  -3   2 2756.72   85.29
  -2   3  -2 2641.64   84.29
   2   3   2 2789.42   85.89
  -2  -3   2 2752.42   85.99
   2   3   2 2686.03   85.39
  -2  -3   2 2808.42   85.49
   2   3   2 2673.33   86.29
   2   3   2 2675.73   85.19
   2  -3  -2 2829.22   83.79
   3  -3   2  208.08    7.60
   3   3  -2  196.18    8.00
  -3  -3  -2  201.78    8.30
  -3  -3  -2  195.18    8.80
   3   3  -2  195.28    8.40
  -3  -3  -2  197.38    8.60
   3   3  -2  202.78    8.70
   3  -3   2  201.98    7.80
   3  -3   2  220.08    8.20
   3  -3   2  191.48    8.20
  -3  -3  -2  206.08    8.50
  -3  -3   2  204.78    9.60
   3   3   2  181.88    8.30
  -3  -3   2  197.28    8.70
   3  -3  -2  201.58    7.30
   3   3   2  198.98    8.90
  -3   3  -2  205.88    7.40
  -3  -3   2  200.38    8.80
   3  -3  -2  194.08    7.20
   3  -3  -2  202.68    7.10
   3   3   2  194.18    9.80
   3   3   2  202.28    9.40
  -3  -3   2  202.08    9.10
   3  -3  -2  177.78    7.00
   3   3   2  208.38    8.90
   4  -3   2  630.54   21.30
   4  -3   2  625.74   20.90
   4   3  -2  628.14   22.20
  -4  -3  -2  597.94   21.70
   4   3  -2  616.04   23.80
   4  -3   2  612.94   21.90
   4   3  -2  608.74   19.70
   4  -3   2  590.34   19.50
  -4  -3  -2  615.84   21.30
   4   3  -2  643.34   22.60
  -4  -3  -2  622.14   21.90
   4   3  -2  634.44   21.50
   4   3  -2  628.14   23.00
   4  -3   2  646.54   21.70
   4   3   2  618.04   22.80
  -4  -3   2  623.64   21.90
   4   3   2  598.24   19.70
   4   3   2  631.44   24.10
  -4  -3   2  621.84   22.50
  -4  -3   2  613.74   23.00
  -4   3  -2  650.03   20.50
   4   3   2  627.14   21.70
   4   3   2  605.74   23.40
   4  -3  -2  608.24   21.00
   4  -3  -2  614.64   20.70
   4  -3  -2  613.54   20.80
   4   3   2  625.64   22.60
   5   3  -2   60.59    5.40
   5   3  -2   61.99    6.90
   5  -3   2   60.39    4.30
   5  -3   2   56.39    4.50
   5  -3   2   53.79    5.40
   5   3  -2   67.89    6.30
   5  -3   2   56.29    4.90
  -5  -3  -2   50.79    4.40
   5   3  -2   56.99    2.70
   5   3  -2   59.49    4.50
   5  -3   2   53.39    3.10
   5  -3  -2   55.19    2.30
   5  -3  -2   59.39    4.70
   5  -3  -2   52.39    3.90
   5   3   2   51.49    5.20
   5   3   2   50.69    5.80
   5   3   2   58.79    6.70
   5   3   2   53.59    2.50
   5  -3  -2   57.99    5.00
   5   3   2   50.89    5.30
   5   3   2   53.09    6.60
   5  -3  -2   48.20    4.20
   6   3  -2  248.18   12.40
   6  -3   2  227.38    8.10
   6   3  -2  240.48   13.50
   6   3  -2  234.98    8.30
   6  -3   2  244.28   11.10
   6   3  -2  229.78   14.20
   6   3  -2  239.98   13.30
   6  -3   2  237.98    8.10
   6  -3   2  228.78   12.10
   6   3  -2  242.08    8.30
  -6  -3  -2  238.68   10.70
   6  -3   2  220.88   10.20
   6   3  -2  243.18   11.10
   6  -3   2  235.68   11.70
   6   3   2  230.28    8.20
   6   3   2  244.18   14.00
   6  -3  -2  239.28   10.60
   6   3   2  219.58   12.70
   6   3   2  229.98   14.10
  -6  -3   2  247.98   10.50
   6  -3  -2  236.98   11.30
   6  -3  -2  224.08    8.00
   6  -3  -2  250.27   11.40
   6   3   2  227.58   13.90
   6   3   2  240.18    8.30
   6   3   2  238.38   11.30
   6  -3  -2  242.68   10.00
  -7   3   2  158.58    5.90
   7  -3   2  156.58   11.60
   7   3  -2  151.98   10.70
   7   3  -2  153.48    5.80
   7   3  -2  144.59   12.90
  -7  -3  -2  154.48    6.00
   7  -3   2  148.49   10.30
   7  -3   2  145.89    5.70
   7  -3   2  160.78    5.80
   7   3  -2  182.48   13.10
   7  -3   2  145.59    9.20
  -7   3   2  157.18    5.90
   7  -3   2  154.18    6.00
   7   3  -2  149.49   13.00
   7   3  -2  155.98    6.00
   7   3  -2  152.78    5.90
  -7   3   2  155.88    6.00
  -7  -3  -2  162.08    9.20
   7  -3   2  152.88   10.50
  -7   3   2  146.29    6.10
   7   3  -2  154.78    6.40
   7   3  -2  137.69   12.90
   7  -3   2  150.48    5.80
   7  -3  -2  155.78    5.70
   7   3   2  164.38   11.70
   7   3   2  159.58    6.00
   7   3   2  152.18   13.40
  -7   3  -2  163.38    5.90
   7   3   2  157.88    5.90
  -7  -3   2  146.29    5.90
  -7   3  -2  157.48    5.90
   7   3   2  152.88    5.80
   7  -3  -2  150.08    5.70
   7   3   2  176.28   10.00
   7   3   2  159.18    6.40
   7   3   2  148.89   13.30
   7  -3  -2  156.48   10.80
  -7   3  -2  146.39    6.00
   7  -3  -2  155.48   10.10
  -7   3  -2  155.68    5.40
   8  -3   2 1387.56   48.80
   8   3  -2 1423.96   45.70
  -8  -3  -2 1449.76   45.70
  -8   3   2 1465.85   46.10
   8  -3   2 1451.45   45.70
   8   3  -2 1494.95   49.50
  -8   3   2 1451.05   45.90
   8  -3   2 1456.05   45.80
   8  -3   2 1418.06   49.70
   8   3  -2 1499.35   45.90
  -8   3   2 1467.45   45.60
   8  -3   2 1408.86   45.60
   8   3  -2 1464.65   46.40
   8  -3   2 1506.95   45.80
  -8   3   2 1509.05   45.80
   8   3  -2 1491.25   51.49
   8   3  -2 1495.05   46.00
  -8   3  -2 1485.75   45.80
   8   3   2 1430.16   51.29
  -8   3  -2 1462.05   45.20
   8   3   2 1502.15   45.80
   8  -3  -2 1447.76   49.20
   8   3   2 1533.85   49.60
   8   3   2 1429.86   46.20
   8   3   2 1477.75   45.90
  -8   3  -2 1495.35   45.60
   8  -3  -2 1454.75   48.30
  -8   3  -2 1420.16   46.00
   8  -3  -2 1482.35   45.70
   8   3   2 1443.16   45.60
   8  -3  -2 1422.76   45.60
  -8  -3   2 1438.86   45.40
  -8  -3   2 1497.45   45.70
   8  -3  -2 1297.97   45.50
   9  -3   2  139.89    5.20
   9  -3   2  142.99    5.40
  -9  -3  -2  138.39    5.50
   9  -3   2  147.99    5.50
   9   3  -2  136.69    5.70
   9   3  -2  139.79    5.30
   9  -3   2  136.49    5.40
  -9   3   2  140.19    5.40
  -9   3   2  136.59    5.60
   9   3  -2  139.89   10.10
   9  -3   2  138.69    9.20
  -9  -3  -2  142.49    5.20
   9   3  -2  143.99    5.50
  -9   3   2  141.99    5.30
   9   3  -2  144.89    5.40
  -9  -3   2  140.19    5.60
  -9   3  -2  136.59    5.50
  -9   3  -2  140.69    5.20
   9   3   2  137.89    5.60
   9  -3  -2  142.79    5.40
  -9  -3   2  141.29    5.10
  -9   3  -2  138.79    5.30
   9   3   2  145.49    5.50
   9   3   2  140.59    5.30
   9  -3  -2  140.79    5.30
   9   3   2  131.19   11.10
   9  -3  -2  157.88    8.90
   9  -3  -2  147.89    5.40
   9   3   2  138.59    5.20
  -9   3  -2  140.69    4.70
 -10   3   2   95.69    4.00
  10  -3   2  102.49    3.80
 -10  -3  -2   94.49    3.80
  10   3  -2   97.99    3.60
  10  -3   2   99.39    3.80
  10   3  -2   97.99    3.80
  10   3  -2   94.39    3.90
 -10   3   2   90.19    3.60
  10  -3   2   99.79    3.90
 -10   3  -2   93.39    3.80
  10   3   2   91.79    3.70
  10  -3  -2  100.89    3.70
 -10  -3   2   97.19    3.30
 -10  -3   2   95.49    3.90
  10   3   2   89.79    4.00
  10  -3  -2   97.89    3.80
  10  -3  -2   98.09    3.80
  11   3  -2   71.09    2.60
  11  -3   2   73.89    2.60
 -11  -3  -2   66.29    2.90
 -11   3   2   70.49    2.70
 -11  -3   2   69.99    2.70
  11   3   2   68.39    2.60
  11  -3  -2   73.89    2.60
   0  -4  -2  222.78    7.90
   0  -4  -2  218.58    8.60
   0   4   2  216.78    8.90
   0   4  -2  204.98    8.10
   0   4  -2  205.08    8.40
   0  -4   2  217.68    8.30
   0   4   2  219.88    7.80
   0  -4   2  235.28    8.70
   0  -4  -2  222.58    8.30
   0  -4   2  217.18    8.20
   0  -4   2  230.68    8.90
   1   4  -2  244.78    9.40
  -1  -4  -2  245.88    9.70
   1   4  -2  237.58    9.40
  -1  -4  -2  250.87   10.10
   1  -4   2  252.77    9.00
   1  -4   2  256.67    9.40
   1  -4   2  241.88    9.40
  -1  -4  -2  241.78    9.80
  -1  -4  -2  251.87    9.50
  -1  -4  -2  247.08    9.30
   1  -4   2  252.27    8.90
   1  -4  -2  255.27    8.70
  -1  -4   2  263.57    9.70
  -1   4  -2  239.98    8.90
   1   4   2  250.37   10.40
   1  -4  -2  234.48    8.10
  -1  -4   2  248.38    9.90
  -1  -4   2  250.47   10.10
   1  -4  -2  245.98    8.90
   1   4   2  237.88    9.90
  -1  -4   2  236.88    9.40
   1   4   2  240.28    9.30
   1  -4  -2  252.87    8.50
  -2  -4  -2  198.58    8.30
   2  -4   2  211.68    7.70
   2  -4   2  196.78    7.40
   2  -4   2  202.58    7.90
   2   4  -2  195.18    8.00
   2  -4   2  206.08    8.10
  -2  -4  -2  197.88    9.20
   2   4  -2  209.58    8.50
  -2  -4  -2  203.38    8.90
   2   4  -2  206.78    8.50
  -2  -4  -2  213.98    8.60
   2  -4  -2  190.28    7.80
   2   4   2  188.68    8.60
   2  -4  -2  175.98    6.80
   2   4   2  202.48    9.70
   2   4   2  196.08    8.60
   2  -4  -2  198.88    7.20
   2  -4  -2  197.18    6.70
  -2  -4   2  215.68    9.60
  -2  -4   2  194.68    8.90
  -2  -4   2  190.98    9.50
  -2  -4   2  220.48    9.50
  -2   4  -2  196.88    7.40
   2   4   2  200.18    9.20
   3  -4   2 3702.33  115.29
   3   4  -2 3602.14  115.09
   3   4  -2 3489.65  113.59
  -3  -4  -2 3758.92  115.89
   3   4  -2 3666.63  115.89
   3  -4   2 3627.64  114.79
  -3  -4  -2 3769.52  116.49
  -3  -4  -2 3737.23  116.29
   3   4  -2 3700.43  116.89
   3   4  -2 3753.22  116.19
   3  -4   2 3429.46  113.39
   3  -4   2 3844.82  115.19
  -3  -4  -2 3711.53  116.99
  -3  -4  -2 3762.22  115.29
  -3  -4  -2 3562.24  113.59
   3  -4  -2 3542.25  113.59
  -3   4  -2 3838.82  114.19
  -3  -4   2 3743.63  116.19
   3   4   2 3772.52  116.39
   3  -4  -2 3813.62  114.09
  -3  -4   2 3678.83  117.19
   3   4   2 3773.82  116.19
  -3  -4   2 3830.22  116.69
   3   4   2 3498.55  114.99
  -3  -4   2 3860.41  116.09
   3   4   2 3589.24  117.59
   3   4   2 3628.04  116.99
  -3  -4   2 3752.72  115.39
   3  -4  -2 3688.03  113.99
   4   4  -2  318.77   10.80
  -4  -4  -2  326.37   13.30
  -4  -4  -2  307.97   10.70
   4  -4   2  316.37   10.50
   4   4  -2  335.77   14.50
   4   4  -2  335.57   13.90
  -4  -4  -2  319.67   12.70
   4   4  -2  325.77   12.80
   4  -4   2  326.67   12.20
   4  -4   2  326.77   12.60
   4   4  -2  326.87   13.70
   4  -4   2  343.37   13.10
  -4  -4  -2  337.17   13.20
   4  -4   2  329.77   12.00
   4  -4  -2  330.87   11.70
   4   4   2  325.07   13.90
   4  -4  -2  323.67   11.50
   4   4   2  303.37   10.70
   4   4   2  324.07   14.00
   4  -4  -2  309.17   11.20
  -4  -4   2  332.97   14.70
   4   4   2  327.77   15.40
  -4  -4   2  327.27   13.50
  -4  -4   2  306.27   14.30
  -4  -4   2  347.27   13.90
   4  -4  -2  327.57   11.60
   4   4   2  319.97   13.00
   4   4   2  310.47   14.70
   5   4  -2  546.75   17.90
   5  -4   2  547.65   20.40
   5   4  -2  583.94   23.00
   5   4  -2  525.35   17.80
   5  -4   2  570.34   19.90
   5   4  -2  560.24   22.00
   5   4  -2  548.05   21.40
  -5  -4  -2  549.45   21.00
   5  -4   2  573.34   20.90
  -5  -4  -2  547.25   20.70
   5   4  -2  554.04   23.60
   5   4  -2  575.04   20.50
   5  -4   2  549.15   17.60
   5  -4   2  506.15   17.60
   5  -4   2  558.84   19.40
   5  -4  -2  518.05   17.40
  -5  -4   2  557.74   20.40
   5   4   2  561.24   20.40
   5   4   2  529.95   21.90
   5   4   2  565.64   18.20
   5   4   2  546.85   23.60
   5  -4  -2  552.54   19.50
   5   4   2  505.15   21.30
   5  -4  -2  546.95   19.20
   5   4   2  546.95   22.90
   5   4   2  570.44   18.10
   5  -4  -2  575.84   18.90
  -6  -4  -2  486.55   17.00
   6   4  -2  525.95   16.90
   6  -4   2  545.95   19.70
  -6   4   2  521.15   16.80
  -6  -4  -2  537.25   19.90
   6   4  -2  501.45   16.70
   6  -4   2  482.25   20.90
   6   4  -2  491.85   17.30
   6   4  -2  535.45   17.00
   6   4  -2  541.25   21.70
  -6   4   2  519.45   17.00
   6  -4   2  507.25   20.70
   6  -4   2  503.65   18.90
   6  -4   2  493.25   16.60
   6   4  -2  533.15   26.80
   6   4  -2  530.45   20.10
   6  -4   2  509.45   16.60
   6   4  -2  527.95   22.50
   6   4  -2  532.85   23.20
  -6   4   2  489.85   17.00
   6  -4  -2  523.45   18.90
   6   4   2  527.75   20.20
   6   4   2  510.25   17.40
  -6   4  -2  505.45   16.70
   6   4   2  514.35   22.20
   6   4   2  486.35   16.60
   6   4   2  511.45   16.80
  -6  -4   2  546.65   19.40
   6  -4  -2  512.15   18.40
   6  -4  -2  523.15   19.30
  -6   4  -2  502.35   16.90
   6  -4  -2  483.75   16.50
   6   4   2  512.35   23.20
   6  -4  -2  534.65   19.10
   6  -4  -2  495.05   16.40
  -6  -4   2  481.65   17.00
   6   4   2  529.75   21.70
   6   4   2  522.85   16.80
   6   4   2  501.25   23.50
   7  -4   2    4.70    0.90
   7   4  -2    3.90    1.10
   7  -4   2    5.50    1.20
   7   4  -2    1.00    6.50
   7  -4   2    0.30    6.00
   7   4  -2    1.70    3.90
   7   4  -2    2.60    6.90
  -7  -4  -2    8.80    3.90
   7  -4   2    1.20    5.00
   7  -4   2    3.30    0.80
   7   4  -2    2.10    4.90
  -7   4   2    2.30    0.90
  -7   4   2    5.90    1.10
   7   4  -2    4.80    1.00
  -7  -4  -2    3.50    0.90
   7   4  -2    5.60    0.90
   7  -4   2    3.50    5.50
  -7   4   2    3.10    0.90
  -7   4   2    4.70    1.00
   7   4  -2    3.80    7.40
   7  -4  -2    4.40    0.90
   7  -4  -2    3.50    3.10
   7   4   2    4.70    1.00
  -7   4  -2    3.20    0.80
   7  -4  -2    3.40    0.90
   7  -4  -2    7.30    4.50
   7   4   2    0.20    6.10
  -7   4  -2    3.10    0.70
  -7  -4   2    3.80    0.90
   7  -4  -2    7.70    6.20
   7   4   2    7.50    5.80
   7   4   2    2.40    1.00
   7   4   2    3.80    6.70
  -7   4  -2    4.20    0.80
   7   4   2    2.90    0.70
   7   4   2    6.90    8.20
  -7   4  -2    5.20    1.10
  -7  -4   2    6.30    4.90
   7   4   2    5.50    0.90
   8   4  -2  276.87   13.60
   8   4  -2  265.57    9.10
  -8   4   2  258.37    9.00
   8  -4   2  257.77    9.10
  -8   4   2  258.17    9.00
   8  -4   2  258.67    9.10
  -8   4   2  261.07    9.40
   8  -4   2  268.77   14.10
   8   4  -2  259.67    9.70
   8  -4   2  241.58    8.90
   8   4  -2  265.27    9.20
  -8   4   2  267.77    9.20
   8  -4   2  257.77   12.20
   8   4  -2  270.87   16.90
   8  -4   2  255.87    9.40
  -8  -4  -2  252.37    9.10
   8   4  -2  273.97    9.70
   8  -4  -2  252.37    9.00
   8  -4  -2  244.88   12.90
  -8   4  -2  260.47    9.00
   8   4   2  245.08   14.30
   8  -4  -2  261.27    9.10
   8   4   2  262.37    9.10
  -8  -4   2  260.27    9.10
  -8   4  -2  255.17    8.50
   8   4   2  247.08   20.50
  -8   4  -2  258.57    9.10
   8   4   2  261.87    8.90
   8   4   2  251.47    9.30
   8  -4  -2  262.17   12.00
   8  -4  -2  247.78    9.00
   8   4   2  262.77    9.50
  -8   4  -2  252.27    9.30
  -9   4   2    5.90    1.10
  -9   4   2    6.90    1.20
   9  -4   2    7.20    1.00
  -9  -4  -2    5.30    0.90
   9  -4   2    8.00    1.20
   9   4  -2    2.10    6.40
   9   4  -2    6.00    1.10
  -9  -4  -2    4.90    0.80
   9  -4   2    6.70    1.10
   9  -4   2    7.10    4.80
  -9   4   2    5.30    0.90
   9   4  -2    6.90    0.90
   9   4  -2    7.80    1.20
  -9   4   2    5.30    0.90
   9  -4  -2    6.50    1.00
   9   4   2    6.50    1.10
   9  -4  -2    7.90    1.20
   9   4   2    6.90    0.90
  -9   4  -2    7.00    1.10
  -9   4  -2    7.60    1.10
  -9   4  -2    7.50    1.00
   9  -4  -2    5.40    1.00
   9   4   2    4.00   14.70
   9   4   2    6.70    0.90
  -9  -4   2    5.60    0.80
  -9  -4   2    6.50    1.10
   9   4   2    5.20    1.20
  10  -4   2   13.40    1.10
 -10   4   2   13.90    1.10
 -10  -4  -2   13.60    0.90
  10   4  -2   13.80    1.00
  10   4  -2   16.50    1.20
 -10  -4  -2   13.30    1.10
  10   4  -2   14.00    1.30
 -10   4   2   17.00    1.40
  10  -4   2   14.90    1.40
  10  -4   2   13.70    1.40
  10   4   2   13.60    0.90
 -10  -4   2   15.60    0.90
  10   4   2   13.30    1.70
 -10   4  -2   14.10    1.30
 -10  -4   2   14.50    1.20
  10   4   2   14.00    1.20
  10  -4  -2   12.90    1.20
  10  -4  -2   15.60    1.30
  10  -4  -2   14.40    1.10
   0  -5  -2 2347.67   72.99
   0   5   2 2293.07   73.39
   0   5   2 2343.77   71.99
   0  -5   2 2290.37   73.49
   0  -5  -2 2273.27   73.19
   0  -5   2 2352.86   73.19
   0  -5  -2 2319.97   72.09
   0  -5   2 2320.57   72.39
   0  -5  -2 2448.75   72.69
   0  -5   2 2353.96   72.79
   0   5  -2 2090.29   72.59
  -1  -5  -2   30.70    3.60
  -1  -5  -2   32.70    3.40
  -1  -5  -2   29.90    3.70
   1  -5   2   32.20    3.20
   1  -5   2   29.60    3.10
  -1  -5  -2   27.90    3.00
   1  -5   2   31.60    3.00
  -1  -5  -2   32.50    3.10
   1  -5   2   27.90    2.80
   1   5  -2   28.30    3.80
   1   5   2   31.30    4.50
   1  -5  -2   25.70    2.60
   1   5   2   28.20    4.00
  -1  -5   2   29.30    3.40
  -1  -5   2   28.70    3.20
   1  -5  -2   28.70    2.40
  -1  -5   2   28.60    3.40
  -1  -5   2   29.10    3.70
   1  -5  -2   27.70    2.50
  -2  -5  -2  523.05   17.80
   2   5  -2  536.55   20.30
  -2  -5  -2  575.64   20.10
   2   5  -2  536.65   19.40
   2  -5   2  573.34   19.60
  -2  -5  -2  520.65   20.80
  -2  -5  -2  575.14   20.60
   2   5  -2  570.74   20.10
  -2  -5  -2  634.24   22.30
  -2  -5  -2  541.25   20.30
   2  -5   2  568.84   18.90
   2  -5   2  550.34   19.40
   2  -5   2  558.34   18.60
  -2   5  -2  565.44   19.10
  -2  -5   2  561.74   20.00
  -2  -5   2  556.94   19.60
  -2  -5   2  605.74   22.40
   2   5   2  624.24   21.80
   2   5   2  561.04   21.00
   2  -5  -2  494.25   19.20
  -2  -5   2  560.54   21.00
   2   5   2  573.24   20.10
  -2  -5   2  589.54   20.50
   2  -5  -2  543.95   18.50
   2   5   2  515.15   19.90
   2  -5  -2  560.14   18.10
   2  -5  -2  531.35   17.80
   3  -5   2  425.56   15.50
  -3  -5  -2  425.26   16.20
   3   5  -2  441.36   16.50
   3  -5   2  410.36   15.30
  -3  -5  -2  391.56   16.50
   3   5  -2  423.26   17.30
   3   5  -2  407.36   16.30
   3  -5   2  422.76   14.60
  -3  -5  -2  398.36   13.60
  -3  -5  -2  421.66   16.60
  -3  -5  -2  427.86   15.70
  -3  -5  -2  427.26   17.30
   3   5  -2  410.16   13.60
   3  -5   2  423.06   14.90
   3   5  -2  417.76   15.60
   3  -5   2  386.16   13.30
   3   5   2  440.26   16.60
  -3  -5   2  433.46   16.70
   3  -5  -2  413.56   13.70
   3   5   2  410.46   18.00
   3  -5  -2  424.66   14.00
   3   5   2  417.26   17.50
   3  -5  -2  432.86   14.20
  -3   5  -2  408.26   14.00
  -3  -5   2  427.96   16.40
   3  -5  -2  433.16   14.40
  -3  -5   2  435.16   16.10
   3   5   2  378.16   15.80
   3   5   2  386.86   16.40
  -3  -5   2  451.25   17.80
   4   5  -2  388.46   15.80
   4   5  -2  381.56   15.80
   4   5  -2  344.97   12.20
  -4  -5  -2  345.87   12.10
   4  -5   2  378.76   15.20
   4  -5   2  376.16   13.50
   4   5  -2  377.86   12.30
  -4  -5  -2  384.86   14.60
  -4  -5  -2  368.36   15.40
  -4  -5  -2  316.07   15.40
   4   5  -2  355.26   17.20
   4   5  -2  360.76   14.60
  -4  -5  -2  366.36   15.90
   4  -5   2  355.86   12.00
   4  -5   2  361.56   13.80
   4  -5   2  365.56   14.30
   4   5  -2  374.76   16.70
   4  -5  -2  387.56   13.30
   4   5   2  383.46   17.70
   4   5   2  366.26   15.80
   4   5   2  400.36   17.00
  -4  -5   2  381.36   16.90
  -4  -5   2  397.96   17.30
   4   5   2  344.17   12.10
  -4  -5   2  368.26   15.50
   4  -5  -2  387.26   14.10
  -4  -5   2  377.56   15.80
   4   5   2  389.36   16.10
   4  -5  -2  365.46   12.70
   4  -5  -2  374.76   12.90
   5   5  -2  417.26   18.40
   5  -5   2  392.36   13.50
  -5  -5  -2  355.16   19.10
   5   5  -2  402.56   13.70
   5  -5   2  422.66   13.50
   5  -5   2  415.86   15.30
  -5  -5  -2  420.96   17.10
  -5  -5  -2  400.56   13.50
   5  -5   2  422.36   15.90
   5   5  -2  398.96   13.70
  -5  -5  -2  419.96   17.40
   5   5  -2  398.06   19.10
   5  -5   2  419.86   16.90
   5  -5   2  416.86   16.40
   5   5  -2  409.26   20.00
   5   5  -2  400.26   17.90
   5   5  -2  423.16   16.60
   5   5   2  418.46   20.10
   5   5   2  402.86   18.20
   5  -5  -2  403.86   14.80
   5   5   2  406.36   16.90
   5  -5  -2  420.56   15.20
  -5  -5   2  414.06   16.90
   5   5   2  456.75   14.10
   5   5   2  417.36   20.10
  -5  -5   2  434.56   19.40
   5  -5  -2  428.66   14.70
   5   5   2  407.96   13.60
   5  -5  -2  415.06   15.20
   5   5   2  434.86   18.70
   6   5  -2  314.97   11.00
   6  -5   2  313.57   13.80
  -6   5   2  324.87   11.20
   6   5  -2  321.87   11.10
   6   5  -2  310.07   10.90
   6   5  -2  328.27   16.30
   6   5  -2  325.57   17.00
  -6   5   2  306.57   11.20
   6   5  -2  321.87   18.60
   6  -5   2  318.37   15.10
   6  -5   2  290.17   11.00
   6  -5   2  321.77   13.10
   6  -5   2  320.77   14.70
   6   5  -2  330.27   11.70
   6   5  -2  299.97   20.90
   6   5  -2  323.17   14.70
  -6   5   2  350.36   11.50
  -6  -5  -2  320.67   14.30
   6  -5  -2  340.47   11.10
  -6   5  -2  279.27   12.10
  -6   5  -2  332.47   11.60
   6  -5  -2  345.87   13.80
  -6  -5   2  307.17   11.20
  -6   5  -2  331.17   12.20
   6  -5  -2  322.97   12.60
   6   5   2  319.27   11.50
   6   5   2  312.47   15.10
   6   5   2  314.37   10.90
  -6   5  -2  287.87   10.40
   6  -5  -2  323.87   12.90
   6   5   2  335.17   11.50
   6  -5  -2  313.07   10.60
  -6   5  -2  332.97   11.60
   6  -5  -2  317.17   13.30
   6   5   2  337.37   16.80
   6   5   2  296.07   17.00
   6   5   2  313.57   18.80
   6   5   2  320.87   18.70
  -6  -5   2  330.17   14.30
   6   5   2  318.87   10.90
   7  -5   2    1.60    4.30
   7   5  -2    1.10    4.80
   7   5  -2    0.80    0.70
   7   5  -2    3.10    1.00
   7  -5   2    3.00    1.20
  -7   5   2    0.50    0.90
   7   5  -2    1.70    0.90
  -7  -5  -2    2.20    0.80
  -7   5   2    2.40    0.90
   7   5  -2    0.70    0.60
   7   5  -2    0.90    8.50
   7  -5   2    2.20    0.80
   7  -5   2    0.50    0.70
  -7   5   2    1.90    0.90
   7   5  -2  -13.50   10.20
   7   5  -2   -0.50    5.70
   7   5  -2    0.50   12.60
   7  -5   2    0.90    5.90
   7  -5   2    3.00    3.40
   7  -5   2    1.50    7.90
   7   5   2   -6.70    9.00
   7  -5  -2    1.40    0.80
  -7  -5   2    1.50    0.80
   7  -5  -2    3.00    1.00
  -7   5  -2    2.20    0.90
   7  -5  -2    0.50    3.00
  -7   5  -2    1.50    1.00
   7   5   2    8.40    6.90
  -7   5  -2    1.20    0.60
  -7   5  -2    1.30    0.70
   7   5   2    0.70    0.90
   7   5   2    1.40    1.10
   7   5   2    4.10   11.60
   7  -5  -2    2.20    3.70
   7   5   2   12.00   11.20
   7   5   2    1.50    0.60
  -7  -5   2    0.80    4.80
   7   5   2    2.00    0.90
  -8   5   2   44.10    2.50
   8  -5   2   45.10    2.30
   8   5  -2   42.30    2.30
  -8  -5  -2   42.60    2.40
  -8   5   2   46.80    2.50
   8   5  -2   40.50    7.10
   8  -5   2   43.60    2.40
  -8   5   2   41.90    2.30
   8   5  -2   43.30    2.80
  -8   5   2   41.90    2.70
   8  -5   2   42.90    2.40
   8  -5   2   60.89    7.00
   8  -5   2   29.90    7.00
   8  -5   2   45.00    2.60
   8   5  -2   36.80   10.60
   8   5  -2   42.90    2.50
   8   5  -2   44.70    2.50
   8  -5  -2   43.50    2.40
   8   5   2   51.29    9.70
   8  -5  -2   47.00    2.40
  -8   5  -2   41.40    1.90
  -8   5  -2   43.80    2.40
   8   5   2   43.30    2.70
  -8   5  -2   44.80    2.60
   8   5   2   42.10    2.70
   8   5   2   44.00    2.20
  -8   5  -2   45.70    2.40
  -8  -5   2   42.00    2.40
   8   5   2   43.50    2.40
   8  -5  -2   43.10    6.60
   9  -5   2  292.77    9.60
   9  -5   2  275.17   10.00
   9   5  -2  286.07    9.60
   9   5  -2  269.47    9.90
  -9  -5  -2  273.07    9.70
  -9   5   2  273.47    9.60
   9  -5   2  285.97    9.50
   9   5  -2  290.17    9.50
   9   5  -2  293.37    9.80
  -9  -5  -2  284.67    9.60
   9  -5   2  288.87   13.40
  -9   5   2  282.67    9.90
  -9   5   2  271.37    9.60
   9  -5   2  279.97    9.70
   9   5   2  280.67    9.50
   9  -5  -2  286.97    9.60
   9  -5  -2  282.47    9.50
  -9   5  -2  270.87    9.80
  -9   5  -2  289.37    9.50
  -9  -5   2  286.57    9.90
   9   5   2  287.47    9.90
   9  -5  -2  276.17    9.60
  -9   5  -2  275.67    9.60
  -9  -5   2  283.17    9.50
   9   5   2  283.77    9.30
   9  -5  -2  287.67   13.10
 -10   5   2   23.00    1.40
  10  -5   2   26.60    1.60
 -10  -5  -2   25.70    1.30
  10  -5   2   26.20    1.40
 -10  -5  -2   23.80    1.40
  10   5  -2   24.60    1.60
  10  -5   2   25.20    1.70
  10   5  -2   28.40    1.30
 -10   5   2   26.10    1.60
  10   5  -2   24.90    1.60
 -10  -5   2   24.30    1.20
  10   5   2   25.00    1.50
 -10  -5   2   25.40    1.50
  10  -5  -2   25.90    1.50
 -10   5  -2   23.60    1.30
 -10   5  -2   26.10    1.60
   0  -6  -2   64.09    2.70
   0  -6   2   61.99    2.70
   0  -6  -2   70.19    5.00
   0   6   2   69.19    6.90
   0  -6  -2   68.99    4.50
   0   6   2   67.29    4.00
   0  -6   2   66.69    4.60
   0  -6  -2   72.29    4.30
   0  -6   2   67.89    4.80
   0  -6   2   67.99    4.50
   0  -6   2   65.79    5.00
   0   6  -2   66.39    4.50
  -1  -6  -2 1274.57   42.00
  -1  -6  -2 1209.08   39.90
  -1  -6  -2 1294.27   41.60
   1  -6   2 1321.87   41.30
  -1  -6  -2 1281.07   43.20
   1  -6   2 1301.37   41.70
   1  -6   2 1258.47   42.20
  -1  -6  -2 1280.77   42.60
   1   6  -2 1239.28   42.10
   1   6  -2 1237.18   42.30
   1  -6   2 1240.08   39.80
  -1  -6  -2 1262.77   42.70
   1  -6  -2 1292.27   40.70
   1  -6  -2 1297.67   41.60
   1   6   2 1303.37   43.60
   1  -6  -2 1315.87   41.90
  -1  -6   2 1231.68   39.90
   1  -6  -2 1319.27   41.20
   1   6   2 1318.57   41.80
  -1  -6   2 1332.47   43.00
  -1  -6   2 1318.47   43.30
  -1  -6   2 1272.87   42.30
  -1  -6   2 1295.17   41.70
  -1   6  -2 1254.37   41.30
   2  -6   2 1233.78   41.00
  -2  -6  -2 1261.27   42.40
   2  -6   2 1297.07   40.60
   2   6  -2 1233.38   41.60
   2  -6   2 1174.58   38.60
   2   6  -2 1191.48   40.80
  -2  -6  -2 1247.28   40.90
  -2  -6  -2 1250.47   42.80
  -2  -6  -2 1226.18   42.00
  -2  -6  -2 1221.68   38.90
  -2  -6  -2 1302.67   41.70
   2   6  -2 1234.08   41.70
   2  -6   2 1267.37   40.00
   2   6  -2 1243.28   42.70
  -2  -6   2 1275.57   42.40
  -2  -6   2 1251.57   42.10
  -2   6  -2 1234.28   39.80
   2  -6  -2 1267.77   39.20
   2   6   2 1248.88   41.50
   2   6   2 1210.28   42.60
  -2  -6   2 1261.57   42.90
  -2  -6   2 1267.87   41.00
  -2  -6   2 1206.58   38.90
   2   6   2 1229.68   43.30
  -2  -6   2 1262.97   41.60
   2  -6  -2 1227.48   40.30
   2  -6  -2 1256.37   40.20
  -3  -6  -2   54.09    9.40
  -3  -6  -2   54.09    5.80
   3  -6   2   54.79    4.50
   3  -6   2   59.69    4.30
   3   6  -2   66.99    6.90
   3   6  -2   53.59    2.60
  -3  -6  -2   53.59    2.60
   3  -6   2   58.39    4.80
   3  -6   2   52.89    4.00
  -3  -6  -2   52.39    5.90
  -3  -6  -2   59.19    3.40
   3   6  -2   51.99    5.30
   3   6  -2   56.19    5.50
  -3  -6  -2   59.99    5.40
   3   6  -2   51.99    6.50
  -3  -6  -2   62.29    5.10
   3   6   2   55.49    7.70
   3  -6  -2   59.09    3.80
   3  -6  -2   52.79    2.10
  -3  -6   2   57.99    6.60
  -3  -6   2   56.29    2.70
   3  -6  -2   64.69    4.40
  -3  -6   2   50.69    5.90
  -3  -6   2   54.89    5.90
   3   6   2   57.39    7.90
   3  -6  -2   55.89    3.50
   3  -6  -2   50.29    3.40
  -3  -6   2   52.49    6.40
  -3  -6   2   53.29    5.60
   3   6   2   53.89    5.90
   4  -6   2 1200.78   40.70
   4   6  -2 1207.58   44.30
  -4  -6  -2 1277.87   41.30
   4   6  -2 1268.57   45.60
  -4  -6  -2 1238.78   43.20
   4   6  -2 1166.28   38.70
   4  -6   2 1277.47   41.70
   4   6  -2 1207.08   41.50
   4  -6   2 1245.18   40.10
  -4  -6  -2 1256.17   42.30
   4  -6   2 1152.18   38.50
  -4  -6  -2 1198.48   43.80
   4  -6   2 1210.98   41.30
  -4  -6  -2 1223.98   38.80
   4  -6   2 1195.08   38.50
   4   6  -2 1318.27   43.40
   4   6  -2 1249.07   43.00
  -4  -6  -2 1193.18   42.50
  -4  -6  -2 1238.98   39.10
  -4  -6   2 1251.27   44.40
  -4  -6   2 1247.38   42.60
  -4  -6   2 1272.97   42.90
   4   6   2 1178.18   42.80
   4   6   2 1293.27   45.10
   4  -6  -2 1231.48   39.60
   4  -6  -2 1224.58   39.90
   4  -6  -2 1238.48   39.20
   4  -6  -2 1217.58   38.20
   4  -6  -2 1314.47   40.10
   4   6   2 1245.88   43.00
   4   6   2 1292.57   45.60
  -4  -6   2 1204.58   43.40
   5  -6   2  188.98   10.50
  -5   6   2  187.38    7.40
  -5  -6  -2  184.78   11.00
   5  -6   2  194.58    9.50
   5   6  -2  189.08    7.00
   5   6  -2  187.58    7.00
   5  -6   2  188.58    6.60
   5   6  -2  184.88    6.90
  -5  -6  -2  184.08   10.60
   5   6  -2  201.88   10.80
   5   6  -2  192.28   12.10
  -5  -6  -2  190.78    6.70
   5  -6   2  180.08    6.70
  -5  -6  -2  188.68    6.80
   5  -6   2  193.88    8.90
   5  -6   2  187.18   10.10
  -5  -6  -2  197.48   11.90
   5   6  -2  190.18   11.90
   5   6  -2  169.88   13.70
  -5  -6   2  182.98   10.70
  -5  -6   2  191.48   13.10
   5  -6  -2  186.18    8.30
  -5   6  -2  202.08    7.40
   5   6   2  178.98   13.70
   5   6   2  200.38   12.60
   5   6   2  194.48    7.00
  -5   6  -2  185.88    6.90
   5   6   2  185.58   11.70
   5  -6  -2  202.68    8.80
   5   6   2  190.48   15.70
   5   6   2  179.78    6.70
   5   6   2  181.28   14.10
   5  -6  -2  185.58    6.40
   6   6  -2  182.78   13.10
   6  -6   2  167.58   11.70
   6   6  -2  170.78   15.70
  -6   6   2  179.98    6.90
  -6   6   2  175.58    6.90
   6   6  -2  175.68   11.40
   6   6  -2  175.28    7.20
   6  -6   2  160.98    6.90
   6   6  -2  184.58    6.80
  -6  -6  -2  168.58   10.60
   6  -6   2  170.78   10.00
   6  -6   2  183.58    6.40
   6  -6   2  175.58    6.40
   6   6  -2  187.48   13.40
  -6   6   2  182.88    6.70
   6   6  -2  175.48    6.60
   6  -6   2  194.98   13.10
   6   6  -2  168.18   15.20
   6  -6   2  173.98   11.10
   6   6  -2  173.68    6.50
  -6  -6  -2  166.18    6.80
  -6   6   2  183.98    6.70
  -6   6   2  183.08    6.60
   6  -6  -2  178.28    9.60
  -6   6  -2  169.38    6.60
   6   6   2  177.48    6.70
   6   6   2  172.08    7.00
   6   6   2  181.18   19.60
  -6   6  -2  180.28    6.60
   6  -6  -2  177.58    8.80
   6   6   2  189.48   15.90
   6  -6  -2  174.68    6.20
  -6  -6   2  167.58    6.90
   6   6   2  175.28    6.50
  -6   6  -2  170.98    6.80
   6   6   2  199.78   25.80
  -6   6  -2  182.38    6.70
  -6   6  -2  176.38    6.10
   6   6   2  172.98    6.30
  -6  -6   2  177.18   11.00
   6   6   2  189.68   13.10
   7  -6   2  186.78   11.50
   7   6  -2  171.68    7.00
  -7   6   2  185.88    6.60
  -7   6   2  179.18    7.00
   7  -6   2  187.48    7.30
  -7   6   2  179.98    6.80
   7   6  -2  172.18   15.00
   7   6  -2  190.18   12.60
   7   6  -2  183.28    6.60
   7  -6   2  169.18    6.50
  -7  -6  -2  174.88    6.80
   7  -6   2  166.78    6.60
   7  -6   2  176.88    9.70
   7   6  -2  179.88    6.80
   7   6  -2  181.88   31.10
  -7   6   2  179.28    6.70
   7  -6   2  184.78    6.60
   7   6  -2  175.68    7.20
   7  -6  -2  167.18    9.90
  -7  -6   2  181.48    6.90
   7   6   2  194.78    8.40
  -7   6  -2  170.28    6.00
   7   6   2  180.18    6.40
   7  -6  -2  183.28    6.40
   7   6   2  177.48    7.10
  -7   6  -2  170.48    6.90
   7  -6  -2  165.58    9.00
  -7   6  -2  170.28    6.80
  -7   6  -2  181.78    6.70
  -7   6  -2  181.98    6.80
   8  -6   2   16.60    1.70
   8  -6   2    7.70    4.40
  -8   6   2   17.80    1.70
   8  -6   2   16.00    2.00
   8   6  -2   14.40    1.70
  -8  -6  -2   13.50    1.40
  -8   6   2   17.10    1.40
   8   6  -2   14.40    1.30
   8   6  -2   14.40    1.70
   8  -6   2   14.00    1.50
   8   6  -2   16.00    1.50
  -8   6   2   14.20    1.50
   8   6  -2    7.90    7.70
   8  -6   2   16.50    1.50
  -8   6  -2   14.80    1.50
   8   6   2   15.10    1.60
  -8  -6   2   16.40    1.40
   8  -6  -2   13.90    1.40
  -8   6  -2   15.80    1.40
   8  -6  -2   15.70    1.60
  -8   6  -2   17.80    1.90
   8  -6  -2   17.10    5.00
   8   6   2   15.20    2.10
  -9  -6  -2   12.60    1.20
  -9  -6  -2   10.60    1.10
   9   6  -2   13.90    1.00
   9   6  -2   17.30    2.30
  -9   6   2   14.00    1.20
   9  -6   2   12.50    1.40
   9  -6   2   12.80    1.20
   9  -6   2   17.60    1.80
   9   6  -2   11.80    1.40
   9  -6   2   12.80    1.40
   9   6  -2   12.20    1.30
  -9   6   2   12.70    1.50
  -9   6   2   14.80    1.30
  -9  -6   2   13.30    1.20
   9   6   2   13.00    1.00
  -9   6  -2   14.60    1.50
   9  -6  -2   14.10    1.40
   9  -6  -2   10.00    1.40
  -9   6  -2   13.10    1.20
  -9  -6   2   13.80    1.10
   9   6   2   11.70    1.30
   9  -6  -2   16.50    1.40
 -10   6   2   37.10    1.90
  10  -6   2   38.80    1.70
  10   6  -2   37.70    1.40
  10   6  -2   37.90    1.90
 -10  -6  -2   38.50    1.60
  10  -6   2   36.50    1.80
 -10  -6   2   36.60    1.80
  10  -6  -2   36.00    1.80
  10   6   2   37.70    1.80
 -10   6  -2   35.50    1.80
 -10   6  -2   36.60    1.60
 -10  -6   2   38.90    1.50
  10  -6  -2   34.90    1.70
   0  -7   2   35.90    4.30
   0   7   2   31.80    3.30
   0   7  -2   37.50    4.10
   0  -7   2   35.60    4.20
   0  -7  -2   36.60    3.80
   0  -7   2   32.20    4.00
   0   7   2   36.60    7.50
   0  -7  -2   33.30    3.90
   0  -7   2   30.40    1.80
   0  -7  -2   37.10    4.60
   0  -7  -2   36.00    4.10
   0  -7   2   33.70    4.70
   0  -7  -2   30.90    1.80
  -1  -7  -2  955.20   30.90
   1   7  -2  965.20   33.60
   1  -7   2  965.50   33.60
   1  -7   2  980.10   33.10
   1  -7   2 1023.70   32.70
  -1  -7  -2  977.30   34.80
  -1  -7  -2 1003.20   34.30
  -1  -7  -2 1002.10   33.60
   1   7  -2  935.41   35.20
   1  -7   2  976.40   34.10
   1  -7   2  969.00   30.80
  -1  -7  -2 1005.60   33.00
  -1  -7  -2  978.60   34.40
   1  -7  -2  926.61   30.60
   1   7   2  986.90   35.50
  -1  -7   2  971.20   31.00
   1  -7  -2 1001.80   32.10
  -1  -7   2  986.30   33.20
   1  -7  -2 1008.40   33.60
   1  -7  -2 1023.20   32.70
  -1  -7   2 1012.20   33.80
   1  -7  -2  993.20   33.10
  -1  -7   2 1010.20   35.20
  -1   7  -2  918.31   32.40
  -1  -7   2 1002.50   34.70
   1   7   2  968.30   32.80
  -2  -7  -2  479.45   19.60
   2  -7   2  500.25   17.50
   2  -7   2  465.55   15.00
  -2  -7  -2  490.25   17.70
   2  -7   2  469.15   17.80
  -2  -7  -2  464.45   19.00
  -2  -7  -2  442.96   15.20
  -2  -7  -2  450.95   19.70
   2   7  -2  424.76   19.90
   2  -7   2  467.15   18.10
   2   7  -2  459.35   19.50
   2  -7   2  486.95   16.80
   2   7  -2  451.45   18.20
  -2  -7  -2  476.25   18.40
  -2  -7  -2  476.65   15.30
  -2  -7   2  484.55   17.80
  -2  -7   2  468.65   19.70
  -2  -7   2  467.05   19.20
  -2  -7   2  445.26   18.90
  -2  -7   2  483.35   18.50
   2  -7  -2  488.25   17.40
   2  -7  -2  474.55   17.10
  -2  -7   2  462.45   15.30
  -2   7  -2  425.06   16.00
   2  -7  -2  441.36   14.70
   2  -7  -2  478.45   16.50
   2   7   2  479.05   18.20
   2   7   2  453.65   20.60
   2  -7  -2  465.25   16.10
  -2  -7   2  435.46   15.20
   3  -7   2  126.09    6.50
   3   7  -2  119.49    4.80
  -3  -7  -2  131.49    7.70
   3  -7   2  127.29    7.70
  -3  -7  -2  118.09    8.80
  -3  -7  -2  126.99    8.10
   3  -7   2  108.79    4.50
  -3  -7  -2  122.39    4.80
  -3  -7  -2  116.09    9.10
   3   7  -2  113.89   11.00
  -3  -7  -2  118.69    8.50
  -3  -7  -2  116.09    4.70
   3  -7   2  117.79    4.40
   3   7  -2  128.89   11.10
   3  -7   2  123.39    6.90
   3   7  -2  126.39    8.20
   3  -7   2  116.29    7.20
   3   7  -2  115.59   10.50
   3   7   2  124.19    8.50
  -3  -7   2  115.29    4.70
   3   7   2  117.69   11.20
   3  -7  -2  113.99    4.20
   3  -7  -2  121.29    6.10
  -3  -7   2  114.39    8.30
   3  -7  -2  133.79    7.30
  -3  -7   2  130.39    8.80
  -3  -7   2  116.29    9.50
  -3  -7   2  116.49    5.10
  -3  -7   2  113.39    9.30
   3  -7  -2  123.69    6.40
  -3  -7   2  120.49    8.60
   3  -7  -2  126.59    5.80
   4  -7   2  520.35   18.50
   4   7  -2  487.25   22.10
   4  -7   2  487.25   19.80
   4  -7   2  506.35   16.40
   4  -7   2  469.75   16.40
   4   7  -2  524.25   21.60
   4  -7   2  511.45   19.10
  -4  -7  -2  503.55   22.20
   4   7  -2  531.55   24.30
  -4  -7  -2  492.35   20.50
  -4  -7  -2  485.85   19.50
   4   7  -2  520.15   24.30
   4   7  -2  521.05   20.60
  -4  -7  -2  512.95   16.70
   4   7  -2  490.75   16.60
   4  -7   2  536.05   20.10
  -4  -7  -2  537.65   22.00
  -4  -7  -2  508.75   16.70
  -4  -7  -2  501.25   21.10
   4   7  -2  554.34   17.30
   4  -7  -2  522.45   17.60
  -4  -7   2  514.55   21.30
   4  -7  -2  510.65   18.50
  -4  -7   2  502.55   16.70
   4  -7  -2  535.85   18.10
   4   7   2  491.25   21.20
   4   7   2  492.05   23.90
  -4  -7   2  508.65   22.80
  -4  -7   2  524.55   20.80
  -4  -7   2  493.15   21.50
  -4  -7   2  492.75   16.60
  -4  -7   2  516.55   22.70
   4  -7  -2  483.45   16.10
   4  -7  -2  553.54   18.80
   5   7  -2 1093.69   38.70
  -5  -7  -2 1141.09   39.40
  -5  -7  -2 1061.59   34.50
   5  -7   2 1103.29   38.50
   5   7  -2 1104.99   35.20
   5  -7   2 1077.79   38.40
  -5   7   2 1139.99   34.90
  -5   7   2 1094.19   34.40
  -5  -7  -2 1120.89   37.90
   5  -7   2 1084.09   37.30
  -5  -7  -2 1038.60   35.10
   5  -7   2 1088.29   36.70
   5  -7   2 1051.69   34.80
   5   7  -2 1141.29   41.10
   5   7  -2 1084.09   40.90
  -5   7   2 1070.49   35.00
   5   7  -2 1098.49   34.70
  -5  -7  -2 1070.79   34.40
  -5   7   2 1062.29   34.70
  -5  -7  -2 1090.59   39.10
   5   7  -2 1085.49   34.50
   5   7  -2 1060.79   43.10
   5   7  -2 1077.49   43.60
  -5   7   2 1106.99   36.00
   5  -7  -2 1079.49   36.60
   5   7   2 1032.90   43.20
  -5   7  -2 1127.09   34.70
   5   7   2 1087.09   34.20
  -5   7  -2 1068.49   34.60
   5  -7  -2 1100.69   36.10
   5  -7  -2 1114.89   35.70
   5   7   2 1090.09   40.20
  -5   7  -2 1043.00   34.10
  -5  -7   2 1101.39   39.30
  -5  -7   2 1160.78   36.60
   5  -7  -2 1071.59   34.10
   5   7   2 1211.28   36.10
   6   7  -2 1332.07   42.70
  -6   7   2 1409.26   43.10
  -6   7   2 1358.86   43.00
   6   7  -2 1372.56   52.19
   6   7  -2 1390.96   42.90
  -6  -7  -2 1385.46   49.60
   6   7  -2 1378.56   47.60
  -6   7   2 1411.06   42.80
   6   7  -2 1386.76   43.60
   6  -7   2 1304.07   48.30
  -6  -7  -2 1328.27   43.30
   6  -7   2 1355.66   43.10
   6   7  -2 1427.16   43.10
   6  -7   2 1361.66   47.50
  -6   7   2 1369.26   43.20
  -6   7   2 1364.66   43.30
   6  -7   2 1374.36   42.80
   6   7  -2 1281.57   52.99
   6  -7   2 1299.47   42.70
   6  -7   2 1435.96   45.70
   6   7  -2 1313.97   50.49
   6   7  -2 1239.58   53.19
   6  -7   2 1335.17   46.20
   6  -7  -2 1333.87   45.30
  -6   7  -2 1434.76   43.10
   6  -7  -2 1375.56   42.50
  -6  -7   2 1407.36   47.50
   6   7   2 1402.66   43.50
  -6   7  -2 1351.16   43.00
   6  -7  -2 1283.27   42.50
  -6  -7   2 1344.77   43.40
   6  -7  -2 1381.76   44.80
   6  -7  -2 1405.06   44.40
  -6   7  -2 1330.57   42.30
   6   7   2 1384.96   42.50
   6   7   2 1331.07   52.69
  -6   7  -2 1404.86   43.00
  -6   7  -2 1368.46   43.30
   7  -7   2  194.28    7.10
   7   7  -2  199.28    7.10
   7   7  -2  208.68    7.40
   7   7  -2  198.98    7.00
  -7   7   2  192.98    7.20
  -7   7   2  198.88    7.00
   7   7  -2  196.98    7.70
  -7   7   2  189.38    7.50
  -7  -7  -2  184.88    7.30
  -7   7   2  190.88    7.20
   7  -7   2  202.08   10.80
   7  -7   2  197.48    7.10
  -7   7   2  185.98    7.20
   7  -7   2  210.38   16.50
   7  -7   2  182.18    7.10
   7  -7   2  188.48    7.00
  -7   7  -2  191.08    7.40
   7  -7  -2  187.98    6.90
   7   7   2  196.78    6.70
  -7  -7   2  185.98    7.30
  -7   7  -2  191.78    7.20
   7  -7  -2  197.78    6.90
   7   7   2  201.48    7.60
   7  -7  -2  197.28    9.90
  -7   7  -2  196.68    7.20
  -7   7  -2  196.88    7.20
  -8   7   2   27.40    2.10
   8   7  -2   26.40    1.90
   8   7  -2   30.50    2.20
   8  -7   2   26.90    1.80
   8  -7   2   23.80    2.40
   8   7  -2   31.10    1.60
   8  -7   2   31.00    2.10
  -8  -7  -2   28.00    1.80
  -8   7   2   27.40    1.80
  -8   7   2   23.50    1.80
   8  -7   2   28.60    6.20
   8   7   2   26.50    1.50
   8  -7  -2   27.20    2.00
  -8  -7   2   25.30    1.70
  -8   7  -2   27.80    1.80
   8  -7  -2   35.50    5.80
  -8   7  -2   26.40    2.00
   8   7   2   30.60    2.00
  -9   7   2    4.50    0.80
   9   7  -2    3.80    0.80
  -9  -7  -2    3.40    1.00
  -9   7   2    5.50    1.30
  -9   7   2    4.10    0.80
   9  -7   2    6.70    1.10
   9   7  -2    3.40    0.50
   9  -7   2    3.50    0.80
   9  -7   2    4.30    0.70
  -9  -7  -2    3.00    0.70
  -9  -7   2    3.20    0.70
  -9   7  -2    3.60    0.70
   9  -7  -2    4.20    1.00
  -9   7  -2    4.20    0.90
   9  -7  -2    5.20    0.90
   9  -7  -2    5.10    0.90
 -10  -7  -2    6.90    0.60
 -10   7   2    7.10    0.90
  10   7  -2    7.70    0.70
  10  -7   2    8.40    1.30
  10  -7   2    7.80    0.80
 -10  -7  -2    7.60    0.60
 -10   7  -2    6.60    0.90
 -10   7  -2    5.60    0.70
  10   7   2    6.50    0.70
 -10  -7   2    8.10    0.70
 -10  -7   2    8.10    0.60
   0  -8   2  153.68    8.80
   0  -8   2  154.98    8.30
   0  -8   2  157.38    9.60
   0  -8   2  161.48    9.40
   0  -8  -2  154.88    6.10
   0  -8  -2  186.48   10.40
   0  -8  -2  169.18    9.80
   0  -8  -2  157.88    8.90
   0  -8  -2  157.68    5.90
   0  -8  -2  177.58    8.70
   0  -8   2  165.98    6.00
  -1  -8  -2  227.08   11.10
  -1  -8  -2  230.88    8.10
   1  -8   2  222.88   11.60
  -1  -8  -2  242.98   10.70
  -1  -8  -2  238.58   12.40
   1   8  -2  223.88   11.20
   1  -8   2  234.78   10.80
  -1  -8  -2  234.38   12.80
   1  -8   2  218.88   11.20
   1  -8   2  229.68    8.00
   1  -8   2  236.88   10.30
  -1  -8  -2  224.88   11.70
  -1   8  -2  220.18   10.20
  -1  -8   2  230.78   10.80
   1   8   2  231.68   10.50
  -1  -8   2  230.48   11.40
   1  -8  -2  230.08    8.10
   1  -8  -2  226.78   10.80
  -1  -8   2  218.38    8.10
  -1  -8   2  237.88   12.60
   1  -8  -2  238.48   10.40
  -1  -8   2  230.48    8.10
  -1  -8   2  217.68   11.90
   1  -8  -2  239.88   11.50
  -2  -8  -2  313.67   13.50
  -2  -8  -2  301.47   14.90
  -2  -8  -2  314.57   10.70
   2  -8   2  294.17   10.50
  -2  -8  -2  303.37   10.70
  -2  -8  -2  306.17   15.10
   2  -8   2  317.77   10.50
   2  -8   2  305.67   14.20
  -2  -8  -2  302.17   15.30
   2  -8   2  316.97   13.20
   2  -8   2  324.97   12.80
  -2  -8  -2  307.47   14.10
   2   8  -2  303.77   14.20
   2  -8   2  304.97   13.80
   2  -8  -2  306.97   13.00
   2  -8  -2  325.07   13.70
   2  -8  -2  308.77   10.30
   2  -8  -2  332.77   12.70
   2  -8  -2  319.47   12.20
  -2  -8   2  320.67   15.30
  -2  -8   2  314.77   10.70
  -2  -8   2  313.37   15.80
  -2  -8   2  309.97   15.90
   2   8   2  307.67   13.90
  -2  -8   2  301.57   10.70
   2   8   2  310.37   18.20
  -2  -8   2  322.67   14.70
  -2  -8   2  324.97   15.70
  -3  -8  -2   72.69    3.50
   3   8  -2   75.59    8.10
  -3  -8  -2   83.29    6.80
  -3  -8  -2   80.89    8.40
   3  -8   2   80.09    6.00
   3  -8   2   74.69    3.30
  -3  -8  -2   68.69    9.60
   3  -8   2   77.29    6.80
   3  -8   2   74.99    7.10
  -3  -8  -2   83.59    8.50
  -3  -8  -2   76.59    3.50
   3  -8   2   83.39    6.40
  -3  -8  -2   80.19    8.80
   3   8   2   61.59   10.30
   3  -8  -2   87.29    5.60
  -3  -8   2   73.49    8.00
  -3  -8   2   83.19    9.30
  -3  -8   2   59.39    8.70
   3  -8  -2   77.09    7.20
  -3  -8   2   94.79    8.60
  -3  -8   2   74.09    3.50
  -3  -8   2   65.79    8.20
   3  -8  -2   79.29    3.10
  -3  -8   2   77.79    3.60
   3   8   2   77.79    7.90
   3  -8  -2   85.59    6.10
   3  -8  -2   79.99    5.50
  -4  -8  -2   55.69    2.80
  -4   8   2   59.39    4.00
  -4  -8  -2   54.09    6.90
   4  -8   2   49.80    6.80
   4   8  -2   48.00    2.50
   4   8  -2   46.10    9.80
   4  -8   2   43.00    8.30
  -4  -8  -2   53.29    2.80
  -4   8   2   51.99    2.80
  -4  -8  -2   62.99    8.90
   4  -8   2   53.29    2.80
   4  -8   2   53.59    2.60
  -4   8   2   48.60    3.20
   4   8  -2   37.10    6.70
   4  -8   2   46.50    6.00
  -4  -8  -2   46.80    6.80
   4   8  -2   52.59    3.40
   4   8  -2   53.79    3.80
   4  -8   2   53.09    5.60
  -4  -8  -2   47.80    6.90
  -4  -8  -2   57.19    8.30
   4  -8  -2   53.79    6.00
  -4   8  -2   49.80    2.60
  -4  -8   2   65.89    9.20
   4  -8  -2   50.59    2.30
  -4   8  -2   51.59    3.20
   4  -8  -2   47.70    5.30
   4  -8  -2   53.09    5.20
  -4  -8   2   46.10    2.50
  -4  -8   2   60.09    8.20
  -4  -8   2   53.19    3.30
  -4  -8   2   58.79    7.90
  -4  -8   2   50.59    8.60
  -4  -8   2   69.79   10.40
  -4  -8   2   53.39    2.80
  -4  -8   2   51.29    3.00
   4   8   2   49.00   10.50
   4   8   2   43.80    7.00
  -4   8  -2   49.20    3.10
   4   8   2   53.49    3.20
   4  -8  -2   56.69    6.80
   5  -8   2  160.88    6.30
   5   8  -2  170.08    6.90
  -5   8   2  179.48    6.80
  -5  -8  -2  163.38    6.50
   5   8  -2  154.88   16.70
   5  -8   2  167.78    6.20
  -5  -8  -2  171.78    6.20
   5  -8   2  180.68    9.50
  -5  -8  -2  173.78   11.90
  -5  -8  -2  163.68    6.10
  -5  -8  -2  165.48    6.80
   5  -8   2  139.29   10.40
  -5  -8  -2  173.38   14.20
  -5  -8  -2  169.38   11.70
  -5   8   2  176.48    6.80
   5  -8   2  184.88   13.60
  -5   8   2  175.98    6.80
   5  -8   2  166.68    6.30
  -5   8   2  185.88    6.50
   5   8  -2  170.58    6.10
   5  -8   2  178.98   12.50
   5   8  -2  157.68   12.90
   5   8  -2  171.28    6.30
  -5   8   2  174.68    6.30
  -5  -8  -2  167.68    6.30
  -5   8   2  166.28    6.50
  -5  -8   2  165.48   12.00
   5  -8  -2  165.28    6.00
   5   8   2  170.48    6.90
  -5   8  -2  175.88    6.50
   5  -8  -2  164.18    9.00
  -5  -8   2  177.48   15.40
   5  -8  -2  175.68    6.30
  -5   8  -2  162.78    5.90
   5   8   2  162.18   13.20
   5   8   2  151.48   18.10
  -5   8  -2  162.58    6.40
  -5  -8   2  166.88    6.90
  -5  -8   2  164.18    5.90
   5  -8  -2  171.38    8.50
  -5   8  -2  166.08    6.60
   5  -8  -2  155.28    9.30
  -5  -8   2  170.78    6.60
  -5   8  -2  170.98    6.80
  -6  -8  -2  531.15   18.40
  -6   8   2  570.24   18.30
   6  -8   2  529.75   17.90
   6  -8   2  531.75   18.30
   6  -8   2  540.05   21.20
   6   8  -2  556.44   17.80
   6   8  -2  570.74   19.30
   6   8  -2  553.84   18.80
  -6   8   2  549.05   18.50
  -6   8   2  570.84   18.20
   6  -8   2  552.04   22.40
  -6   8   2  561.84   17.90
   6  -8   2  565.94   18.10
   6  -8   2  551.14   18.10
  -6   8   2  559.84   18.40
   6   8   2  569.64   18.60
   6  -8  -2  554.34   20.10
   6  -8  -2  497.05   18.80
  -6   8  -2  540.55   18.40
  -6   8  -2  543.05   18.20
  -6   8  -2  561.94   18.20
  -6   8  -2  575.34   18.30
   6  -8  -2  536.75   17.70
  -6  -8   2  566.24   18.60
   6  -8  -2  535.75   20.90
   7   8  -2   49.50    3.10
  -7   8   2   50.69    2.60
   7   8  -2   46.90    2.50
   7   8  -2   49.20    3.00
   7  -8   2   48.20    2.70
  -7   8   2   46.70    2.90
   7  -8   2   50.19    6.70
  -7  -8  -2   48.40    2.70
  -7   8   2   50.19    3.80
   7  -8   2   52.89    3.10
   7  -8   2   53.69    2.80
  -7   8   2   49.50    2.70
  -7   8  -2   48.40    2.90
   7  -8  -2   49.10    2.70
   7  -8  -2   49.30    2.60
  -7   8  -2   50.59    2.60
   7   8   2   47.20    2.90
  -7  -8   2   45.50    2.70
   7  -8  -2   50.09    6.30
   8  -8   2   68.59    3.10
   8  -8   2   48.40    7.50
   8  -8   2   61.89    2.80
   8  -8   2   62.49    3.00
  -8   8   2   59.99    2.90
   8   8  -2   65.89    3.20
  -8   8   2   62.69    3.20
  -8   8   2   64.89    2.90
   8   8  -2   58.49    2.50
  -8  -8  -2   63.69    2.90
   8  -8  -2   62.99    2.90
  -8   8  -2   59.19    3.00
  -8   8  -2   63.59    2.90
   8   8   2   67.69    3.10
   8  -8  -2   57.89    2.90
  -8  -8   2   64.59    2.90
   9  -8   2   37.40    2.00
  -9  -8  -2   34.60    1.70
  -9  -8  -2   33.50    1.80
   9   8  -2   35.80    1.90
   9  -8   2   35.80    1.80
  -9   8   2   35.10    2.00
  -9   8   2   37.00    1.70
   9   8   2   35.50    1.80
  -9  -8   2   36.70    1.70
   9  -8  -2   28.60    2.20
   9  -8  -2   35.70    1.90
  -9   8  -2   35.70    1.70
  -9   8  -2   34.30    1.90
   0  -9   2   12.40    4.60
   0  -9  -2    9.40    1.40
   0  -9   2    4.50    4.10
   0  -9  -2    6.20    3.50
   0  -9  -2    8.70    3.40
   0  -9  -2    2.80    5.80
   0   9  -2    6.00    4.40
   0  -9   2    8.70    1.30
   0  -9   2    9.40    3.50
   0  -9   2    8.40    3.70
   0  -9  -2    4.30    3.10
   0  -9  -2    8.00    1.20
   0  -9  -2    8.20    4.10
   0  -9   2    9.30    1.50
  -1  -9  -2  112.59    8.20
  -1  -9  -2  127.19    5.00
  -1  -9  -2  115.19   10.70
   1  -9   2  124.49    8.40
  -1  -9  -2  117.79    9.70
   1   9  -2  124.19    9.10
   1  -9   2  126.99    9.40
   1  -9   2  124.89    4.90
   1  -9   2  123.29    4.90
  -1  -9  -2  120.09    5.00
  -1  -9  -2  113.89    9.00
   1  -9   2  110.09    8.60
   1  -9   2  119.79    7.70
  -1  -9  -2  127.59    7.90
  -1  -9   2  121.59    9.80
  -1  -9   2  124.69    5.00
  -1  -9   2  113.99    5.00
  -1  -9   2  119.39   10.20
   1  -9  -2  120.19    9.30
   1  -9  -2  123.49    4.80
   1  -9  -2  117.79    8.30
  -1  -9   2  113.39    9.00
  -1  -9   2  118.79    8.30
   1  -9  -2  128.49    7.40
   1  -9  -2  125.09    7.90
   1  -9  -2  118.79    4.90
  -2  -9  -2  114.69    9.80
  -2  -9  -2  112.39   10.80
  -2   9   2  110.09    4.80
   2   9  -2  115.39    5.30
  -2   9   2  117.19    5.10
   2  -9   2  115.99    4.80
  -2  -9  -2  129.39   10.40
  -2   9   2  120.69    5.20
  -2  -9  -2  106.59    5.80
   2  -9   2  121.99    4.80
  -2  -9  -2  128.59    8.20
   2  -9   2  109.19    8.50
   2   9  -2  113.19    9.40
   2  -9   2  123.29    8.20
   2  -9   2  133.69    8.00
  -2   9   2  122.99    5.50
   2  -9   2  122.29    9.20
  -2  -9  -2  122.89    5.00
  -2  -9  -2  119.29    8.90
  -2  -9  -2  124.29    5.00
  -2  -9   2  109.49   10.70
  -2  -9   2  110.79    4.90
  -2   9  -2  116.79    5.00
  -2  -9   2  130.19   10.90
  -2  -9   2  107.89    8.90
  -2  -9   2  123.79    5.00
   2  -9  -2  126.29    7.70
   2  -9  -2  138.29    7.50
  -2   9  -2  125.89    5.60
  -2  -9   2  122.29   10.40
   2   9   2  106.29    9.50
  -2  -9   2  117.09    5.30
   2  -9  -2  123.19    9.40
   2  -9  -2  113.99    4.70
   2  -9  -2  125.39    4.60
  -2  -9   2  114.69    4.90
   2  -9  -2  114.39    8.00
   2   9   2  118.39    5.20
  -2  -9   2  114.59    9.60
  -3  -9  -2  160.28    9.90
  -3   9   2  172.38    6.70
  -3   9   2  171.58    6.30
   3  -9   2  160.38   10.50
  -3  -9  -2  162.68   12.30
  -3  -9  -2  166.98   11.10
   3  -9   2  169.38    9.20
  -3   9   2  160.08    6.40
  -3  -9  -2  159.48    6.30
  -3  -9  -2  167.28    6.40
   3   9  -2  161.68    6.70
   3  -9   2  171.78    6.90
  -3  -9  -2  150.78   12.30
  -3  -9  -2  183.18    7.40
  -3  -9  -2  155.58   12.00
  -3  -9  -2  163.28    6.70
  -3   9   2  165.68    6.60
   3  -9   2  159.68    6.20
   3  -9   2  172.48    9.70
   3  -9   2  174.18   11.60
   3   9  -2  164.98    7.10
   3   9  -2  183.08   17.50
   3   9  -2  160.98   11.70
   3  -9  -2  170.68    6.00
   3   9   2  164.68   11.90
  -3  -9   2  178.78   11.10
  -3  -9   2  165.78   12.00
   3   9   2  170.48    7.90
   3  -9  -2  180.38   11.70
   3  -9  -2  162.48    9.60
  -3  -9   2  153.78   13.60
  -3   9  -2  163.28    6.40
  -3  -9   2  154.38   13.30
  -3   9  -2  162.88    6.30
  -3  -9   2  174.98   12.20
   3  -9  -2  163.88    8.60
  -3  -9   2  158.58    6.70
   3  -9  -2  179.68    9.20
  -3  -9   2  169.08    6.40
  -3  -9   2  160.78    6.30
   3  -9  -2  159.68    6.10
  -3  -9   2  166.18    6.40
  -4  -9  -2  708.53   30.30
  -4   9   2  745.33   23.60
   4   9  -2  683.13   34.10
  -4   9   2  750.02   23.20
  -4  -9  -2  737.33   29.30
   4  -9   2  722.13   23.10
  -4  -9  -2  737.63   23.30
  -4   9   2  715.53   23.70
  -4  -9  -2  694.03   28.10
  -4   9   2  726.13   23.40
   4  -9   2  670.83   23.20
  -4  -9  -2  737.93   23.20
  -4   9   2  744.53   23.70
  -4  -9  -2  689.53   23.70
  -4  -9  -2  729.83   23.60
  -4  -9  -2  706.13   23.10
   4   9  -2  753.02   30.00
   4  -9   2  673.73   26.70
   4  -9   2  668.93   27.90
   4  -9   2  720.63   23.10
  -4  -9  -2  724.73   26.90
   4  -9   2  682.53   23.00
   4   9  -2  727.53   23.90
   4   9  -2  739.63   23.80
   4   9   2  737.93   23.50
  -4  -9   2  675.53   31.20
  -4  -9   2  714.63   23.60
  -4  -9   2  696.33   29.40
  -4   9  -2  752.62   23.60
  -4  -9   2  734.63   23.10
   4  -9  -2  671.53   26.10
  -4   9  -2  696.43   22.80
  -4  -9   2  715.23   23.00
  -4  -9   2  706.03   23.70
  -4   9  -2  716.23   23.20
   4   9   2  731.03   29.30
   4   9   2  768.12   38.60
  -4   9  -2  686.23   23.60
   4  -9  -2  722.23   25.70
   4  -9  -2  730.13   22.80
   4  -9  -2  745.53   25.30
  -4   9  -2  733.73   23.50
  -5   9   2  130.29    5.20
   5  -9   2  118.89   11.10
   5  -9   2  121.29    9.90
  -5   9   2  122.69    5.30
   5   9  -2  124.09   17.80
   5   9  -2  136.09   14.40
   5  -9   2  127.79    9.00
  -5   9   2  122.39    5.10
  -5   9   2  126.39    5.40
   5   9  -2  121.69    5.50
  -5  -9  -2  118.99    5.00
  -5  -9  -2  122.39    4.80
  -5  -9  -2  122.39   11.90
   5  -9   2   87.89   13.30
   5  -9   2  119.69    4.90
  -5  -9  -2  123.49    4.70
  -5  -9  -2  119.19    5.10
   5  -9  -2  111.39    9.70
  -5  -9   2  117.19    5.60
  -5   9  -2  120.59    5.30
   5  -9  -2  122.09    4.70
  -5   9  -2  119.89    5.20
  -5  -9   2  116.69   16.30
   5  -9  -2  125.39    8.20
   5  -9  -2  130.59    9.00
   5   9   2  119.59   27.10
  -5  -9   2  136.59   12.50
  -5  -9   2  120.49    5.10
  -5   9  -2  122.19    5.00
   5   9   2  125.09    6.40
   5   9   2  116.89   13.40
   5  -9  -2  117.89    4.80
   6  -9   2  171.08   12.10
   6  -9   2  190.68    7.00
   6   9  -2  186.38    7.40
  -6  -9  -2  184.48    7.10
  -6   9   2  196.98    7.00
   6   9  -2  180.58    6.30
  -6   9   2  190.88    7.20
  -6   9   2  191.48    7.30
   6  -9   2  177.28   12.80
   6  -9   2  183.98    6.90
   6  -9   2  188.18    7.20
  -6   9   2  188.48    7.10
   6  -9   2  178.18    6.80
   6   9   2  189.78    7.20
   6  -9  -2  188.28   10.60
  -6   9  -2  178.38    7.10
  -6   9  -2  187.98    7.10
  -6   9  -2  195.18    7.00
   6  -9  -2  183.38    6.70
   6  -9  -2  177.58   11.60
  -6  -9   2  187.48    7.30
   6  -9  -2  189.28    9.60
   7   9  -2  315.97   11.20
  -7   9   2  312.97   11.10
  -7   9   2  319.47   10.80
  -7  -9  -2  314.77   10.80
   7  -9   2  315.67   15.30
  -7   9   2  312.97   10.80
   7  -9   2  322.77   10.90
  -7   9   2  310.57   10.70
   7  -9   2  317.07   10.60
   7  -9  -2  293.27   10.50
  -7   9  -2  310.87   10.90
  -7   9  -2  320.97   10.80
  -7  -9   2  311.07   10.90
   7   9   2  321.47   10.90
  -7   9  -2  318.37   10.80
   8  -9   2   51.79    2.50
   8   9  -2   47.90    2.80
   8  -9   2   49.60    2.70
   8  -9   2   50.39    2.40
  -8   9   2   48.70    2.50
   8  -9  -2   43.30    2.50
  -8   9  -2   46.10    2.50
  -8   9  -2   40.90    2.30
  -8   9  -2   52.19    2.40
   8  -9  -2   45.50    2.60
  -8  -9   2   49.80    2.30
   8   9   2   52.19    2.40
   9  -9   2    7.60    1.10
  -9  -9  -2    8.40    0.70
  -9   9   2    7.30    0.80
  -9  -9  -2    5.90    0.80
   9  -9   2    9.30    1.00
  -9   9   2    8.00    1.00
  -9  -9   2    9.20    0.80
  -9   9  -2    5.60    0.90
   9   9   2    7.70    0.80
  -9  -9   2    8.00    0.70
   0 -10  -2    3.50    1.10
   0  10   2    7.00    1.40
   0  10  -2    3.70    1.20
   0 -10   2    3.30    1.10
   0 -10   2    6.20    4.90
   0 -10   2   -0.20    5.10
   0 -10  -2    4.20    1.30
   0 -10  -2   -0.20    3.70
   0  10   2    5.20    1.20
   0  10   2   10.70    2.70
   0 -10  -2    8.20    4.80
   0 -10   2    4.00    4.00
   0 -10  -2   -1.60    3.60
   0 -10  -2    5.50    1.70
   0 -10  -2    4.80    1.50
   0 -10  -2    4.00    5.20
   0  10  -2    2.50    7.00
   0 -10   2    5.00    4.50
   0 -10  -2   -3.70    8.00
   0 -10   2    6.10    1.20
   1 -10   2  276.17    9.60
   1  10  -2  252.17    9.50
   1 -10   2  268.47    9.50
   1 -10   2  272.47   12.80
  -1 -10  -2  262.67   13.90
  -1 -10  -2  261.47   10.60
  -1  10   2  283.67    9.80
  -1 -10  -2  261.97   14.70
   1 -10   2  266.87   15.40
  -1  10   2  271.47    9.50
  -1  10   2  267.37    9.70
  -1 -10  -2  272.47    9.60
  -1 -10  -2  252.87   15.20
  -1  10   2  281.67   10.20
   1 -10   2  248.28   14.40
  -1 -10  -2  278.87    9.60
   1  10  -2  259.57    9.70
   1 -10   2  265.17   13.80
  -1  10   2  268.57    9.70
  -1 -10  -2  281.87   13.20
   1 -10  -2  254.07   13.70
  -1 -10   2  259.67    9.50
   1 -10  -2  265.97   14.80
   1 -10  -2  272.57    9.40
  -1  10  -2  249.58    9.40
  -1 -10   2  274.17    9.60
  -1 -10   2  247.68   15.40
   1  10   2  280.37   10.10
  -1 -10   2  249.78    9.70
   1 -10  -2  274.07    9.50
   1 -10  -2  288.17   13.30
  -1  10  -2  248.18    9.30
   1 -10  -2  269.97   12.40
   1  10   2  268.17    9.60
   1  10   2  247.38    9.50
  -1  10  -2  241.68    9.40
  -1 -10   2  291.77   13.70
  -1 -10   2  252.57   14.20
   1  10   2  245.98    9.10
  -1 -10   2  267.87    9.60
  -1 -10   2  244.88   15.70
  -1  10  -2  270.17    9.70
  -1 -10   2  250.47   16.00
   1 -10  -2  281.47   11.40
  -2 -10  -2   89.49    4.00
   2 -10   2   71.99    4.20
  -2  10   2   87.09    4.20
  -2  10   2   82.49    4.20
  -2 -10  -2   91.59    4.10
   2 -10   2   85.69    4.00
  -2 -10  -2   86.09    4.30
   2 -10   2   90.79   10.60
  -2 -10  -2   71.89    9.70
   2 -10   2   92.59    4.00
  -2 -10  -2   80.69   10.70
  -2 -10  -2   85.49    4.00
  -2  10   2   79.49    3.80
   2 -10   2   94.49    9.40
   2  10  -2   84.09    4.30
   2  10  -2   84.59   10.40
  -2  10   2   85.09    4.40
  -2 -10  -2   81.69    8.60
   2 -10   2   82.39    8.90
   2 -10   2   85.89    4.00
  -2 -10  -2   96.19    8.10
  -2 -10  -2   82.09   10.00
   2 -10   2   78.29    8.10
   2  10   2   91.19    4.50
  -2 -10   2   85.19    4.00
   2 -10  -2   90.79    8.10
   2  10   2   90.69    4.30
  -2 -10   2   84.79   11.00
  -2  10  -2   89.79    4.20
   2 -10  -2   93.29    7.20
   2 -10  -2   86.79    3.80
  -2 -10   2   69.49    8.70
  -2 -10   2   81.89    4.00
  -2 -10   2   80.89    9.70
  -2 -10   2   82.89    4.30
   2 -10  -2   77.09    8.40
  -2  10  -2   87.99    3.80
   2 -10  -2   88.69   10.60
   2 -10  -2   86.39    3.90
  -2  10  -2   86.39    3.90
  -2 -10   2   86.19    4.10
  -2  10  -2   79.69    4.00
  -2 -10   2   67.59    9.80
   3 -10   2  483.45   19.40
  -3  10   2  505.05   16.70
  -3 -10  -2  477.85   16.60
  -3 -10  -2  475.85   23.00
   3 -10   2  486.35   22.40
  -3 -10  -2  494.25   16.40
  -3 -10  -2  507.05   20.50
  -3 -10  -2  519.25   23.80
   3  10  -2  492.15   16.80
   3  10  -2  465.25   18.30
   3  10  -2  461.05   22.30
   3 -10   2  480.05   20.20
   3 -10   2  490.55   16.20
  -3  10   2  489.55   16.90
   3 -10   2  476.45   16.30
  -3 -10  -2  507.05   16.30
   3  10  -2  490.85   35.00
  -3 -10  -2  539.85   26.90
   3 -10   2  503.45   16.30
  -3 -10  -2  491.55   16.20
   3 -10   2  474.65   16.10
  -3  10   2  483.45   16.30
  -3  10   2  500.15   16.60
  -3  10  -2  475.15   16.70
   3 -10  -2  455.65   20.20
  -3 -10   2  447.56   22.90
   3 -10  -2  490.35   18.80
  -3 -10   2  493.95   16.20
  -3 -10   2  477.45   16.10
  -3  10  -2  511.35   16.60
  -3  10  -2  488.35   16.20
  -3 -10   2  488.75   16.60
  -3 -10   2  493.75   16.40
   3 -10  -2  528.65   20.40
  -3 -10   2  470.45   16.70
   3 -10  -2  473.15   21.70
   3 -10  -2  483.55   16.00
  -3 -10   2  434.16   24.00
  -3  10  -2  480.35   15.90
  -3 -10   2  500.05   23.30
  -3 -10   2  413.56   24.40
  -3 -10   2  464.85   22.50
  -3  10  -2  498.25   16.50
   3  10   2  497.15   16.70
   3 -10  -2  489.75   16.00
  -4 -10  -2  344.77   12.00
  -4 -10  -2  359.86   16.20
  -4  10   2  353.26   12.10
   4 -10   2  317.27   17.60
   4  10  -2  346.27   12.30
  -4  10   2  360.76   12.60
   4 -10   2  351.36   11.80
  -4 -10  -2  326.77   21.30
  -4 -10  -2  340.97   11.50
  -4  10   2  348.57   12.10
  -4 -10  -2  337.37   11.80
   4 -10   2  326.47   15.20
  -4 -10  -2  300.17   17.40
   4  10  -2  315.37   19.90
  -4 -10  -2  335.07   18.90
   4 -10   2  317.67   15.80
  -4  10   2  347.07   11.90
   4 -10   2  332.87   19.60
   4 -10   2  341.47   11.70
  -4 -10  -2  335.47   11.70
   4  10  -2  357.66   12.30
   4  10  -2  297.67   29.60
  -4 -10   2  318.27   19.30
  -4 -10   2  323.07   21.20
   4 -10  -2  353.96   15.50
  -4 -10   2  331.47   11.50
  -4  10  -2  346.17   12.10
   4 -10  -2  343.97   11.50
  -4 -10   2  341.47   12.00
  -4  10  -2  330.87   13.10
  -4  10  -2  342.47   11.70
   4 -10  -2  340.27   11.50
  -4 -10   2  346.97   12.80
   4 -10  -2  343.47   14.50
  -4 -10   2  331.47   12.00
  -4  10  -2  350.06   12.00
  -4 -10   2  340.57   11.50
   4 -10  -2  330.77   16.20
  -5 -10  -2   10.90    1.50
   5 -10   2    7.20    1.20
  -5 -10  -2    9.20    2.20
   5 -10   2    7.90    1.30
  -5 -10  -2    7.20    1.10
  -5  10   2    6.90    1.20
  -5  10   2    6.90    1.40
   5  10  -2    7.00    1.30
   5 -10   2    0.90    7.70
   5 -10   2    8.50    1.50
   5 -10   2   -0.60    4.80
  -5  10   2    5.60    1.10
   5 -10   2    5.90    1.60
  -5  10   2    7.80    1.20
  -5 -10  -2    7.80    1.10
  -5  10   2    5.20    1.20
   5 -10  -2    9.30    6.10
  -5  10  -2    6.70    1.20
   5 -10  -2    6.30    1.30
  -5 -10   2    5.80    1.20
   5  10   2    8.50    1.40
  -5  10  -2    6.00    1.30
  -5 -10   2    5.00    1.10
   5 -10  -2    7.30    6.70
  -5 -10   2    6.00    0.80
  -5  10  -2    7.60    1.30
   5 -10  -2    7.10    1.30
  -5  10  -2    7.30    1.20
  -6  10   2   24.60    2.00
   6  10  -2   25.30    2.10
   6 -10   2   23.50    2.00
  -6  10   2   25.10    2.20
  -6 -10  -2   23.10    1.90
   6 -10   2   27.50    2.10
   6 -10   2   23.80    2.90
   6 -10   2   15.50    5.90
  -6  10   2   24.00    2.00
   6 -10   2   28.10    2.10
   6 -10  -2   22.80    2.00
   6  10   2   27.90    2.00
  -6  10  -2   24.60    2.10
   6 -10  -2   19.30    2.10
  -6  10  -2   25.40    2.00
  -6  10  -2   23.50    2.00
  -6 -10   2   24.10    2.00
   6 -10  -2   25.50    6.20
   7 -10   2  297.17   10.20
  -7 -10  -2  298.87   10.10
   7  10  -2  298.97   10.30
   7 -10   2  301.17   10.30
  -7  10   2  302.17   10.10
   7 -10   2  292.17   10.50
  -7  10   2  290.77   10.30
  -7  10  -2  297.87   10.10
  -7  10  -2  297.07   10.10
   7 -10  -2  279.47   10.00
   7 -10  -2  283.77   10.00
  -7 -10   2  300.57   10.20
  -7  10  -2  298.27   10.20
  -8  10   2   45.40    2.30
  -8  10   2   47.50    2.10
  -8 -10  -2   42.20    2.00
   8  10  -2   45.70    2.10
   8 -10   2   48.40    2.50
   8 -10   2   45.70    2.20
   8 -10  -2   42.10    2.40
   8  10   2   42.80    1.90
  -8 -10   2   45.70    2.10
  -8  10  -2   44.80    2.10
  -8  10  -2   39.70    2.00
  -8  10  -2   42.70    2.10
   0 -11  -2  116.69   11.80
   0 -11  -2  124.89    5.20
   0 -11  -2  120.59    5.50
   0 -11   2  124.79    5.10
   0 -11  -2   96.09   10.90
   0 -11   2  124.49   13.20
   0 -11  -2  119.99    5.20
   0 -11   2  119.89    5.20
   0 -11   2  110.69   10.70
   0 -11  -2  123.79    8.70
   0  11  -2  119.59    5.20
   0  11   2  128.09    5.80
   0 -11   2  119.39    5.40
   0 -11  -2  123.59    5.20
   0 -11   2  101.99   11.90
   0  11   2  122.09    5.20
   0 -11   2  120.79    5.20
   0  11   2  117.99    5.00
   0 -11   2  109.39    9.50
   0 -11  -2  111.69    9.60
   0 -11  -2  108.79   17.80
   0  11   2  119.09    4.80
   0  11  -2  117.39    5.20
  -1  11   2  207.78    7.80
   1  11  -2  206.28    7.80
  -1 -11  -2  193.48   18.50
   1 -11   2  205.98    7.60
  -1  11   2  197.78    7.70
   1 -11   2  203.08   11.70
  -1  11   2  191.78    7.20
   1 -11   2  218.68   16.20
  -1  11   2  195.38    7.30
  -1 -11  -2  211.58    7.70
   1 -11   2  206.48    7.60
   1 -11   2  193.08    7.70
  -1 -11  -2  199.18    7.80
  -1 -11  -2  208.98    7.70
  -1 -11  -2  196.78   16.60
  -1 -11  -2  183.58   12.30
   1 -11   2  202.18    7.50
   1 -11   2  186.68   15.30
  -1  11   2  203.18    8.10
   1 -11   2  182.38   12.60
  -1 -11  -2  183.48   11.20
  -1 -11  -2  196.68   15.10
   1  11  -2  178.18    7.40
  -1 -11  -2  198.18    7.60
   1 -11  -2  210.28   15.10
  -1  11  -2  205.68    7.50
   1  11   2  192.58    7.50
   1 -11  -2  192.48    7.60
   1 -11  -2  187.98   11.60
   1 -11  -2  182.78    7.80
   1  11   2  209.28    8.10
  -1 -11   2  180.98   13.30
   1 -11  -2  179.28   14.30
  -1 -11   2  180.58   15.10
   1 -11  -2  200.98    7.50
  -1 -11   2  203.18    7.70
  -1 -11   2  208.78    7.70
   1 -11  -2  206.08    7.50
  -1 -11   2  197.88    7.80
  -1 -11   2  213.18   12.40
  -1 -11   2  199.28   21.00
  -1  11  -2  201.28    7.60
  -1  11  -2  192.88    7.20
   1  11   2  182.58    7.00
  -1 -11   2  199.38    7.50
  -1 -11   2  170.38   16.00
   1 -11  -2  192.18   11.00
  -2 -11  -2  259.27   17.10
  -2 -11  -2  266.97    9.30
   2 -11   2  243.98    9.50
   2  11  -2  252.97   23.60
   2 -11   2  217.58   13.70
   2 -11   2  271.47    9.30
  -2 -11  -2  225.28   16.30
  -2 -11  -2  242.68   19.00
   2 -11   2  217.18   15.20
  -2 -11  -2  233.48   14.80
   2 -11   2  273.47   13.20
   2 -11   2  268.07   10.70
   2 -11   2  222.68   16.70
  -2 -11  -2  239.18   13.30
   2 -11   2  268.87    9.30
  -2 -11  -2  268.87    9.30
   2 -11  -2  256.17    9.10
   2 -11  -2  256.07    9.10
   2 -11  -2  273.57   21.70
   2 -11  -2  236.78   13.20
  -2 -11   2  275.67   14.50
   2 -11  -2  239.38   14.60
  -2 -11   2  256.87    9.20
  -2 -11   2  232.18   15.90
  -2 -11   2  237.98   18.30
   2 -11  -2  231.08    9.10
  -2 -11   2  240.48   17.70
  -2 -11   2  234.58   17.90
  -2 -11   2  257.67    9.20
   2 -11  -2  251.57   12.50
  -2  11  -2  256.07    9.50
   3 -11   2  277.37    9.70
   3 -11   2  288.37    9.90
  -3  11   2  285.57   10.00
   3  11  -2  283.37   10.30
  -3 -11  -2  248.68   13.90
  -3  11   2  283.97   10.10
  -3 -11  -2  268.47   16.00
  -3 -11  -2  278.47    9.70
  -3  11   2  270.37    9.70
   3  11  -2  270.57    9.80
   3 -11   2  278.37    9.80
   3  11  -2  282.37   10.20
  -3  11   2  263.37   10.20
   3 -11   2  243.28   14.40
   3 -11   2  280.47   13.50
  -3 -11  -2  279.77    9.80
  -3 -11  -2  273.47    9.90
   3 -11   2  265.27    9.80
  -3 -11  -2  270.97   10.00
  -3  11  -2  281.97   10.00
  -3  11  -2  272.37    9.40
  -3 -11   2  264.27   10.20
   3 -11  -2  267.77    9.60
  -3  11  -2  274.87    9.60
   3 -11  -2  278.77   14.10
   3  11   2  268.87   10.00
   3 -11  -2  268.57    9.60
  -3 -11   2  233.18   18.40
  -3 -11   2  248.48   15.60
  -3  11  -2  270.97    9.90
  -3  11  -2  268.67   10.20
  -3 -11   2  269.37    9.60
  -3 -11   2  274.17    9.80
   3 -11  -2  269.17   13.00
  -3 -11   2  273.37    9.60
  -3 -11   2  268.37   10.10
   4  11  -2  291.57   10.00
  -4 -11  -2  273.67    9.80
  -4 -11  -2  280.97    9.70
   4 -11   2  241.98   14.80
   4 -11   2  270.07    9.90
   4 -11   2  276.97    9.90
   4 -11   2  271.27    9.80
  -4 -11  -2  285.67   15.20
  -4  11   2  286.67   10.20
  -4 -11  -2  278.87    9.50
  -4 -11  -2  255.67   17.70
  -4 -11  -2  273.77    9.90
  -4  11   2  272.97   10.10
   4 -11   2  265.37    9.70
   4  11  -2  267.67    9.90
  -4  11   2  289.07   10.10
  -4  11   2  279.37    9.80
  -4 -11   2  276.07    9.40
   4 -11  -2  260.97   14.50
   4 -11  -2  279.97    9.60
  -4 -11   2  268.87   10.10
  -4  11  -2  261.37   10.10
   4 -11  -2  318.17   17.70
  -4 -11   2  266.67    9.50
  -4  11  -2  284.57   10.10
  -4  11  -2  273.37    9.70
   4 -11  -2  275.77    9.70
  -4  11  -2  280.37   10.00
  -4 -11   2  278.67   10.10
   5 -11   2   -1.70    5.80
   5 -11   2   10.50    1.70
  -5 -11  -2    6.50    1.10
  -5 -11  -2    7.60    1.30
  -5  11   2    6.00    2.00
   5  11  -2    7.40    1.20
   5 -11   2    7.30    1.30
   5 -11   2    7.40    1.40
  -5 -11  -2    7.80    1.00
  -5  11   2    7.20    1.10
   5 -11   2    7.60    1.30
   5 -11  -2    9.10    1.40
  -5  11  -2    9.00    1.20
  -5  11  -2    7.90    1.70
  -5  11  -2    8.10    1.40
   5 -11  -2   12.70    5.80
  -5 -11   2    7.90    1.70
  -5 -11   2    8.60    1.40
  -5  11  -2    8.80    2.00
   6 -11   2   11.60    1.60
  -6  11   2   17.20    1.60
  -6 -11  -2   17.30    1.50
   6 -11   2   14.40    1.80
   6 -11   2   -1.30    6.80
  -6  11   2   16.70    1.70
   6 -11   2   15.70    1.80
   6  11  -2   15.50    1.60
  -6  11   2   14.60    1.40
  -6  11  -2   16.50    1.40
  -6  11  -2   14.60    1.60
  -6 -11   2   13.90    1.50
  -6  11  -2   15.70    1.60
   6 -11  -2   14.20    2.00
   6 -11  -2   17.00    1.80
  -7  11   2   82.49    3.60
   7  11  -2   81.99    3.30
   7 -11   2   83.39    3.70
  -7  11   2   85.09    3.30
   7 -11   2   84.29    3.60
   7 -11   2   87.19    3.50
  -7 -11  -2   86.39    3.40
  -7  11   2   90.29    3.40
  -7 -11   2   84.39    3.50
   7 -11  -2   76.99    3.50
  -7  11  -2   84.89    3.40
  -7  11  -2   82.59    3.40
  -7  11  -2   82.09    3.50
   8 -11   2   12.80    1.10
  -8  11   2   12.10    0.90
  -8 -11  -2   12.60    0.90
  -8  11   2   11.70    1.10
  -8  11  -2   14.90    1.30
  -8  11  -2   13.00    1.40
  -8 -11   2   11.80    0.90
   0  12  -2   60.09    3.20
   0 -12   2   40.80    8.40
   0 -12  -2   61.99    8.80
   0  12   2   48.40    2.70
   0 -12   2   57.99    3.30
   0 -12   2   51.49    3.40
   0 -12  -2   54.69    3.40
   0 -12  -2   62.09    7.80
   0 -12   2   58.49    3.20
   0 -12  -2   60.89    3.30
   0  12  -2   55.39    3.40
   0  12  -2   54.49    3.10
   0 -12  -2   55.49    3.20
   0 -12   2   53.89    3.10
   0 -12  -2   55.09    3.10
   0  12   2   59.09    3.50
   0  12   2   53.89    3.10
  -1 -12  -2  127.79    5.30
   1  12  -2  128.49    5.70
   1 -12   2  129.79   10.60
  -1 -12  -2  123.99    5.40
  -1  12   2  122.19    5.30
   1 -12   2  109.59   11.80
  -1  12   2  122.89    5.70
   1  12  -2  113.29    5.10
   1  12  -2  120.59    5.30
   1 -12   2  125.69    5.40
  -1 -12  -2  105.99   11.10
  -1  12   2  125.19    5.00
   1 -12   2  131.79    5.40
   1 -12   2  128.89    5.30
  -1 -12  -2  134.49   10.10
  -1 -12  -2  120.69    5.20
   1 -12  -2  122.49    5.20
   1  12   2  115.59    5.10
   1  12   2  125.19    5.70
  -1 -12   2  103.49   12.40
  -1  12  -2  128.39    5.20
   1 -12  -2  103.09   10.30
  -1 -12   2  132.39   11.20
   1 -12  -2  120.59    5.50
  -1 -12   2  122.09    5.50
  -1 -12   2  123.89    5.30
  -1 -12   2  118.39    5.20
  -1  12  -2  113.39    4.80
  -1  12  -2  119.69    5.20
   1  12   2  121.59    4.80
   1 -12  -2  105.39    9.10
  -1  12  -2  127.39    5.70
   1 -12  -2  128.89    5.30
  -2  12   2  537.25   17.70
  -2 -12  -2  545.35   17.90
   2 -12   2  524.35   23.60
   2 -12   2  462.25   23.20
   2  12  -2  547.25   18.30
  -2 -12  -2  546.75   18.20
   2 -12   2  561.84   18.20
   2 -12   2  552.44   18.10
  -2  12   2  554.14   18.20
  -2 -12  -2  561.74   18.10
   2  12  -2  545.15   18.50
   2 -12   2  529.75   18.00
  -2 -12  -2  547.15   18.00
   2 -12   2  546.15   17.90
  -2  12   2  529.85   18.20
  -2  12   2  525.25   18.50
  -2 -12  -2  483.35   23.70
  -2 -12   2  555.54   18.00
  -2  12  -2  530.35   18.10
   2 -12  -2  470.45   22.30
   2 -12  -2  516.25   17.80
   2  12   2  552.94   18.50
  -2 -12   2  548.55   17.90
   2 -12  -2  529.55   17.90
  -2 -12   2  546.75   18.30
  -2 -12   2  542.05   18.10
  -2  12  -2  524.55   17.60
   2 -12  -2  567.94   18.50
  -2  12  -2  532.55   18.50
  -2  12  -2  541.15   17.60
   2 -12  -2  609.34   25.10
   2 -12  -2  551.54   18.00
  -3 -12  -2  289.67   10.30
  -3  12   2  288.37   10.40
   3 -12   2  292.97   14.40
   3 -12   2  282.67   10.20
   3 -12   2  296.97   10.30
  -3 -12  -2  278.27   10.20
  -3 -12  -2  298.57   10.00
  -3 -12  -2  272.07   14.90
   3  12  -2  284.37   10.50
  -3  12   2  298.57   10.40
   3 -12   2  292.87   10.80
  -3  12   2  285.47   10.00
   3  12  -2  296.17   10.60
   3 -12   2  286.37   10.10
  -3  12   2  272.87   10.50
  -3 -12  -2  287.27   10.10
   3 -12  -2  281.37   10.10
  -3 -12   2  285.57   10.40
  -3 -12   2  249.08   17.60
   3  12   2  285.57   10.70
  -3  12  -2  294.17   10.30
   3 -12  -2  293.77   10.20
  -3  12  -2  272.97   10.50
  -3  12  -2  286.57    9.90
   3 -12  -2  269.27   13.70
  -3 -12   2  285.07    9.80
  -3  12  -2  292.57   10.40
  -3 -12   2  289.07   10.00
  -3 -12   2  269.87   10.10
   4 -12   2   43.80    3.00
  -4  12   2   45.80    2.40
  -4 -12  -2   32.30    8.50
  -4 -12  -2   42.40    2.50
   4 -12   2   44.40    2.70
  -4 -12  -2   43.90    2.20
   4 -12   2   38.80    6.70
  -4 -12  -2   36.40    3.00
  -4  12   2   43.60    2.60
   4 -12   2   43.60    2.80
   4 -12   2   38.40    2.50
   4  12  -2   43.90    2.70
  -4  12   2   42.90    2.60
  -4  12   2   47.00    2.70
   4 -12  -2   45.20    6.80
  -4  12  -2   45.00    2.70
  -4  12  -2   37.70    2.50
  -4  12  -2   43.90    2.60
  -4 -12   2   44.20    2.60
  -4  12  -2   42.00    2.30
  -4 -12   2   40.60    2.00
  -4 -12   2   41.30    2.70
   4 -12  -2   42.00    2.90
   4 -12  -2   42.70    2.60
   4 -12  -2   40.90    3.30
  -5  12   2   15.20    1.60
   5 -12   2   13.40    1.90
   5 -12   2   15.80    1.80
  -5 -12  -2   14.70    1.70
  -5  12   2   14.40    1.40
   5 -12   2   15.40    1.80
   5 -12   2   -1.10    6.30
  -5  12   2   14.80    1.40
  -5  12   2   15.20    1.50
   5 -12   2   15.20    1.70
  -5 -12  -2   12.10    1.00
  -5  12  -2   14.80    1.30
   5 -12  -2   13.60    1.90
  -5  12  -2   11.50    1.60
  -5 -12   2   15.10    1.60
   5 -12  -2   16.50    2.20
  -5 -12   2   14.90    1.40
  -5  12  -2   14.30    1.50
   5 -12  -2   11.00    1.60
   6 -12   2   39.80    2.40
  -6 -12  -2   41.10    2.10
   6 -12   2   40.90    2.30
  -6  12   2   39.60    2.50
  -6  12   2   34.60    2.00
   6 -12   2   37.50    2.60
  -6  12  -2   35.60    2.10
   6 -12  -2   35.50    2.40
   6 -12  -2   39.60    2.50
   6 -12  -2   34.40    2.30
  -6  12  -2   36.40    2.10
  -6  12  -2   38.30    2.00
  -6 -12   2   42.30    2.10
   7 -12   2   46.30    2.10
  -7  12   2   43.20    1.80
  -7  12   2   43.40    2.10
  -7 -12  -2   41.40    1.90
  -7  12  -2   43.20    1.90
  -7 -12   2   43.80    1.90
  -7  12  -2   46.40    1.90
  -7  12  -2   39.20    1.90
   0 -13   2   23.70    2.20
   0  13   2   25.40    2.10
   0  13  -2   23.40    2.60
   0 -13  -2   25.20    2.10
   0 -13  -2   18.40    5.20
   0  13   2   24.80    1.70
   0  13   2   26.10    2.40
   0  13  -2   21.80    2.20
   0 -13  -2   26.30    2.30
   0 -13  -2   27.70    2.20
   0 -13   2   24.40    2.20
   0  13  -2   20.10    2.00
   0 -13   2   28.60    7.10
   0 -13   2   25.80    2.20
  -1  13   2  151.98    5.70
   1 -13   2  160.38    6.30
  -1  13   2  148.49    6.40
   1 -13   2  163.68    6.20
  -1 -13  -2  159.08    6.20
   1  13  -2  145.19    6.40
  -1 -13  -2  160.48    6.10
   1 -13   2  158.68    6.30
  -1 -13  -2  156.68   11.00
   1 -13   2  133.19   10.70
  -1 -13  -2  158.98    6.20
  -1 -13   2  138.09   11.50
  -1  13  -2  143.79    5.60
   1 -13  -2  138.59   10.40
   1 -13  -2  154.68    6.10
   1 -13  -2  157.68    6.10
  -1  13  -2  151.28    6.00
  -1  13  -2  159.68    5.90
  -1 -13   2  160.28    7.30
   1 -13  -2  150.28    6.10
   1  13   2  145.89    5.70
  -1 -13   2  145.79    6.10
   1  13   2  136.59    5.50
  -1 -13   2  160.28    6.10
   1 -13  -2  161.58    6.20
   2  13  -2   56.99    3.20
   2  13  -2   54.29    3.10
  -2  13   2   54.29    3.00
   2 -13   2   56.99    3.20
  -2 -13  -2   58.19    3.00
   2 -13   2   49.70    7.40
  -2  13   2   53.89    2.70
   2 -13   2   54.79    3.10
  -2 -13  -2   54.89    3.10
  -2  13   2   54.19    3.20
   2 -13   2   55.59    3.10
  -2 -13  -2   52.69    3.00
  -2 -13  -2   58.99    2.90
   2 -13   2   60.79    3.10
  -2 -13  -2   48.80    7.00
   2 -13  -2   56.29    3.10
   2  13   2   53.29    3.10
   2 -13  -2   50.99    7.30
  -2  13  -2   52.99    3.00
   2 -13  -2   56.39    3.00
  -2  13  -2   53.09    3.20
   2 -13  -2   56.99    3.10
  -2  13  -2   56.79    2.60
  -2 -13   2   55.39    3.10
  -2  13  -2   53.39    2.70
  -2 -13   2   58.19    3.20
  -2 -13   2   56.89    3.00
  -2 -13   2   58.09    2.90
   2 -13  -2   52.29    3.40
   3 -13   2   38.60    2.60
   3 -13   2   36.60    2.40
  -3 -13  -2   36.90    2.40
  -3 -13  -2   39.40    2.40
   3 -13   2   42.30    2.60
   3  13  -2   40.70    2.50
  -3  13   2   40.10    2.50
  -3  13   2   40.00    2.40
  -3 -13  -2   38.90    2.10
  -3  13   2   38.90    2.20
   3 -13   2   36.70   10.60
  -3 -13  -2   60.29   13.00
   3 -13   2   35.50    2.70
  -3 -13  -2   38.90    2.20
  -3 -13   2   41.30    2.30
  -3 -13   2   39.30    2.40
   3  13   2   36.20    2.30
  -3  13  -2   38.40    2.50
  -3 -13   2   37.20    3.00
  -3 -13   2   39.00    2.00
   3 -13  -2   39.60    2.60
  -3  13  -2   37.10    2.40
   3 -13  -2   39.10    2.50
   3 -13  -2   40.80    7.30
  -3  13  -2   35.90    2.10
   4 -13   2   89.89    3.90
   4 -13   2   90.09    4.10
  -4 -13  -2   90.09    3.60
   4 -13   2   91.69    4.00
  -4  13   2   92.99    3.90
  -4  13   2   90.79    3.70
  -4 -13  -2   85.29    4.20
   4 -13   2   99.99    4.20
  -4  13   2   90.29    3.90
  -4 -13  -2   92.69    3.50
  -4  13   2   89.29    4.00
   4 -13  -2   93.79    3.90
  -4  13  -2   81.39    3.80
  -4 -13   2   88.09    3.30
   4 -13  -2   89.99    4.00
  -4 -13   2   92.29    3.90
  -4  13  -2   91.09    4.00
   4 -13  -2   90.29    4.00
  -4  13  -2   90.69    3.70
  -4 -13   2   87.29    4.00
  -5  13   2   39.10    2.20
  -5  13   2   36.50    1.90
  -5  13   2   37.60    1.90
  -5  13   2   38.80    2.10
   5 -13   2   40.70    2.30
   5 -13  -2   37.60    2.30
   5 -13  -2   36.90    2.30
  -5  13  -2   40.50    2.10
  -5  13  -2   39.00    2.00
  -5 -13   2   37.80    2.10
  -6  13   2    1.20    0.60
   6 -13   2    2.20    0.90
  -6  13   2    1.40    0.50
   6 -13   2    1.30    0.70
  -6  13   2    1.00    0.50
  -6 -13   2    1.10    0.50
  -6  13  -2    0.90    0.40
   6 -13  -2    1.00    1.10
  -6  13  -2    1.10    0.50
   0 -14  -2  193.08    7.00
   0 -14  -2  196.68    7.00
   0 -14   2  193.78    7.10
   0 -14  -2  176.08   12.60
   0 -14   2  198.98    7.10
   0  14   2  172.68    7.20
   0  14  -2  180.68    7.30
   0 -14  -2  180.28    7.00
   0 -14   2  190.28    6.90
   0  14   2  180.48    6.70
   0 -14   2  197.48    7.20
   0 -14  -2  187.98    7.00
   0  14   2  181.78    6.50
   1 -14   2   35.40    2.40
   1  14  -2   37.40    2.40
  -1  14   2   36.40    2.40
  -1 -14  -2   39.20    2.20
  -1 -14  -2   37.60    2.20
   1 -14   2   39.50    2.50
  -1 -14  -2   34.00    2.30
  -1 -14  -2   39.00    2.30
   1 -14   2   40.50    2.40
  -1  14   2   39.10    2.20
  -1  14   2   33.80    2.20
   1 -14   2   38.70    2.30
  -1 -14   2   39.90    2.30
  -1  14  -2   34.50    2.20
   1 -14  -2   35.80    2.20
  -1 -14   2   39.50    2.20
   1 -14  -2   40.00    2.40
  -1  14  -2   36.70    2.40
   1 -14  -2   37.90    3.00
   1 -14  -2   37.40    2.30
   1  14   2   35.70    2.10
   1  14   2   32.30    2.20
  -1 -14   2   36.20    2.40
  -1 -14   2   41.20    2.50
  -2 -14  -2   68.99    3.10
   2 -14   2   69.19    3.40
  -2 -14  -2   73.79    3.10
   2  14  -2   66.59    3.30
   2 -14   2   69.79    3.20
  -2  14   2   67.49    3.40
  -2 -14  -2   77.19    3.30
   2 -14   2   70.29    3.40
  -2 -14  -2   65.49    3.20
  -2  14   2   67.59    3.20
   2  14   2   68.19    3.60
  -2  14  -2   67.09    3.20
  -2  14  -2   68.49    2.80
  -2 -14   2   67.69    3.10
  -2  14  -2   68.29    3.40
  -2 -14   2   66.79    3.30
   2 -14  -2   72.19    3.30
  -2 -14   2   69.39    3.00
   2 -14  -2   66.99    3.30
   2 -14  -2   71.39    3.40
   2 -14  -2   65.29    3.70
  -3  14   2   37.90    2.60
   3 -14   2   40.00    2.40
   3 -14   2   42.30    2.40
  -3 -14  -2   39.50    2.20
   3  14  -2   41.00    2.20
   3 -14   2   42.00    2.50
   3 -14   2   41.00    2.50
  -3  14   2   44.80    2.00
  -3 -14   2   43.10    2.30
  -3  14  -2   39.40    1.90
  -3 -14   2   40.10    1.80
   3 -14  -2   44.40    2.40
   3 -14  -2   39.30    2.40
   3 -14  -2   42.90    2.40
  -3  14  -2   36.80    2.50
   3  14   2   40.00    2.20
  -3 -14   2   43.70    3.10
   4 -14   2   83.39    3.40
  -4  14   2   84.39    3.20
   4 -14   2   81.39    3.80
   4 -14   2   82.79    3.50
  -4  14   2   79.59    3.30
   4 -14   2   80.59    3.50
  -4 -14  -2   80.39    2.90
  -4  14   2   77.39    3.30
  -4  14  -2   80.19    3.30
  -4  14  -2   77.09    3.20
   4 -14  -2   78.29    3.40
  -4  14  -2   79.09    3.00
  -5  14   2   14.40    1.00
   5 -14   2   15.40    1.30
  -5  14  -2   13.80    1.00
  -5  14  -2   13.20    0.90
   5 -14  -2   15.90    1.30
   0 -15  -2   10.70    1.20
   0  15   2    8.20    1.10
   0 -15  -2   10.50    1.30
   0  15   2   10.40    1.10
   0 -15   2   10.10    1.30
   0 -15  -2   11.50    1.30
   0 -15  -2    8.40    1.10
   0  15  -2    9.90    1.20
   0 -15   2    9.40    1.30
   0 -15   2    9.20    1.10
  -1  15   2    4.00    0.70
  -1 -15  -2    3.40    0.70
  -1  15   2    3.60    0.70
   1 -15   2    3.60    0.90
   1 -15   2    3.80    0.80
  -1 -15  -2    3.30    0.70
   1 -15   2    3.20    0.70
   1  15  -2    2.20    0.70
  -1  15   2    2.60    0.70
  -1 -15  -2    3.00    0.80
   1 -15  -2    4.50    1.00
   1  15   2    2.10    0.60
  -1 -15   2    4.00    0.80
  -1 -15   2    3.30    0.80
  -1  15  -2    5.30    0.90
   1 -15  -2    3.80    0.80
  -1  15  -2    2.90    0.70
   1 -15  -2    3.30    0.80
   1 -15  -2    5.20    0.90
  -2 -15  -2   44.70    2.10
   2 -15   2   48.70    2.40
   2 -15   2   48.10    2.30
  -2  15   2   46.80    1.90
  -2 -15  -2   49.10    2.10
  -2  15   2   47.90    2.40
   2  15  -2   41.50    2.20
  -2  15   2   45.20    2.20
  -2  15  -2   44.90    2.30
  -2 -15   2   50.09    2.00
   2 -15  -2   49.30    2.30
  -2 -15   2   50.59    2.40
   2 -15  -2   47.00    2.40
  -2  15  -2   48.50    2.20
   3 -15   2   17.40    1.40
   3 -15   2   15.50    1.30
  -3  15   2   15.50    1.00
  -3  15   2   14.90    1.10
  -3  15   2   15.10    1.10
   3 -15  -2   16.50    1.30
   3 -15  -2   15.60    1.80
  -3  15  -2   14.80    1.10
  -3 -15   2   16.60    1.10
   4 -15   2   15.10    1.10
  -4  15   2   12.10    0.90
  -4  15   2   13.40    0.90
  -4  15  -2   15.40    1.00
   4 -15  -2   15.60    1.10
   0 -16   2   22.70    1.10
   0 -16  -2   23.80    1.20
   0  16  -2   23.20    1.30
   0 -16   2   22.30    1.30
   0  16   2   20.40    1.30
  -1  16   2    6.80    0.70
   1  16  -2    7.00    0.70
  -1  16  -2    6.60    0.70
  -1 -16   2    6.20    0.80
   1  16   2    5.70    0.70
   0   0  -3    0.10    0.40
   0   0   3    0.00    0.50
   0   0  -3    0.60    0.40
   0   0   3    0.50    0.60
   1   0   3 4535.75  138.59
   1   0   3 4537.45  138.29
   1   0   3 4613.24  138.49
  -1   0   3 4657.53  137.99
  -1   0   3 4091.09  137.49
   2   0   3 1060.59   33.50
  -2   0  -3  937.71   32.40
  -2   0  -3  977.50   32.50
   2   0  -3 1026.60   32.00
   2   0   3 1025.40   32.70
  -2   0   3 1007.70   32.40
   2   0  -3 1001.70   32.10
   2   0  -3 1097.19   32.90
   2   0   3 1082.79   33.20
  -3   0  -3 3303.97  107.49
   3   0   3 3462.35  107.89
   3   0  -3 3297.67  108.09
  -3   0  -3 3228.58  107.49
   3   0   3 3679.13  109.19
   3   0  -3 3359.96  107.09
   3   0  -3 3587.44  107.59
   3   0   3 3611.84  108.69
   3   0   3 3537.35  107.69
   3   0  -3 3603.94  106.89
   4   0   3  161.98    5.70
   4   0  -3  159.08    7.40
  -4   0  -3  159.18    6.70
   4   0  -3  160.28    7.30
   4   0  -3  163.78    8.10
   4   0   3  168.98    8.50
   4   0   3  153.88    7.40
  -4   0  -3  150.38    7.30
   4   0  -3  158.38    5.40
   4   0   3  150.78    7.00
   4   0  -3  149.59    6.90
   4   0  -3  150.78    6.20
   4   0   3  157.68    8.00
   5   0   3  247.58    8.70
   5   0   3  251.47   12.30
   5   0  -3  263.77   10.10
   5   0  -3  259.17   10.90
   5   0  -3  256.77   11.60
   5   0  -3  252.77   11.80
   5   0  -3  267.27   12.40
   5   0   3  259.37   10.70
  -5   0  -3  249.28   10.20
   5   0   3  265.17   12.20
   5   0   3  257.47   11.30
   5   0  -3  279.67    8.60
   6   0   3  582.34   22.30
   6   0  -3  580.84   22.90
   6   0   3  573.64   18.20
  -6   0  -3  598.54   19.90
   6   0   3  562.04   23.20
   6   0  -3  574.34   23.20
   6   0  -3  548.25   22.20
   6   0  -3  557.14   20.20
   6   0  -3  516.05   18.00
   6   0  -3  576.74   21.30
   6   0   3  542.95   22.50
   6   0   3  573.64   20.60
   6   0   3  548.25   18.10
   6   0  -3  550.14   18.10
   7   0   3   62.69    3.00
   7   0  -3   68.49    8.30
   7   0  -3   58.59    3.10
   7   0   3   60.99    2.90
   7   0   3   67.39    3.40
  -7   0  -3   58.89    3.30
   7   0   3   58.59    6.10
   7   0  -3   74.79    6.00
   7   0  -3   67.79    6.80
  -7   0  -3   63.19    2.90
  -7   0   3   66.19    3.10
   7   0  -3   62.49    3.80
   7   0   3   60.19    3.00
  -7   0   3   61.29    3.40
   7   0  -3   63.69    3.00
   7   0  -3   65.39    3.00
   7   0   3   62.19    9.10
  -7   0  -3   78.69    6.90
  -7   0   3   65.19    3.30
   7   0  -3   66.79   10.60
   7   0  -3   80.79    9.60
   8   0  -3   14.70    5.40
   8   0   3   18.80    1.60
  -8   0  -3   18.10    1.70
   8   0  -3   10.70    9.00
   8   0   3   19.80    1.90
   8   0   3   13.70    4.10
  -8   0   3   16.20    1.70
   8   0   3   21.50    7.90
  -8   0   3   16.30    1.60
   8   0  -3   15.70    4.10
   8   0  -3   15.50    2.40
   8   0   3   16.20    5.90
  -8   0   3   17.90    1.40
   8   0   3   16.00    8.30
   8   0   3   20.10    1.50
   8   0  -3   21.10    2.00
  -8   0  -3   18.20    1.40
   8   0  -3   16.40    1.50
   8   0  -3   16.00    7.40
  -8   0   3   16.30    1.70
   8   0  -3   17.40    1.60
  -9   0   3  223.08    8.10
  -9   0   3  218.38    7.80
   9   0  -3  225.68    7.90
   9   0  -3  208.58   11.20
   9   0   3  217.58   11.90
   9   0  -3  217.18    7.80
   9   0   3  222.98    7.70
  -9   0  -3  215.78    7.50
   9   0  -3  209.58    7.90
   9   0  -3  211.88    8.10
  -9   0  -3  220.98    8.00
   9   0   3  215.28    7.90
  -9   0   3  223.08    7.00
   9   0   3  223.48    7.80
  10   0  -3   69.19    3.00
 -10   0   3   72.59    3.20
  10   0  -3   72.29    2.90
 -10   0  -3   64.39    3.30
  10   0  -3   69.29    3.00
  10   0   3   71.29    3.00
  10   0   3   68.29    3.10
  10   0   3   69.29    2.80
 -10   0   3   66.19    2.80
  10   0   3   68.39    2.90
  10   0  -3   71.39    3.00
  11   0   3  136.29    4.50
 -11   0  -3  123.39    4.80
  11   0  -3  129.99    4.60
  11   0  -3  139.19    4.50
  11   0   3  126.09    4.50
   0   1  -3  179.98    7.70
   0  -1  -3  189.98    6.80
   0  -1   3  204.78    7.20
   0  -1   3  204.88    7.10
   0   1   3  219.98    6.90
   0  -1  -3  207.38    6.80
   0  -1   3  209.28    7.20
   0   1  -3  190.48    6.90
   0  -1  -3  214.88    6.90
   1   1  -3 1271.07   38.20
   1  -1   3 1311.67   38.70
  -1  -1  -3 1143.09   38.30
   1   1  -3 1198.08   38.10
   1  -1   3 1249.97   38.20
   1  -1   3 1288.77   38.50
  -1  -1  -3 1166.98   38.20
  -1   1  -3 1088.49   38.10
  -1  -1   3 1295.87   38.50
   1   1   3 1254.87   38.60
  -1   1  -3 1077.19   38.10
   1   1   3 1280.77   38.90
  -1  -1   3 1278.77   38.60
   1   1   3 1175.88   38.20
   2  -1   3   77.99    3.60
  -2  -1  -3   69.99    3.60
   2   1  -3   73.69    3.20
   2  -1   3   78.69    3.80
   2  -1   3   76.69    4.00
   2   1  -3   73.99    3.40
   2  -1   3   72.89    3.60
  -2  -1  -3   66.09    3.50
   2   1  -3   75.49    3.50
   2   1   3   73.09    4.30
   2   1   3   69.29    3.90
   2   1   3   74.39    4.10
  -2  -1   3   84.29    4.20
   2  -1  -3   70.79    2.90
   2  -1  -3   72.39    3.50
   2  -1  -3   68.79    2.70
  -2   1  -3   70.79    3.30
   2  -1  -3   71.89    3.10
   2  -1  -3   77.49    2.60
  -2   1  -3   69.59    3.50
  -2  -1   3   74.99    3.60
   3   1  -3   89.09    4.20
   3  -1   3   86.19    4.40
   3   1  -3   95.59    4.00
   3   1  -3   91.99    4.60
   3  -1   3   86.99    4.50
  -3  -1  -3   85.79    4.50
  -3  -1  -3   92.19    5.30
  -3  -1  -3   88.49    4.40
   3  -1   3   89.69    5.10
   3  -1  -3   88.39    4.90
  -3   1  -3   86.59    4.40
   3  -1  -3   88.69    3.70
   3  -1  -3   88.49    4.60
   3  -1  -3   90.49    4.30
   3   1   3   87.69    4.90
  -3  -1   3   95.79    5.20
  -3  -1   3   86.99    4.10
   3   1   3   88.59    5.00
   3   1   3   94.79    5.70
  -3   1  -3   90.89    4.50
   3   1   3   91.19    5.20
  -4  -1  -3  294.47   11.60
   4   1  -3  305.97   11.50
  -4  -1  -3  311.57   11.40
   4   1  -3  288.57    9.70
   4  -1   3  296.97   11.20
   4   1  -3  300.77   12.10
   4  -1   3  294.67   11.70
   4  -1   3  296.17   12.60
   4   1  -3  307.77   12.00
   4   1  -3  299.77   12.80
   4   1  -3  303.67   10.90
   4  -1   3  297.47   12.20
   4  -1   3  278.07    9.70
   4  -1  -3  297.77   10.40
   4   1   3  303.27   12.50
  -4  -1   3  330.37   10.90
   4  -1  -3  308.47   12.00
   4  -1  -3  294.67   12.70
  -4   1  -3  294.17   10.90
   4  -1  -3  311.77   11.70
   4  -1  -3  287.67   11.50
   4  -1  -3  294.47   10.90
   4   1   3  315.17   13.40
   4   1   3  300.77   10.10
   4   1   3  294.07   11.60
   4   1   3  293.07   11.90
  -5  -1  -3  173.18    7.80
   5  -1   3  162.38    9.40
   5   1  -3  170.78    9.20
   5   1  -3  181.18    9.20
   5  -1   3  167.38    7.80
   5  -1   3  184.38   12.90
   5   1  -3  171.68    8.30
   5  -1   3  168.78    8.30
   5   1  -3  165.18    5.90
   5   1  -3  170.68    7.60
   5  -1   3  162.88    5.90
   5  -1  -3  166.58    7.80
   5   1   3  182.98    8.90
   5   1   3  161.08    9.40
   5  -1  -3  170.28    7.20
   5  -1  -3  173.38    9.50
  -5   1  -3  168.78    7.30
  -5  -1   3  177.78    6.60
   5   1   3  160.18    6.00
   5  -1  -3  163.38    8.40
   5  -1  -3  162.98    5.80
   5   1   3  171.28   10.00
   5  -1  -3  177.58    9.10
   5   1   3  164.88    6.00
   5   1   3  175.68    8.20
   6  -1   3   27.20    3.70
   6   1  -3   32.50    1.80
   6  -1   3   33.00    1.90
   6   1  -3   42.60    6.60
   6   1  -3   26.80    5.40
   6  -1   3   27.00    5.10
   6   1  -3   30.20    4.60
   6   1  -3   32.60    5.10
   6   1  -3   30.60    1.80
   6   1  -3   31.40    4.00
   6  -1   3   35.70    1.90
  -6  -1  -3   34.50    3.90
   6  -1   3   32.30    5.50
  -6   1  -3   32.20    4.20
   6  -1  -3   30.40    5.30
   6  -1  -3   31.60    1.70
   6   1   3   30.70    5.80
   6   1   3   28.70    4.70
   6  -1  -3   52.39    7.50
   6   1   3   31.30    4.30
   6  -1  -3   36.70    5.30
   6   1   3   29.60    1.90
   6   1   3   32.10    1.90
   6  -1  -3   32.10    4.40
   6  -1  -3   35.90    4.00
   6   1   3   21.20    4.70
  -7  -1  -3   70.29    6.50
   7  -1   3   67.09    3.00
  -7   1   3   66.59    3.30
   7   1  -3   65.29    8.50
   7   1  -3   61.49    3.00
  -7  -1  -3   56.09    3.20
   7   1  -3   71.59   10.30
  -7   1   3   61.69    3.20
  -7  -1  -3   60.79    2.90
   7  -1   3   60.29    8.10
   7  -1   3   64.19    5.80
   7   1  -3   64.89    3.00
  -7   1   3   62.29    3.00
   7   1  -3   71.59    7.20
   7   1  -3   73.59    9.40
   7  -1   3   69.89    9.10
   7   1  -3   65.79    4.30
  -7   1   3   67.79    3.10
   7  -1   3   61.69    2.90
   7  -1   3   55.09    7.30
   7  -1   3   59.79    3.30
   7  -1   3   62.89    3.00
   7   1  -3   58.89    5.60
   7   1   3   58.09    8.60
   7   1   3   64.89    3.10
   7   1   3   63.39    9.50
  -7  -1   3   67.79    3.10
  -7   1  -3   62.59    2.80
   7   1   3   61.09    2.90
   7  -1  -3   61.89    5.70
   7  -1  -3   70.69    6.90
  -7   1  -3   54.89    3.10
  -7   1  -3   65.69    3.20
   7  -1  -3   65.09    2.90
   7   1   3   67.29    7.50
   7  -1  -3   68.39    7.90
  -7  -1   3   62.09    2.80
   7   1   3   63.69    3.00
   7   1   3   68.79    6.50
   7  -1  -3   61.09    3.00
   7   1   3   60.19    3.30
  -8   1   3    0.70    0.80
   8  -1   3    5.40    8.30
   8  -1   3    0.90    4.90
   8   1  -3    3.20    0.80
  -8  -1  -3    3.00    0.90
   8  -1   3    2.80    0.80
   8   1  -3    7.00    9.40
   8  -1   3    0.90    0.80
   8   1  -3    1.80    1.20
  -8   1   3    1.20    0.60
   8   1  -3    2.50    5.10
   8   1  -3    3.30    3.90
   8  -1   3    2.70    3.70
   8  -1   3    1.00    0.70
   8  -1   3   -0.10    7.90
   8   1  -3   -1.90    7.10
  -8   1   3    1.10    0.80
  -8   1   3    0.20    0.70
  -8  -1   3    0.70    0.70
  -8   1  -3    1.10    0.90
  -8   1  -3    2.00    0.90
  -8  -1   3    2.00    0.90
  -8   1  -3    1.10    0.50
   8   1   3    2.40    0.80
   8  -1  -3    2.20    5.10
   8   1   3   -1.00    3.90
   8   1   3    3.00    6.10
   8  -1  -3    2.80    0.90
   8   1   3    2.00    7.70
   8  -1  -3    1.20    0.80
   8   1   3    2.70    1.00
  -8  -1   3    3.10    0.80
   8  -1  -3   -6.60    7.10
   8  -1  -3    1.40    3.30
  -8  -1   3    1.30    0.60
   8   1   3    2.00   11.20
   8  -1  -3    0.10    1.60
   8  -1  -3   -9.20    8.80
   8   1   3    1.80    0.60
  -9   1   3    4.00    1.00
  -9  -1  -3    3.60    0.90
   9  -1   3    3.00    0.80
  -9  -1  -3    2.00    1.10
   9   1  -3    3.30    3.90
   9  -1   3    2.60    0.90
   9   1  -3    1.90    0.70
   9  -1   3    2.10    0.70
   9   1  -3    3.50    1.00
  -9   1   3    3.30    0.90
   9   1  -3    2.80    0.80
  -9  -1   3    2.10    0.50
  -9   1  -3    2.00    0.90
   9   1   3    2.50    0.70
  -9  -1   3    2.80    0.80
   9  -1  -3    3.30    4.40
  -9  -1   3    2.40    0.80
   9  -1  -3    1.60    0.70
  -9   1  -3    2.20    0.70
   9   1   3    1.70    0.70
   9  -1  -3    3.00    0.80
   9  -1  -3    3.30    1.10
   9  -1  -3    3.50    0.90
   9   1   3    2.40    0.80
  -9  -1   3    2.40    0.70
   9   1   3    2.00    5.00
  10  -1   3   16.20    2.10
 -10  -1  -3   18.30    1.10
  10   1  -3   16.40    1.30
 -10   1   3   20.30    1.50
 -10   1   3   16.30    1.20
 -10  -1  -3   19.00    1.50
  10   1  -3   17.60    1.20
  10  -1   3   17.50    1.30
  10   1  -3   18.40    1.40
  10  -1   3   17.90    1.20
  10  -1   3   17.70    1.50
  10   1  -3   19.60    1.60
  10   1   3   18.60    1.20
  10  -1  -3   14.70    1.50
  10   1   3   15.90    1.30
  10  -1  -3   19.20    1.40
 -10  -1   3   18.20    1.40
 -10  -1   3   21.70    2.00
  10   1   3   17.60    1.40
 -10   1  -3   19.30    1.50
  10  -1  -3   16.50    1.30
  10   1   3   18.80    1.70
 -10   1  -3   17.70    1.00
  11   1  -3   81.29    3.10
  11  -1   3   89.29    3.20
  11   1  -3   88.29    3.20
  11   1  -3   87.89    3.20
  11  -1   3   84.09    3.30
 -11   1   3   97.49    3.80
  11   1   3   91.29    3.20
  11  -1  -3   91.59    3.20
  11  -1  -3   91.89    3.30
 -11  -1   3   85.39    3.80
  11   1   3   90.09    3.10
   0  -2   3  176.98    6.60
   0   2   3  185.38    6.40
   0   2  -3  184.98    6.50
   0  -2  -3  180.28    6.30
   0  -2  -3  169.68    6.50
   0   2  -3  173.88    6.40
   0  -2  -3  180.08    6.40
   0  -2  -3  178.78    7.10
   0  -2  -3  169.38    6.40
   0  -2   3  183.88    6.80
  -1  -2  -3 1690.53   55.49
   1   2  -3 1709.03   55.19
   1  -2   3 1855.21   55.59
   1   2  -3 1720.53   55.09
  -1  -2  -3 1741.33   55.39
   1  -2   3 1854.11   55.19
  -1  -2  -3 1678.73   55.49
   1  -2   3 1865.71   55.39
  -1   2  -3 1578.54   55.09
  -1  -2   3 1885.91   55.89
   1   2   3 1777.02   55.99
  -1  -2   3 1842.22   55.69
  -1   2  -3 1656.53   54.99
   1   2   3 1813.02   55.59
  -1  -2   3 1865.11   55.59
   2  -2   3 1043.20   31.70
  -2  -2  -3  929.11   32.10
   2  -2   3 1014.50   32.10
   2   2  -3 1009.40   31.80
   2  -2   3  995.40   31.70
   2   2  -3  998.50   31.60
   2   2  -3  986.60   31.90
   2  -2   3  994.40   32.20
  -2  -2  -3  908.31   31.70
  -2  -2  -3  966.90   32.00
  -2  -2   3 1033.20   32.30
   2   2   3 1001.60   33.10
   2   2   3  981.80   32.40
  -2  -2   3 1057.09   32.30
   2   2   3 1044.60   32.80
   2   2   3  931.11   32.10
  -2  -2   3 1018.00   32.80
  -2   2  -3  926.01   31.60
  -2  -2   3 1085.69   32.60
  -2   2  -3  967.90   31.50
   3  -2   3  491.15   16.10
  -3  -2  -3  458.55   16.10
   3  -2   3  479.95   16.90
   3   2  -3  461.75   16.30
  -3  -2  -3  465.45   16.60
   3  -2   3  489.35   16.40
  -3  -2  -3  463.15   16.50
   3  -2   3  494.25   16.80
   3   2  -3  484.45   16.70
   3   2  -3  475.55   16.00
   3   2   3  480.15   17.60
   3   2   3  467.15   16.40
   3   2   3  491.95   17.20
   3  -2  -3  458.85   15.70
  -3  -2   3  473.75   16.90
   3   2   3  469.55   18.00
  -3  -2   3  495.75   17.60
  -3  -2   3  462.45   17.20
   3  -2  -3  435.86   15.60
  -3   2  -3  457.85   15.80
   3   2   3  472.15   16.90
   3  -2  -3  453.25   15.10
   3  -2  -3  497.35   15.90
   4   2  -3   61.89    3.80
   4   2  -3   59.59    2.50
   4  -2   3   59.79    4.20
   4  -2   3   67.39    4.60
   4   2  -3   62.79    4.80
   4  -2   3   60.49    2.50
   4   2  -3   54.59    4.70
   4  -2   3   64.79    4.90
   4  -2   3   61.89    4.00
  -4  -2  -3   61.29    5.00
  -4  -2  -3   61.39    4.60
  -4  -2  -3   63.79    4.10
   4   2   3   61.99    5.70
  -4  -2   3   63.99    5.60
   4  -2  -3   51.89    5.30
   4  -2  -3   61.49    5.90
  -4   2  -3   60.99    3.60
   4  -2  -3   64.79    4.10
   4  -2  -3   60.99    3.60
   4   2   3   65.19    5.00
  -4  -2   3   65.29    4.10
   4   2   3   61.59    5.10
   4  -2  -3   64.89    4.40
   4   2   3   58.29    5.50
   4   2   3   63.69    2.70
   5   2  -3   40.20    4.80
   5   2  -3   38.50    1.90
   5  -2   3   41.40    4.40
   5  -2   3   38.50    4.20
   5   2  -3   43.80    5.40
   5   2  -3   40.80    4.40
   5  -2   3   39.80    5.00
   5   2  -3   45.00    6.10
   5   2  -3   48.90    3.90
   5  -2   3   37.70    1.90
   5  -2   3   40.30    3.80
   5  -2   3   34.30    2.00
  -5  -2  -3   39.90    3.70
  -5   2  -3   40.90    3.50
   5  -2  -3   37.00    3.10
   5   2   3   36.70    5.00
   5  -2  -3   40.20    5.40
   5   2   3   38.10    2.00
   5   2   3   37.30    2.00
  -5  -2   3   41.90    3.60
   5  -2  -3   38.30    3.70
   5  -2  -3   37.50    4.90
   5   2   3   45.90    5.90
   5  -2  -3   42.40    1.80
   5   2   3   30.40    4.80
   5  -2  -3   38.40    4.40
   5   2   3   38.60    5.20
   5   2   3   35.70    4.40
   6  -2   3  428.26   14.70
   6   2  -3  446.66   19.60
   6   2  -3  422.56   19.30
   6   2  -3  458.75   14.80
  -6  -2  -3  467.85   17.10
   6  -2   3  443.46   17.00
   6  -2   3  422.16   18.40
   6  -2   3  452.65   17.70
   6   2  -3  473.95   17.40
   6  -2   3  444.66   19.10
   6  -2   3  451.85   14.70
   6   2  -3  445.86   18.30
   6   2  -3  421.46   14.70
   6   2  -3  453.05   20.50
   6   2   3  460.65   18.60
   6   2   3  426.16   20.40
   6  -2  -3  455.25   14.50
   6  -2  -3  450.55   18.10
   6  -2  -3  482.25   18.40
   6   2   3  465.75   20.10
   6   2   3  443.16   14.80
   6  -2  -3  429.86   16.40
  -6   2  -3  471.95   16.80
   6   2   3  452.75   17.60
  -6  -2   3  489.65   15.80
   6   2   3  427.66   14.70
   6  -2  -3  461.85   17.50
   7   2  -3  187.48    6.90
   7  -2   3  191.28    6.90
   7  -2   3  199.48    9.90
   7  -2   3  184.88   11.90
   7  -2   3  199.68    7.00
   7   2  -3  192.58   12.90
   7   2  -3  200.88   10.10
  -7   2   3  190.38    7.30
  -7   2   3  193.18    7.20
   7  -2   3  192.08   10.80
   7  -2   3  179.38   12.80
   7   2  -3  197.18    7.10
   7  -2   3  193.58    6.90
   7   2  -3  187.48   13.80
   7   2  -3  184.38    7.50
  -7  -2  -3  193.78    7.00
   7  -2   3  186.88    7.20
  -7   2   3  193.98    7.00
   7   2  -3  193.78    7.10
   7   2  -3  183.18   15.00
  -7  -2  -3  198.48    9.90
   7   2  -3  189.18   11.20
  -7  -2   3  193.08    6.90
  -7   2  -3  181.88    7.10
   7   2   3  203.88   12.10
  -7  -2   3  188.18    6.90
   7  -2  -3  181.68    6.80
   7  -2  -3  187.68    9.40
   7   2   3  188.48    7.40
   7   2   3  186.58    6.90
   7  -2  -3  191.58    6.80
  -7   2  -3  187.48    7.00
   7   2   3  224.28   10.80
   7   2   3  192.08    7.00
   7  -2  -3  194.98   10.50
   7   2   3  175.08   13.50
   7  -2  -3  199.38   11.50
   7   2   3  182.18   13.80
   7  -2  -3  187.18   12.40
  -7   2  -3  188.78    6.60
   7   2   3  183.88    6.80
   8  -2   3  296.77   13.70
   8   2  -3  311.87   14.10
   8   2  -3  309.57   10.50
  -8   2   3  301.17   10.50
   8  -2   3  304.07   10.30
   8  -2   3  300.57   15.20
  -8   2   3  303.97   10.70
   8  -2   3  291.27   10.40
   8  -2   3  295.57   10.20
  -8  -2  -3  290.27   10.50
   8   2  -3  286.97   10.30
   8   2  -3  300.67   10.90
  -8   2   3  311.57   10.40
  -8  -2  -3  296.87   10.30
   8   2  -3  296.77   16.00
   8  -2   3  306.07   10.40
   8   2  -3  297.17   10.40
  -8  -2   3  305.97   10.10
  -8   2  -3  305.87   10.30
   8  -2  -3  278.97   10.20
   8  -2  -3  302.67   14.40
   8   2   3  288.67   16.80
   8  -2  -3  303.67   10.30
   8  -2  -3  291.17   10.40
   8  -2  -3  287.67   13.10
   8   2   3  289.67   10.70
  -8   2  -3  304.77    9.90
  -8  -2   3  307.37   10.10
   8   2   3  308.77   10.50
  -8   2  -3  289.07   10.50
   8   2   3  308.87   10.20
   8   2   3  302.37   14.20
  -8  -2   3  307.57   10.70
  -8  -2   3  292.77   10.30
   8   2   3  305.17   10.40
  -9  -2  -3   31.70    2.10
   9   2  -3   33.60    2.30
   9  -2   3   33.10    5.50
   9  -2   3   31.20    2.10
   9  -2   3   33.70    2.10
  -9  -2  -3   31.30    2.50
   9   2  -3   24.20    5.30
   9   2  -3   33.40    2.00
   9   2  -3   30.70    2.00
  -9   2   3   34.10    2.60
   9  -2   3   34.50    2.00
   9   2  -3   33.10    1.90
   9  -2   3   32.50    1.90
  -9   2   3   33.60    2.00
  -9   2  -3   34.00    2.10
   9   2   3   30.20    2.10
   9   2   3   29.40    6.70
  -9   2  -3   34.10    1.90
  -9   2  -3   30.40    1.90
   9  -2  -3   32.80    2.00
   9   2   3   33.50    2.00
   9  -2  -3   34.80    5.40
   9   2   3   34.00    2.60
   9   2   3   34.20    2.40
  -9  -2   3   34.50    1.70
  -9  -2   3   33.60    2.00
   9  -2  -3   33.40    1.90
   9  -2  -3   37.30    2.10
   9  -2  -3   32.00    2.40
  -9  -2   3   33.80    1.80
  -9   2  -3   33.70    1.60
  10  -2   3  175.08    6.20
  10  -2   3  180.58    6.10
  10   2  -3  175.58    6.20
 -10   2   3  174.58    6.40
  10   2  -3  175.38    6.10
 -10  -2  -3  176.18    5.90
  10  -2   3  176.38    6.00
  10   2  -3  176.58    6.00
  10  -2   3  175.58    6.10
  10   2  -3  178.18    6.30
 -10   2   3  169.58    6.00
 -10  -2  -3  163.38    6.10
  10   2   3  176.68    5.90
 -10   2  -3  162.28    6.10
  10   2   3  163.68    6.10
  10  -2  -3  174.88    6.20
  10  -2  -3  175.88    6.00
  10  -2  -3  177.08    6.10
  10   2   3  170.88    6.20
  10   2   3  162.18    6.30
 -10   2  -3  163.08    6.10
 -10  -2   3  176.28    6.30
  11  -2   3   70.99    2.50
  11   2  -3   70.79    2.50
  11  -2   3   64.69    2.60
  11   2  -3   66.79    2.90
  11  -2  -3   68.99    2.50
  11   2   3   68.49    2.60
   0  -3  -3  573.34   18.80
   0  -3  -3  586.94   19.10
   0  -3   3  592.44   19.10
   0  -3   3  593.14   19.40
   0  -3  -3  579.84   18.60
   0  -3  -3  569.74   18.90
   0  -3   3  555.14   18.80
   0   3  -3  550.54   18.80
   0   3   3  573.24   18.90
   0   3  -3  566.04   18.90
   0  -3  -3  543.15   19.00
   0  -3   3  605.84   19.30
  -1  -3  -3 1796.82   56.69
   1   3  -3 1676.63   55.99
   1   3  -3 1779.62   56.39
  -1  -3  -3 1834.92   56.79
  -1  -3  -3 1791.72   56.49
   1  -3   3 1852.71   56.59
  -1  -3  -3 1699.73   56.89
   1   3  -3 1724.33   56.19
   1  -3   3 1801.52   56.49
   1  -3   3 1812.82   56.09
   1  -3   3 1881.91   56.69
   1  -3  -3 1718.23   55.59
  -1   3  -3 1744.73   56.09
   1   3   3 1842.02   57.19
   1   3   3 1861.91   56.39
  -1  -3   3 1894.61   57.19
  -1  -3   3 1859.41   56.89
  -1   3  -3 1662.83   55.99
   1   3   3 1815.42   56.59
  -1  -3   3 1817.42   56.59
  -2  -3  -3  609.74   21.90
  -2  -3  -3  620.64   22.00
   2  -3   3  648.64   21.50
   2   3  -3  636.14   21.50
  -2  -3  -3  635.44   21.50
   2   3  -3  640.34   21.20
   2  -3   3  641.14   20.90
   2   3  -3  659.53   21.70
   2  -3   3  645.44   21.20
  -2  -3  -3  633.54   21.70
  -2  -3   3  660.03   21.90
  -2  -3   3  725.13   23.60
  -2  -3   3  643.44   22.20
   2   3   3  639.44   22.80
  -2  -3   3  681.83   22.60
   2   3   3  627.94   22.80
   2   3   3  631.24   22.30
   2   3   3  626.04   21.70
  -2   3  -3  629.14   21.00
   3  -3   3  410.76   13.70
   3   3  -3  418.06   14.70
   3  -3   3  398.86   13.80
   3  -3   3  362.26   12.40
   3   3  -3  403.66   14.30
   3  -3   3  393.46   14.10
  -3  -3  -3  377.76   13.90
  -3  -3  -3  386.06   14.30
   3  -3   3  387.96   14.40
  -3  -3  -3  377.66   14.50
   3   3  -3  380.76   13.70
   3   3  -3  372.66   12.50
   3  -3  -3  358.66   12.40
   3   3   3  390.36   14.70
  -3   3  -3  397.76   13.40
  -3  -3   3  409.46   15.60
   3  -3  -3  396.36   12.70
   3   3   3  386.26   14.20
  -3  -3   3  395.96   15.10
   3  -3  -3  380.16   12.60
   3   3   3  395.66   14.90
   3   3   3  391.26   15.40
  -3  -3   3  408.96   14.70
   3   3   3  377.86   15.80
   4   3  -3  249.97   11.30
   4  -3   3  244.58   10.50
   4   3  -3  251.47    9.80
   4   3  -3  239.08   10.30
   4  -3   3  231.88    9.70
   4  -3   3  247.08    9.40
  -4  -3  -3  232.18    8.00
  -4  -3  -3  245.58   10.30
   4   3  -3  244.48   10.80
   4  -3   3  226.68    7.90
   4   3  -3  231.68    8.00
  -4  -3  -3  239.88   10.30
   4  -3   3  247.58   10.20
  -4  -3  -3  235.78    9.80
   4   3   3  233.88   10.80
   4  -3  -3  241.28    8.90
   4   3   3  255.97   11.80
   4   3   3  243.08   11.10
   4   3   3  250.37   11.20
   4   3   3  224.58    8.00
  -4   3  -3  236.98    8.90
  -4  -3   3  244.38   10.20
  -4  -3   3  243.48   11.80
   4  -3  -3  216.38    9.60
   4  -3  -3  225.18    8.30
   4  -3  -3  243.38    9.30
   4   3   3  237.18   12.00
   4  -3  -3  229.28    8.80
   5  -3   3  149.88    5.50
   5  -3   3  145.49    5.50
   5  -3   3  148.69    7.80
   5   3  -3  155.68    5.70
   5   3  -3  165.58   10.50
   5   3  -3  151.68    9.40
   5  -3   3  156.48    8.40
  -5  -3  -3  154.48    9.00
  -5  -3  -3  158.08    8.00
   5   3  -3  147.89   13.70
   5  -3   3  157.68    8.70
   5   3  -3  156.78    7.70
   5  -3   3  154.98    7.90
   5   3  -3  168.38    6.00
   5   3  -3  168.78    8.80
   5   3   3  149.19    5.60
   5   3   3  154.08    8.40
   5   3   3  155.28    9.40
  -5   3  -3  174.58    6.90
   5  -3  -3  152.78    6.70
   5   3   3  156.18    9.20
   5  -3  -3  153.48    7.60
   5  -3  -3  153.28    7.50
   5  -3  -3  148.99    5.30
   5   3   3  166.38   10.60
  -5  -3   3  166.88    8.10
   5   3   3  148.79    5.60
   5  -3  -3  161.08    7.30
   6  -3   3  194.68    9.10
   6   3  -3  187.08    6.90
  -6  -3  -3  183.58    9.40
   6  -3   3  191.08    6.80
   6  -3   3  192.88   11.10
   6  -3   3  185.18   10.50
   6   3  -3  200.68    9.70
   6   3  -3  201.68    7.00
   6   3  -3  195.68   12.30
   6  -3   3  186.68    6.80
   6  -3   3  176.58    9.50
   6   3  -3  194.98   12.00
   6   3  -3  191.08   13.00
   6   3  -3  195.58   10.80
   6  -3  -3  197.58    9.90
   6   3   3  185.18   10.10
   6  -3  -3  201.98    8.80
   6   3   3  194.68   12.90
   6   3   3  179.28   12.50
   6   3   3  193.68    6.90
   6   3   3  186.98   16.00
   6  -3  -3  193.58    9.90
   6  -3  -3  181.18    6.60
   6  -3  -3  206.98    9.50
   6   3   3  195.68    6.90
   7   3  -3   34.40    2.10
  -7  -3  -3   33.80    4.80
   7   3  -3   27.30    6.60
   7   3  -3   32.00    2.00
   7   3  -3   30.60    6.10
   7  -3   3   28.90    2.20
  -7   3   3   30.00    2.20
   7  -3   3   30.50    1.90
   7  -3   3   27.00    5.30
  -7   3   3   32.60    2.60
  -7   3   3   33.90    2.30
   7   3  -3   31.00    2.00
   7  -3   3   31.90    2.00
   7  -3   3   30.30    6.40
   7   3  -3   35.60    7.90
   7  -3   3   29.60    6.40
  -7  -3  -3   31.10    2.10
   7   3  -3   27.50    4.70
   7  -3   3   30.90    2.00
   7  -3   3   23.70    4.40
   7   3  -3   30.90    2.40
   7   3  -3   30.40    8.50
  -7   3   3   33.30    2.20
   7  -3  -3   30.20    1.90
   7   3   3   30.40    7.80
   7  -3  -3   31.90    4.70
   7   3   3   32.90    2.10
   7   3   3   31.10    1.90
   7   3   3   30.80    2.00
  -7   3  -3   28.70    2.10
  -7   3  -3   31.70    1.80
   7   3   3   31.10    2.50
   7  -3  -3   28.00    6.60
  -7  -3   3   26.30    2.20
  -7  -3   3   33.70    2.10
   7  -3  -3   27.70    2.00
   7   3   3   25.30    9.20
   7  -3  -3   29.20    5.50
   7  -3  -3   31.80    5.20
   7   3   3   42.60    6.10
   7   3   3   36.40    7.20
  -7  -3   3   31.60    2.50
  -7   3  -3   29.10    2.20
   8   3  -3  187.58    6.90
   8  -3   3  185.88    6.80
   8   3  -3  172.88   13.40
   8   3  -3  177.68    6.70
   8   3  -3  185.88   10.90
   8  -3   3  181.88    6.80
  -8   3   3  187.18    6.80
  -8   3   3  183.98    6.90
   8   3  -3  186.48    7.00
   8  -3   3  182.78    6.90
  -8  -3  -3  181.78    6.70
   8  -3   3  170.88   11.70
   8   3  -3  183.08    7.30
  -8   3   3  176.48    7.00
   8  -3   3  179.78   10.20
   8  -3   3  176.38    6.60
   8  -3  -3  183.08    9.70
   8   3   3  187.18    6.60
  -8  -3   3  176.98    6.50
  -8   3  -3  185.08    6.60
   8   3   3  185.18   11.60
   8  -3  -3  186.08    6.70
  -8   3  -3  183.18    6.30
  -8  -3   3  195.38    6.90
  -8   3  -3  180.18    6.80
  -8  -3   3  184.68    6.70
   8   3   3  188.78    6.80
   8  -3  -3  180.58    6.70
  -8   3  -3  171.28    6.90
   8  -3  -3  190.58   11.30
   8   3   3  185.48    6.90
   8   3   3  183.18    7.10
   9   3  -3  145.99    5.40
  -9   3   3  142.69    5.30
   9  -3   3  148.19    5.50
   9   3  -3  143.09    5.60
   9  -3   3  148.69    5.50
  -9  -3  -3  135.99    5.50
  -9   3   3  140.39    5.40
  -9  -3  -3  145.79    5.30
  -9   3   3  144.99    5.70
   9   3  -3  146.89    5.50
   9  -3   3  136.99    9.60
   9  -3   3  144.99    5.40
   9  -3   3  142.89    5.30
   9   3  -3  140.39    5.80
   9   3  -3  145.39    9.90
   9  -3  -3  147.79    5.40
   9   3   3  136.39   13.60
  -9   3  -3  140.69    5.50
  -9   3  -3  143.29    5.30
   9   3   3  142.89    5.20
  -9  -3   3  145.89    5.10
   9  -3  -3  137.59    5.20
   9  -3  -3  152.28    9.00
  -9  -3   3  145.19    5.70
  -9   3  -3  139.29    5.30
   9   3   3  139.39    5.60
  -9   3  -3  141.39    4.90
   9   3   3  129.79    5.50
  10  -3   3   46.10    2.20
 -10   3   3   42.50    2.00
 -10  -3  -3   43.60    2.10
  10  -3   3   47.40    2.20
  10   3  -3   43.40    2.30
  10   3  -3   42.30    2.80
  10  -3   3   43.50    2.30
  10   3  -3   46.30    2.10
  10   3   3   42.00    2.10
  10  -3  -3   44.20    2.80
  10  -3  -3   45.30    2.30
  10  -3  -3   43.00    2.00
 -10   3  -3   43.60    2.20
  10   3   3   45.40    1.90
 -10   3  -3   41.10    1.90
   0  -4  -3 2812.12   86.59
   0  -4  -3 2841.02   86.29
   0  -4   3 2703.03   86.39
   0  -4  -3 2733.43   85.89
   0   4  -3 2721.33   86.59
   0  -4   3 2835.82   86.69
   0   4   3 2795.22   86.59
   0   4  -3 2690.23   86.49
   0  -4  -3 2761.92   86.69
   0  -4   3 2942.61   87.39
   0  -4  -3 2692.03   86.89
  -1  -4  -3  148.79    7.80
   1   4  -3  151.48    6.60
  -1  -4  -3  144.69    6.90
  -1  -4  -3  160.18    6.60
  -1  -4  -3  150.48    7.00
   1  -4   3  162.78    6.80
  -1  -4  -3  168.18    6.80
   1   4  -3  151.08    6.40
   1   4  -3  155.28    6.60
   1  -4   3  151.38    6.30
   1  -4   3  160.88    6.80
   1  -4   3  156.78    6.40
   1  -4  -3  145.39    5.40
   1  -4  -3  154.08    5.50
   1   4   3  149.99    7.50
   1   4   3  160.08    6.50
   1  -4  -3  150.48    5.80
  -1  -4   3  152.68    6.90
  -1  -4   3  166.68    7.00
   1  -4  -3  150.68    6.10
  -1  -4   3  158.58    7.30
  -1   4  -3  153.48    6.30
  -1   4  -3  139.59    6.40
   1  -4  -3  144.19    5.90
  -1  -4   3  169.98    7.20
  -2  -4  -3  543.65   19.20
   2  -4   3  550.54   18.90
   2  -4   3  568.94   18.20
  -2  -4  -3  523.45   19.40
   2  -4   3  556.54   19.00
   2   4  -3  532.35   18.90
   2   4  -3  533.15   18.50
  -2  -4  -3  533.55   20.00
   2  -4   3  570.04   18.60
   2   4  -3  523.15   19.10
  -2  -4  -3  554.04   18.90
  -2  -4  -3  531.25   19.60
  -2  -4   3  574.24   19.90
  -2  -4   3  535.95   19.10
   2   4   3  490.35   19.00
  -2  -4   3  552.94   19.30
   2   4   3  536.35   20.30
  -2  -4   3  579.44   20.20
   2  -4  -3  556.74   17.60
  -2   4  -3  555.94   18.30
   2   4   3  563.14   20.00
   2   4   3  551.44   19.30
   3   4  -3 2837.52   86.19
  -3  -4  -3 2717.43   85.19
   3   4  -3 2576.34   83.79
   3  -4   3 2740.03   84.89
   3  -4   3 2777.52   84.59
   3  -4   3 2712.43   85.59
  -3  -4  -3 2696.83   85.79
   3  -4   3 2744.03   85.39
  -3  -4  -3 2639.64   86.09
   3   4  -3 2797.02   85.99
  -3  -4  -3 2776.82   86.49
  -3  -4  -3 2672.93   83.59
   3   4  -3 2677.63   85.39
   3  -4   3 2647.44   83.39
   3   4   3 2699.73   87.69
   3   4   3 2764.92   86.09
   3   4   3 2658.03   85.89
   3  -4  -3 2439.26   83.39
   3   4   3 2729.53   86.99
  -3  -4   3 2804.22   85.99
   3   4   3 2728.43   86.39
  -3  -4   3 2820.02   86.89
  -3  -4   3 2747.33   86.19
   3  -4  -3 2614.34   83.49
  -3  -4   3 2771.72   87.29
  -3   4  -3 2692.13   84.49
   4   4  -3 1462.05   49.00
   4  -4   3 1488.45   47.30
  -4  -4  -3 1450.45   46.70
   4   4  -3 1384.06   47.90
   4   4  -3 1445.56   47.80
   4   4  -3 1451.75   46.80
  -4  -4  -3 1405.56   47.20
  -4  -4  -3 1374.46   48.10
   4  -4   3 1446.16   47.40
   4   4  -3 1417.06   44.80
  -4  -4  -3 1382.96   44.70
   4  -4   3 1443.16   46.60
   4  -4   3 1374.56   44.60
   4  -4  -3 1506.85   45.20
   4   4   3 1443.06   47.00
   4  -4  -3 1422.36   45.00
   4   4   3 1435.66   49.80
  -4  -4   3 1487.55   47.80
   4  -4  -3 1434.86   45.50
   4   4   3 1495.05   49.20
  -4  -4   3 1429.56   49.00
  -4   4  -3 1505.85   45.60
  -4  -4   3 1434.46   48.20
   4   4   3 1356.16   44.70
   4   4   3 1467.05   49.50
   4  -4  -3 1464.55   45.40
   4   4   3 1420.76   47.80
   5   4  -3  102.89    8.10
   5  -4   3   92.99    6.70
   5  -4   3  103.59    3.90
   5   4  -3   88.89    8.60
   5   4  -3   98.89    4.00
  -5  -4  -3   85.29    7.60
   5   4  -3   93.29    8.00
   5  -4   3   89.99    7.10
   5   4  -3   96.39    7.40
   5   4  -3  102.39    6.40
  -5  -4  -3  100.29    8.10
  -5  -4  -3  104.39    6.80
   5  -4   3   96.19    6.10
   5  -4   3   99.39    3.90
   5   4  -3  105.19    4.00
   5   4   3  103.59    7.90
   5   4   3  107.99    4.20
   5  -4  -3   91.79    5.30
   5   4   3   99.99    9.30
  -5  -4   3  112.79    9.70
   5   4   3  106.69    4.10
   5   4   3  100.49    9.20
  -5  -4   3  103.69    6.70
   5  -4  -3   94.29    5.50
   5   4   3  111.19    8.60
   5  -4  -3   90.99    3.60
   5   4   3  100.79    7.50
   5  -4  -3   98.49    5.60
   5  -4  -3  102.39    5.50
  -6  -4  -3  195.08    7.60
   6   4  -3  198.88   13.20
   6   4  -3  220.08   13.40
   6   4  -3  225.88   14.80
   6   4  -3  205.58    8.00
   6  -4   3  216.48   11.70
   6  -4   3  217.58   10.50
  -6   4   3  208.18    7.60
   6   4  -3  218.18   10.60
   6   4  -3  208.78    7.50
   6  -4   3  208.58    7.40
   6  -4   3  215.68    7.40
   6  -4   3  215.98   14.50
  -6   4   3  199.48    7.70
   6   4  -3  212.08    7.60
   6   4  -3  225.08   12.10
  -6   4   3  200.48    7.70
  -6   4  -3  213.28    7.60
   6   4   3  214.68    7.50
  -6   4  -3  184.58    8.90
   6   4   3  199.08   14.60
   6   4   3  201.18    7.90
   6   4   3  226.38   13.10
   6  -4  -3  200.28    7.10
   6   4   3  218.18    7.40
   6   4   3  205.18   11.40
   6   4   3  203.68    7.30
   6  -4  -3  207.48    9.90
   6   4   3  205.88   19.00
   6  -4  -3  214.98    9.20
  -6   4  -3  201.58    7.10
   6  -4  -3  218.58   11.30
  -6  -4   3  224.58   10.20
  -6  -4   3  203.78    7.70
   7   4  -3  493.05   25.20
   7   4  -3  493.65   24.40
   7  -4   3  513.15   20.80
   7   4  -3  520.75   17.00
   7  -4   3  517.65   17.00
   7   4  -3  520.45   24.70
  -7   4   3  498.15   17.30
   7  -4   3  491.55   16.80
  -7   4   3  541.15   17.30
  -7  -4  -3  509.95   20.30
  -7   4   3  536.45   17.10
   7  -4   3  507.95   22.10
   7  -4   3  530.55   19.80
   7  -4   3  505.55   17.00
   7   4  -3  528.75   17.20
   7  -4   3  507.75   16.90
  -7   4   3  520.05   17.00
   7  -4   3  517.75   22.70
   7   4  -3  553.94   21.10
   7   4  -3  523.25   17.60
   7   4  -3  551.14   17.30
  -7  -4  -3  517.85   17.20
   7  -4  -3  523.65   20.20
  -7  -4   3  513.05   17.20
   7  -4  -3  503.55   20.10
  -7   4  -3  536.05   17.20
  -7   4  -3  482.75   17.20
   7  -4  -3  495.65   16.80
   7   4   3  521.25   23.20
   7   4   3  462.65   25.00
   7  -4  -3  532.85   19.20
   7   4   3  519.75   17.50
   7   4   3  537.05   17.00
   7   4   3  525.45   17.10
   7   4   3  484.55   25.90
   7   4   3  525.55   16.90
   7   4   3  558.64   21.60
   7  -4  -3  513.55   16.80
  -7   4  -3  516.25   16.50
  -8  -4  -3   67.19    3.20
   8   4  -3   67.09    3.20
  -8   4   3   66.59    3.20
   8   4  -3   68.89    3.10
  -8   4   3   74.09    3.50
   8   4  -3   69.09   14.70
   8   4  -3   78.99    8.60
   8  -4   3   65.19    3.30
   8  -4   3   71.19    3.30
   8  -4   3   53.59    9.90
   8   4  -3   70.69    3.40
   8  -4   3   79.19    7.50
  -8   4   3   70.39    3.20
   8   4  -3   67.69    3.70
  -8   4   3   67.29    3.30
   8  -4   3   70.19    3.10
   8  -4   3   67.39    3.20
  -8  -4   3   66.39    3.10
   8  -4  -3   62.49    6.40
   8   4   3   70.79    3.50
   8  -4  -3   66.29    3.10
  -8   4  -3   71.09    3.10
   8   4   3   68.59    3.00
  -8   4  -3   62.49    3.30
  -8   4  -3   68.09    3.20
  -8   4  -3   69.39    2.80
   8   4   3   68.19    3.40
   8  -4  -3   66.29    3.10
   8   4   3   70.69    3.20
   9   4  -3   21.10    5.80
   9  -4   3   19.00    1.60
   9   4  -3   16.60    1.70
   9   4  -3   18.80    1.50
  -9  -4  -3   16.90    1.50
   9  -4   3   20.00    1.60
  -9   4   3   18.10    1.50
  -9   4   3   20.40    1.70
   9  -4   3   15.70    5.30
   9   4  -3   18.90    1.40
   9  -4   3   18.60    1.70
   9   4  -3   19.00    1.90
  -9   4   3   20.30    1.40
   9  -4   3   19.00    1.40
  -9  -4  -3   18.70    1.40
  -9  -4   3   18.80    1.30
   9   4   3   20.70    1.70
   9   4   3   15.10    1.50
  -9  -4   3   18.10    1.60
  -9   4  -3   18.00    1.40
   9  -4  -3   22.60    1.80
  -9   4  -3   19.20    1.60
   9  -4  -3   17.90    1.50
   9   4   3   18.00    2.20
   9   4   3   19.20    1.30
   9  -4  -3   18.40    1.60
  10   4  -3   10.70    1.10
 -10   4   3   11.20    1.00
  10  -4   3   12.30    1.00
  10  -4   3   11.30    1.30
  10   4  -3   11.50    1.20
 -10   4   3   12.40    1.20
  10  -4   3   10.60    1.20
 -10  -4  -3   10.30    1.00
 -10  -4  -3   11.30    0.90
  10   4  -3   12.20    0.90
  10  -4  -3   11.10    1.00
 -10  -4   3   10.30    1.00
  10  -4  -3    8.80    1.10
 -10   4  -3   11.40    1.20
  10  -4  -3   12.10    1.20
 -10   4  -3    8.20    0.90
  10   4   3   10.70    0.80
 -10  -4   3   11.40    0.70
  10   4   3    9.90    1.10
   0  -5  -3  335.77   12.10
   0   5  -3  327.07   12.40
   0  -5   3  342.47   13.20
   0   5   3  329.77   12.90
   0  -5   3  331.77   12.30
   0  -5  -3  323.27   11.80
   0  -5  -3  346.77   12.60
   0  -5   3  327.07   12.50
   0  -5   3  363.26   13.10
   0  -5  -3  380.26   13.00
   0  -5  -3  324.07   12.80
   0   5  -3  322.07   12.60
   1  -5   3  147.99    6.70
   1  -5   3  144.79    6.40
   1   5  -3  119.89    6.40
  -1  -5  -3  135.29    6.40
  -1  -5  -3  128.99    6.90
   1   5  -3  127.69    6.70
   1  -5   3  123.29    4.60
   1  -5   3  142.79    6.60
   1  -5   3  126.89    6.00
  -1  -5  -3  121.59    4.70
  -1  -5  -3  133.79    7.10
   1   5  -3  131.99    6.40
  -1  -5  -3  129.99    6.70
  -1  -5  -3  132.49    6.20
   1  -5  -3  126.99    5.20
   1   5   3  132.09    7.70
  -1   5  -3  132.09    6.00
   1   5   3  133.79    7.80
  -1  -5   3  134.69    7.10
  -1  -5   3  130.69    7.20
   1  -5  -3  150.78    8.10
   1   5   3  137.69    6.30
  -1  -5   3  126.49    6.60
  -1  -5   3  140.49    6.80
   1  -5  -3  130.59    5.70
   1  -5  -3  128.89    5.40
   2  -5   3  401.26   13.30
   2   5  -3  394.16   14.70
   2  -5   3  417.76   15.20
   2  -5   3  430.96   16.70
  -2  -5  -3  397.66   15.70
  -2  -5  -3  420.06   15.90
  -2  -5  -3  411.46   16.30
   2  -5   3  413.06   15.10
   2   5  -3  395.66   15.40
  -2  -5  -3  409.16   15.40
   2  -5   3  396.16   14.20
  -2  -5  -3  420.26   15.00
   2   5  -3  381.96   15.20
  -2  -5  -3  389.16   13.20
   2   5   3  408.76   16.80
  -2  -5   3  397.86   15.10
   2  -5  -3  415.86   13.90
   2   5   3  392.36   16.20
   2   5   3  392.86   15.20
   2  -5  -3  425.46   13.80
  -2  -5   3  413.46   16.40
   2   5   3  370.26   15.60
  -2  -5   3  420.06   15.60
  -2   5  -3  418.56   14.30
   2  -5  -3  408.56   13.30
   2  -5  -3  397.46   13.00
  -2  -5   3  417.46   16.10
  -3  -5  -3  589.24   21.60
  -3  -5  -3  604.14   20.60
   3   5  -3  581.54   21.30
   3   5  -3  566.14   21.20
   3  -5   3  554.14   19.50
   3  -5   3  568.44   20.60
  -3  -5  -3  571.74   21.00
   3   5  -3  572.74   21.20
  -3  -5  -3  567.14   21.60
   3   5  -3  561.34   18.40
   3  -5   3  566.34   20.00
  -3  -5  -3  589.24   22.30
   3  -5   3  534.45   18.20
  -3  -5  -3  568.34   18.50
   3  -5   3  541.45   20.40
   3   5   3  552.04   21.40
   3  -5  -3  563.34   18.30
   3   5   3  606.94   22.60
   3   5   3  587.04   23.00
  -3   5  -3  586.84   19.40
  -3  -5   3  596.54   21.00
  -3  -5   3  584.04   22.20
   3   5   3  566.24   21.30
  -3  -5   3  574.14   22.60
   3  -5  -3  611.04   18.90
  -3  -5   3  594.74   21.60
   3   5   3  575.24   21.40
  -3  -5   3  618.14   21.60
   4   5  -3  168.28    9.50
   4  -5   3  173.38    8.90
   4   5  -3  173.38    8.60
  -4  -5  -3  169.58    6.10
   4   5  -3  182.38   10.50
   4  -5   3  171.98    8.60
   4  -5   3  174.48    7.70
   4   5  -3  159.98    6.10
  -4  -5  -3  176.98    9.10
  -4  -5  -3  165.48    6.10
   4  -5   3  163.78    8.00
  -4  -5  -3  180.78    8.70
  -4  -5  -3  166.78    9.10
   4   5  -3  163.38    9.20
   4   5  -3  168.58    6.20
  -4   5  -3  176.38    7.00
   4   5   3  169.68   10.60
  -4  -5   3  190.38   11.00
   4   5   3  178.18   11.40
   4  -5  -3  175.98    6.70
  -4  -5   3  176.78    9.50
   4  -5  -3  163.68    6.60
   4   5   3  173.08   10.10
   4   5   3  166.78    9.50
   4   5   3  186.28   11.70
  -4  -5   3  171.88   11.30
   5   5  -3   24.10    5.00
   5   5  -3   23.90    1.60
   5  -5   3   13.60    3.70
  -5  -5  -3   17.70    4.60
   5   5  -3   23.10    4.90
   5  -5   3   20.00    1.50
   5   5  -3   24.20    4.10
   5   5  -3   19.30    5.60
  -5  -5  -3   18.60    1.70
   5  -5   3   21.30    3.50
  -5  -5  -3   17.20    4.60
   5   5  -3   20.30    1.60
   5  -5   3   18.60    3.30
   5  -5   3   21.20    1.40
  -5  -5  -3   22.00    1.80
  -5  -5  -3   15.40    3.40
   5   5  -3   20.40    5.80
   5   5   3   23.70    5.70
   5   5   3   14.20    7.50
   5   5   3   14.50    6.00
  -5  -5   3   24.70    4.30
   5   5   3   18.00    4.40
   5  -5  -3   26.60    3.20
   5   5   3   16.20    1.70
   5  -5  -3   19.80    1.40
   5  -5  -3   18.70    2.80
   5  -5  -3   24.20    3.10
   5   5   3   20.90    5.90
   6   5  -3   70.59    3.30
   6   5  -3   71.79   10.40
  -6   5   3   71.79    3.60
   6  -5   3   65.89    6.60
   6   5  -3   77.89    9.70
   6  -5   3   67.79    6.10
  -6   5   3   74.29    3.40
   6  -5   3   73.59    3.20
  -6  -5  -3   68.99    3.50
   6   5  -3   73.09    3.30
   6   5  -3   81.39    7.30
  -6  -5  -3   72.99    7.00
   6  -5   3   67.09    3.20
   6   5  -3   73.59    3.80
  -6   5   3   73.89    3.50
   6   5  -3   68.49    8.40
   6  -5   3   63.79    3.50
   6   5  -3   73.89    4.10
   6  -5   3   73.59    3.20
   6   5  -3   75.29   10.50
   6  -5   3   73.29    8.20
   6  -5   3   70.79    7.90
  -6   5  -3   76.29    3.40
   6   5   3   85.59   13.10
   6   5   3   73.99    3.80
   6   5   3   71.19    3.40
   6   5   3   59.59    9.40
   6  -5  -3   71.79    3.00
  -6  -5   3   74.39    3.70
   6   5   3   73.39    9.80
   6   5   3   66.59    8.60
   6  -5  -3   83.59    5.70
  -6  -5   3   80.29    7.20
   6  -5  -3   69.19    6.20
   6   5   3   69.59    3.80
   6   5   3   70.69    3.10
   6  -5  -3   72.49    5.40
  -7   5   3   32.70    3.20
  -7  -5  -3   33.80    2.70
   7  -5   3   50.69    6.80
   7  -5   3   36.90    2.20
   7  -5   3   29.00    7.80
   7   5  -3   30.30    8.50
   7   5  -3   41.60    9.80
   7   5  -3   36.40    3.90
   7   5  -3   40.30    6.10
   7  -5   3   30.60    2.40
   7   5  -3   40.00    2.40
   7  -5   3   34.00    2.10
   7   5  -3   33.50    9.80
  -7  -5  -3   28.10    5.40
   7  -5   3   37.80    2.20
   7   5  -3   40.60    8.30
  -7   5   3   34.20    2.30
  -7   5   3   33.80    3.10
   7  -5   3   30.50    4.90
   7   5  -3   35.30    2.20
  -7   5   3   36.30    3.00
   7  -5   3   28.00    7.20
   7  -5  -3   33.40    4.50
   7   5   3   38.40    2.20
   7   5   3   35.40    2.20
  -7   5  -3   35.90    1.90
  -7   5  -3   38.60    2.80
   7   5   3   56.79   13.30
   7  -5  -3   34.90    2.00
   7  -5  -3   34.90    5.80
   7  -5  -3   32.80    5.00
   7   5   3   39.20    3.80
   7  -5  -3   33.40    2.30
   7   5   3   41.40   10.40
   7   5   3   35.00    2.50
  -7   5  -3   34.80    2.50
   7   5   3   26.80    7.90
   8  -5   3  160.48    9.80
  -8   5   3  162.18    6.00
   8  -5   3  162.58    6.10
   8  -5   3  162.88    6.10
   8  -5   3  156.28    6.10
   8  -5   3  168.28   12.30
  -8  -5  -3  158.98    6.10
  -8   5   3  157.38    6.20
   8   5  -3  161.48    6.00
   8   5  -3  159.38    6.60
   8   5  -3  166.28    6.20
   8   5  -3  163.88    6.30
  -8   5   3  158.28    6.40
  -8   5   3  162.78    6.00
   8   5  -3  165.88   11.70
   8  -5   3  159.38    5.90
   8   5   3  169.28    6.80
  -8   5  -3  154.18    6.20
   8   5   3  168.88    6.00
  -8   5  -3  154.68    5.50
   8  -5  -3  162.78    6.00
  -8  -5   3  162.78    6.10
   8   5   3  157.18    6.40
  -8   5  -3  164.58    6.10
   8   5   3  165.38    5.80
   8  -5  -3  160.88   11.10
  -8   5  -3  159.78    6.10
   8  -5  -3  161.08    5.90
  -9   5   3   27.50    1.90
  -9  -5  -3   25.90    1.60
  -9   5   3   25.90    1.60
   9   5  -3   31.90    1.80
   9  -5   3   26.50    1.80
   9  -5   3   26.40    1.90
  -9   5   3   26.00    1.70
   9   5  -3   26.20    2.00
   9  -5   3   24.70    6.30
  -9  -5  -3   25.90    1.70
  -9   5   3   26.20    1.90
   9   5  -3   28.10    2.00
   9  -5   3   28.70    1.70
   9   5  -3   29.80    1.60
   9   5   3   25.30    1.40
  -9  -5   3   27.80    1.60
   9   5   3   26.40    1.90
  -9  -5   3   28.60    1.80
   9  -5  -3   34.80    8.10
   9  -5  -3   26.10    1.80
  -9   5  -3   26.80    1.60
   9  -5  -3   25.30    1.70
   9  -5  -3   28.60    1.90
  -9   5  -3   22.40    1.80
  10  -5   3   40.20    1.80
  10  -5   3   34.40    1.90
 -10   5   3   35.90    1.80
  10   5  -3   38.40    2.00
 -10  -5  -3   37.20    1.80
  10   5  -3   40.80    1.70
  10   5  -3   36.10    1.80
  10  -5   3   40.50    2.00
 -10  -5  -3   37.00    1.60
 -10   5   3   37.50    2.00
 -10  -5   3   38.60    1.90
  10   5   3   37.90    1.90
 -10   5  -3   37.70    2.10
 -10  -5   3   39.60    1.50
  10  -5  -3   37.70    1.90
  10  -5  -3   35.00    1.70
   0  -6   3    7.50    2.20
   0   6  -3   16.00    2.50
   0   6  -3   18.10    4.20
   0   6   3    8.40    4.30
   0  -6  -3   10.90    2.40
   0  -6  -3   11.10    1.10
   0  -6  -3   12.50    2.40
   0  -6  -3   12.00    2.80
   0  -6   3   15.20    1.30
   0  -6  -3   14.80    2.50
   0  -6   3   14.50    2.90
   0  -6   3   16.20    3.00
   0  -6   3   13.50    2.70
   0  -6  -3   12.70    3.20
  -1  -6  -3 1197.38   39.40
   1   6  -3 1245.08   41.20
   1  -6   3 1288.77   40.90
  -1  -6  -3 1248.18   42.30
   1  -6   3 1248.08   41.40
   1  -6   3 1279.27   42.00
  -1  -6  -3 1248.48   42.60
  -1  -6  -3 1281.27   41.10
   1  -6   3 1260.67   42.20
   1   6  -3 1224.28   41.70
  -1  -6  -3 1273.77   42.30
   1  -6   3 1242.68   39.30
  -1  -6  -3 1294.17   41.80
   1   6  -3 1213.98   41.80
   1  -6  -3 1332.67   40.70
   1  -6  -3 1252.77   40.10
  -1   6  -3 1299.77   41.10
   1   6   3 1282.57   40.90
  -1  -6   3 1321.07   42.70
  -1  -6   3 1284.27   42.80
  -1  -6   3 1263.07   42.00
  -1  -6   3 1238.88   39.50
   1  -6  -3 1266.37   41.00
   1  -6  -3 1270.77   41.30
  -1  -6   3 1231.48   41.20
   1   6   3 1275.47   42.90
   2   6  -3 1522.25   50.49
  -2  -6  -3 1550.84   51.49
   2  -6   3 1553.24   48.90
   2  -6   3 1499.95   50.09
   2  -6   3 1536.45   49.50
   2   6  -3 1459.25   49.40
  -2  -6  -3 1583.54   49.70
  -2  -6  -3 1548.25   50.39
   2  -6   3 1507.95   49.99
  -2  -6  -3 1588.24   50.99
   2   6  -3 1453.25   47.50
  -2  -6  -3 1534.95   50.89
   2   6  -3 1509.35   50.39
   2  -6   3 1430.86   47.30
  -2  -6  -3 1455.95   47.60
  -2  -6   3 1540.85   49.80
  -2  -6   3 1502.15   50.29
  -2   6  -3 1571.14   48.80
   2  -6  -3 1534.35   48.30
   2   6   3 1512.55   49.99
  -2  -6   3 1495.65   47.60
  -2  -6   3 1535.85   51.19
   2   6   3 1565.14   52.09
   2  -6  -3 1614.84   48.90
   2  -6  -3 1632.54   48.80
   2  -6  -3 1490.75   47.80
  -2  -6   3 1546.65   51.69
   3  -6   3  257.37   10.80
  -3  -6  -3  265.67    9.10
   3  -6   3  276.97   11.70
  -3  -6  -3  274.17   12.80
   3  -6   3  250.87    8.70
  -3  -6  -3  237.98    9.00
  -3  -6  -3  261.47   11.90
   3   6  -3  259.97   13.50
   3   6  -3  269.07   12.30
  -3  -6  -3  274.57   11.50
   3  -6   3  261.17   10.40
  -3  -6  -3  265.57   12.90
   3  -6   3  260.47   11.40
   3   6  -3  261.97   11.60
   3   6  -3  253.47    9.00
   3  -6  -3  277.37   10.00
  -3  -6   3  272.07   13.40
  -3  -6   3  257.87   13.40
   3  -6  -3  269.67    9.60
  -3   6  -3  266.37   10.00
   3  -6  -3  259.67    9.20
  -3  -6   3  275.17   12.70
   3  -6  -3  274.07   10.00
   3   6   3  265.27   14.20
   3   6   3  276.87   12.30
  -3  -6   3  263.77   12.50
  -3  -6   3  255.87    9.00
   3   6   3  261.37   14.80
   4   6  -3 1167.08   39.80
  -4  -6  -3 1116.59   39.80
   4   6  -3 1141.89   35.30
   4  -6   3 1081.79   35.10
   4  -6   3 1120.29   35.00
   4  -6   3 1142.99   38.50
   4   6  -3 1136.99   39.70
   4  -6   3 1112.49   38.20
   4  -6   3 1130.19   36.90
  -4  -6  -3 1116.99   39.10
  -4  -6  -3 1167.68   37.80
  -4  -6  -3 1130.99   35.30
   4   6  -3 1083.09   35.20
   4  -6   3 1106.59   37.40
  -4  -6  -3 1125.89   35.20
   4   6  -3 1114.69   38.20
  -4  -6  -3 1097.59   38.60
   4   6  -3 1136.29   41.00
   4  -6  -3 1130.29   35.80
  -4  -6   3 1118.69   39.20
   4  -6  -3 1049.00   34.60
   4   6   3 1035.10   41.10
  -4  -6   3 1131.29   41.00
   4   6   3 1116.39   41.70
   4   6   3 1116.39   39.40
  -4  -6   3 1141.89   40.50
   4  -6  -3 1152.68   36.30
  -5   6   3  231.98    8.30
   5   6  -3  228.78    8.10
   5   6  -3  231.68    8.50
  -5  -6  -3  216.38   12.50
  -5  -6  -3  217.18    7.80
   5  -6   3  216.68   10.70
  -5   6   3  217.28    8.30
   5   6  -3  226.28   13.20
   5   6  -3  238.28   13.30
   5   6  -3  227.28    8.10
   5   6  -3  217.98    7.90
   5   6  -3  233.48   11.70
  -5  -6  -3  226.18    8.00
   5  -6   3  230.18   12.00
   5   6  -3  227.68   15.10
   5  -6   3  228.28    7.90
   5  -6   3  229.38   12.50
  -5  -6  -3  220.88   13.70
   5  -6   3  245.28   10.30
  -5   6   3  228.28    8.20
   5  -6   3  222.48    7.90
   5   6  -3  236.78   15.00
  -5  -6  -3  218.48    8.00
   5  -6  -3  241.18    9.60
  -5  -6   3  211.58    8.40
  -5   6  -3  215.78    7.90
   5  -6  -3  219.68    7.50
   5   6   3  227.78    8.00
   5   6   3  229.08   14.50
   5  -6  -3  228.78    9.20
   5   6   3  217.78    8.50
  -5  -6   3  228.38   14.80
   5   6   3  232.18   15.30
  -5  -6   3  238.88   12.20
  -5   6  -3  232.58    8.10
   6  -6   3  279.37   10.50
  -6  -6  -3  290.97   10.80
   6  -6   3  300.67   10.40
   6   6  -3  298.67   17.00
   6  -6   3  309.07   10.50
   6   6  -3  307.87   11.20
   6   6  -3  309.97   10.60
   6  -6   3  316.87   13.30
  -6  -6  -3  295.67   14.60
   6   6  -3  311.87   17.10
   6  -6   3  293.17   15.20
  -6   6   3  305.97   10.80
   6  -6   3  311.07   15.80
  -6   6   3  305.97   10.90
   6   6  -3  326.87   15.20
   6   6  -3  310.77   10.50
   6   6  -3  293.77   19.10
  -6   6   3  316.07   10.50
   6   6  -3  301.77   19.80
   6   6  -3  317.87   10.80
  -6   6   3  302.87   10.60
  -6   6   3  305.57   10.70
   6  -6   3  322.27   14.40
   6  -6   3  315.37   10.50
   6  -6  -3  320.07   12.80
  -6   6  -3  316.57   10.50
  -6  -6   3  311.17   14.80
   6  -6  -3  307.87   12.30
  -6   6  -3  297.17   10.50
   6   6   3  306.67   11.00
  -6   6  -3  305.07   10.80
  -6  -6   3  299.17   10.90
  -6   6  -3  311.17   10.70
  -6   6  -3  300.77   10.10
   6   6   3  273.37   19.30
   6   6   3  303.27   10.20
   6  -6  -3  303.87   10.10
   6   6   3  305.07   10.40
   7   6  -3  220.08    7.80
   7   6  -3  221.18    8.40
   7   6  -3  206.08   16.10
   7  -6   3  210.98    7.70
   7  -6   3  194.68   12.40
   7  -6   3  210.58   11.00
  -7   6   3  211.58    7.70
   7  -6   3  217.28    7.70
  -7   6   3  210.58    7.60
  -7  -6  -3  208.98    7.90
  -7   6   3  213.68    7.80
   7   6  -3  224.18    8.00
   7   6  -3  214.28   13.10
   7  -6   3  202.18    7.50
  -7   6   3  214.28    8.10
   7  -6   3  220.08    7.70
   7   6  -3  218.78    7.70
  -7   6  -3  209.58    7.20
  -7   6  -3  216.68    7.80
   7  -6  -3  208.48    7.40
   7  -6  -3  199.18    7.50
   7   6   3  215.98    7.30
   7  -6  -3  195.38   10.70
  -7   6  -3  207.28    8.00
   7   6   3  225.28    7.70
   7   6   3  217.78    8.20
  -7   6  -3  220.58    7.70
  -7   6  -3  208.88    7.70
   7  -6  -3  212.78   10.00
  -7  -6   3  211.18    7.90
  -8   6   3    8.40    1.50
   8  -6   3    5.90    1.00
   8  -6   3    5.60    1.00
  -8   6   3    4.30    1.00
   8   6  -3    5.60    1.00
   8  -6   3    6.30    4.90
   8   6  -3    6.70    1.20
   8  -6   3    7.00    1.10
   8   6  -3    5.30    1.00
  -8   6   3    6.10    1.10
  -8   6   3    4.20    1.10
   8   6  -3   -7.90    7.20
   8   6  -3    4.80    1.20
  -8   6  -3    6.50    1.30
  -8  -6   3    4.10    1.00
   8  -6  -3    5.50    1.10
   8  -6  -3   12.40    4.70
   8   6   3    5.10    1.20
   8  -6  -3    5.50    1.10
  -9   6   3   25.70    1.70
   9  -6   3   28.70    1.80
  -9  -6  -3   26.10    1.70
  -9   6   3   28.30    1.70
   9  -6   3   30.80    1.90
  -9  -6  -3   25.40    1.60
   9   6  -3   28.40    1.50
   9   6  -3   28.20    1.70
   9  -6   3   28.10    1.90
   9   6  -3   27.10    1.90
   9   6  -3   26.60    2.30
  -9   6   3   25.90    1.90
   9  -6   3   29.00    1.70
  -9   6  -3   28.50    1.70
   9  -6  -3   27.40    1.80
  -9  -6   3   28.60    1.50
   9  -6  -3   27.30    1.80
  -9  -6   3   27.40    1.80
   9   6   3   27.70    1.80
   9  -6  -3   27.40    1.80
 -10  -6  -3   43.00    1.90
  10   6  -3   48.40    1.80
  10  -6   3   47.50    2.20
 -10  -6  -3   46.80    1.90
 -10   6   3   44.40    2.00
  10   6  -3   50.09    2.20
  10  -6   3   50.69    2.00
 -10  -6   3   48.30    1.90
 -10  -6   3   46.90    2.10
 -10   6  -3   45.20    1.90
  10   6   3   47.20    2.00
   0  -7   3  573.34   21.00
   0  -7   3  549.54   21.60
   0  -7   3  564.34   20.40
   0  -7  -3  554.44   21.40
   0  -7  -3  649.24   24.90
   0  -7   3  547.65   18.40
   0  -7  -3  570.64   20.00
   0  -7  -3  541.35   18.20
   0  -7  -3  571.54   20.50
   0   7  -3  547.55   20.60
   0  -7  -3  589.14   21.60
   0  -7   3  638.84   25.30
   1  -7   3  281.37   12.60
  -1  -7  -3  290.97   11.50
   1  -7   3  279.87   11.30
  -1  -7  -3  273.47   11.90
   1   7  -3  304.37   13.70
   1  -7   3  268.87    9.30
  -1  -7  -3  261.37   12.70
  -1  -7  -3  276.57   12.90
   1  -7   3  257.47   12.30
   1  -7   3  284.87   11.80
  -1  -7  -3  269.37    9.30
   1  -7  -3  291.87   12.00
  -1  -7   3  272.17   11.80
  -1  -7   3  279.67    9.50
  -1   7  -3  287.87   11.40
  -1  -7   3  285.57   13.00
  -1  -7   3  307.87   12.70
  -1  -7   3  279.87   14.10
   1   7   3  264.97   11.00
   1  -7  -3  283.87   11.10
   1   7   3  256.07   14.60
   1  -7  -3  257.37    9.00
   1  -7  -3  272.27   10.60
   1  -7  -3  247.68   13.00
  -2  -7  -3   -0.30    2.40
  -2  -7  -3    1.50    3.40
   2  -7   3    2.90    0.90
  -2  -7  -3    4.60    1.40
  -2  -7  -3   -3.70    2.80
   2  -7   3    2.60    2.50
  -2  -7  -3    2.30    2.90
   2   7  -3    3.80    4.80
  -2  -7  -3    0.70    2.20
   2   7  -3   -0.10    2.50
   2  -7   3    3.80    2.60
   2  -7   3    3.60    2.40
   2  -7   3    3.00    2.50
   2   7  -3   11.80    5.70
   2   7  -3   -0.80    4.90
  -2  -7   3    3.40    3.40
  -2  -7   3    2.60    1.00
   2  -7  -3    3.70    2.80
  -2  -7   3    4.20    3.20
  -2  -7   3    2.40    2.90
  -2   7  -3    5.70    2.60
   2  -7  -3    4.70    2.10
  -2  -7   3    9.30    3.90
   2  -7  -3    7.60    2.40
   2  -7  -3    3.70    0.70
   2  -7  -3    2.90    1.90
   2   7   3    3.20    2.80
   2   7   3    4.10    5.90
  -2  -7   3    2.60    3.20
  -2  -7   3    2.40    0.80
  -3  -7  -3  606.94   20.40
   3   7  -3  634.34   24.40
   3  -7   3  660.73   23.70
   3  -7   3  628.44   23.60
   3  -7   3  630.64   22.80
   3   7  -3  624.74   26.10
   3   7  -3  603.34   23.40
  -3  -7  -3  642.04   24.00
   3  -7   3  611.34   20.20
  -3  -7  -3  655.33   24.80
   3   7  -3  644.54   25.20
   3   7  -3  605.84   20.20
   3  -7   3  624.34   20.10
  -3  -7  -3  658.43   25.50
   3  -7   3  625.24   22.20
   3   7  -3  621.64   20.30
  -3  -7  -3  630.34   20.40
  -3  -7  -3  637.34   24.70
  -3  -7  -3  604.14   25.10
  -3  -7   3  620.24   25.40
   3  -7  -3  659.13   21.50
  -3  -7   3  627.44   25.90
  -3  -7   3  640.84   24.80
   3   7   3  649.34   27.00
   3  -7  -3  640.14   20.90
   3   7   3  620.04   23.90
  -3  -7   3  627.04   24.50
   3  -7  -3  655.93   21.80
  -3  -7   3  643.74   23.60
  -3  -7   3  619.64   20.40
  -3  -7   3  606.14   20.30
   3  -7  -3  668.03   21.90
   4  -7   3  379.06   16.90
   4   7  -3  402.46   17.20
   4  -7   3  414.06   17.30
  -4  -7  -3  408.56   16.40
   4   7  -3  400.26   18.30
   4   7  -3  419.06   21.20
  -4  -7  -3  402.86   17.90
  -4  -7  -3  431.76   17.60
   4  -7   3  407.46   15.50
  -4  -7  -3  406.66   13.50
  -4  -7  -3  397.06   13.50
   4   7  -3  399.06   13.50
   4   7  -3  395.16   18.90
   4  -7   3  386.16   16.10
   4   7  -3  404.56   13.40
   4  -7   3  388.06   13.30
   4   7  -3  389.06   20.70
   4  -7   3  402.76   13.30
  -4  -7  -3  443.06   19.00
   4  -7  -3  386.06   12.90
   4  -7  -3  409.96   15.00
   4   7   3  415.26   21.30
  -4  -7   3  413.26   20.50
  -4  -7   3  408.66   19.80
   4   7   3  424.06   18.20
  -4  -7   3  395.26   17.90
   4  -7  -3  422.46   14.70
   4  -7  -3  402.76   14.20
  -5  -7  -3  171.38   11.80
   5  -7   3  164.38    5.90
  -5   7   3  162.98    6.10
   5  -7   3  153.58    6.10
   5   7  -3  164.98   15.10
   5   7  -3  155.28   13.20
   5  -7   3  147.79    5.90
   5  -7   3  160.98    5.90
  -5  -7  -3  156.48   10.00
   5   7  -3  143.39   11.50
  -5  -7  -3  166.38   10.90
  -5  -7  -3  161.38    6.00
  -5  -7  -3  163.58    8.30
   5   7  -3  156.98    6.70
   5  -7   3  158.18   10.40
  -5   7   3  142.79    6.90
   5  -7   3  167.08    9.60
  -5   7   3  157.88    7.90
   5   7  -3  157.28    6.10
   5   7  -3  147.49   15.20
  -5   7   3  155.58    6.10
   5  -7   3  159.88   10.80
  -5  -7  -3  155.08    5.80
  -5   7   3  157.08    6.30
   5   7  -3  159.68    5.90
   5   7  -3  157.78   12.00
  -5  -7  -3  165.38    5.90
   5   7  -3  159.48    6.50
   5  -7   3  166.38    8.70
   5   7  -3  163.08    6.00
   5   7   3  160.28   11.40
  -5   7  -3  161.78    6.60
  -5  -7   3  158.28    6.40
  -5  -7   3  167.08   11.10
   5  -7  -3  152.58    8.30
  -5   7  -3  170.98    6.20
  -5  -7   3  162.28   14.90
   5  -7  -3  155.58    7.90
  -5   7  -3  155.68    6.00
  -5   7  -3  136.29    6.40
   5  -7  -3  155.88    7.40
   5  -7  -3  153.38    5.50
  -5  -7   3  160.68    6.50
   5   7   3  157.18    6.50
   5   7   3  151.58   15.60
   6  -7   3  339.57   21.90
  -6  -7  -3  334.57   16.80
   6   7  -3  328.37   19.80
  -6   7   3  338.47   11.40
   6  -7   3  340.37   11.50
   6   7  -3  292.67   27.60
  -6  -7  -3  328.67   11.80
   6   7  -3  339.57   21.50
   6  -7   3  311.07   11.50
   6  -7   3  351.36   11.60
   6   7  -3  338.07   11.60
   6  -7   3  337.67   15.70
  -6   7   3  329.67   11.60
  -6   7   3  329.67   11.90
   6   7  -3  340.87   17.10
   6   7  -3  333.37   11.40
   6  -7   3  365.46   14.80
   6  -7   3  341.47   18.20
  -6   7   3  335.97   11.70
   6  -7   3  325.07   11.40
   6   7  -3  348.57   24.30
   6   7  -3  342.87   12.20
   6   7  -3  338.87   11.80
  -6   7   3  338.97   11.80
  -6   7  -3  344.77   11.70
   6  -7  -3  332.27   11.10
  -6   7  -3  357.36   11.70
  -6  -7   3  331.37   12.00
   6  -7  -3  334.37   13.20
   6  -7  -3  338.87   13.90
  -6   7  -3  329.97   11.00
   6   7   3  341.47   25.90
  -6   7  -3  329.07   11.80
  -6   7  -3  372.56   11.80
   6   7   3  347.97   12.10
   6   7   3  338.17   11.00
   7  -7   3   59.99    3.30
  -7   7   3   64.99    3.10
   7   7  -3   62.69    3.50
   7  -7   3   68.09    3.20
  -7   7   3   64.99    3.50
   7   7  -3   68.29    3.10
   7  -7   3   63.69    3.10
  -7   7   3   62.49    3.40
   7   7  -3   64.29    2.90
   7   7  -3   66.39   10.20
   7  -7   3   64.29    3.00
  -7  -7  -3   62.39    3.20
  -7   7   3   61.59    3.10
  -7   7   3   64.99    3.00
   7  -7   3   69.39    9.40
   7   7  -3   64.49    3.40
   7  -7   3   49.20    7.10
   7  -7  -3   62.09    3.00
  -7   7  -3   69.09    3.20
  -7   7  -3   57.49    3.30
  -7   7  -3   64.39    3.30
   7  -7  -3   61.79    2.90
   7   7   3   63.69    2.60
  -7   7  -3   62.09    2.60
   7  -7  -3   65.49    7.40
   7   7   3   67.29    3.50
  -7  -7   3   62.59    3.30
  -7   7  -3   67.69    3.10
  -8   7   3  169.58    6.30
   8   7  -3  178.68    6.40
  -8   7   3  179.18    6.40
   8  -7   3  180.68    6.40
   8  -7   3  178.28    6.60
   8   7  -3  180.48    7.00
  -8   7   3  182.48    6.90
   8   7  -3  179.08    6.80
  -8  -7  -3  173.48    6.50
   8  -7   3  182.28    6.60
  -8   7   3  172.48    6.50
   8  -7   3  169.88   11.10
   8  -7   3  180.08    6.80
   8   7  -3  180.48    6.30
  -8  -7   3  177.98    6.50
   8  -7  -3  178.18    6.40
   8   7   3  178.68    6.70
   8  -7  -3  176.18   15.20
  -8   7  -3  167.38    6.60
  -8   7  -3  178.78    6.50
  -9  -7  -3   94.49    3.80
  -9   7   3   96.39    3.50
   9  -7   3   96.79    3.90
   9   7  -3   99.79    3.40
  -9  -7  -3   88.69    3.70
   9  -7   3   99.39    3.70
   9  -7   3  101.39    3.90
  -9   7  -3   98.19    3.70
   9   7   3   93.49    3.70
   9  -7  -3   86.89    3.60
   9  -7  -3   86.29    3.60
   9  -7  -3   85.29    4.00
  -9   7  -3   92.99    3.70
 -10  -7  -3   16.60    1.00
  10  -7   3   19.10    1.10
 -10  -7  -3   18.40    0.90
 -10   7   3   19.70    1.20
  10   7  -3   18.80    1.10
 -10  -7   3   19.60    0.80
  10   7   3   17.90    1.00
   0  -8  -3   38.90    4.50
   0  -8  -3   37.90    5.10
   0  -8  -3   38.30    2.60
   0  -8   3   37.80    2.40
   0  -8   3   37.80    2.20
   0  -8  -3   47.80    5.90
   0  -8  -3   39.90    2.20
   0  -8  -3   40.60    4.60
   0  -8   3   27.10    5.00
   0  -8   3   38.90    5.80
   0  -8  -3   35.10    5.90
   1  -8   3  324.47   11.20
  -1  -8  -3  319.27   14.90
   1  -8   3  329.97   15.10
  -1  -8  -3  346.47   16.20
  -1  -8  -3  343.97   13.80
  -1  -8  -3  328.57   15.40
   1  -8   3  351.96   13.70
   1  -8   3  321.77   14.80
   1  -8   3  342.97   11.20
   1   8  -3  317.77   14.40
  -1  -8  -3  313.47   11.30
   1  -8   3  352.46   14.20
  -1  -8  -3  316.57   14.20
  -1  -8  -3  329.97   11.20
   1  -8  -3  336.37   13.50
  -1  -8   3  342.67   11.40
  -1  -8   3  344.07   14.90
   1  -8  -3  334.77   12.90
   1  -8  -3  328.47   11.00
  -1  -8   3  345.87   14.30
  -1  -8   3  313.47   15.80
  -1  -8   3  323.67   11.30
   1  -8  -3  346.97   14.60
   1  -8  -3  334.17   13.90
  -1  -8   3  325.87   15.50
   2  -8   3  162.68    9.80
   2  -8   3  178.08    6.30
  -2  -8  -3  164.98    6.40
  -2  -8  -3  163.88   11.00
  -2  -8  -3  168.48    6.30
  -2  -8  -3  171.98    9.20
   2  -8   3  177.58    8.70
  -2  -8  -3  176.18    9.70
   2   8  -3  165.08   10.00
   2  -8   3  167.18    6.20
   2  -8   3  168.28    9.70
  -2  -8  -3  164.58   10.80
  -2  -8  -3  176.08   10.50
  -2   8  -3  156.08    8.60
   2  -8  -3  179.18    8.00
  -2  -8   3  172.38    6.40
   2   8   3  147.59   15.00
   2  -8  -3  181.68    9.50
   2  -8  -3  169.38    5.90
  -2  -8   3  170.48   10.80
  -2  -8   3  170.58   10.50
  -2  -8   3  163.38   11.20
   2  -8  -3  171.98    8.70
  -2  -8   3  182.68   11.90
   2   8   3  168.98    9.40
  -2  -8   3  171.18    6.40
   2  -8  -3  177.98    8.40
  -2  -8   3  172.38   10.30
  -3  -8  -3  142.09    9.40
   3  -8   3  139.69    5.40
  -3  -8  -3  132.59    5.50
   3   8  -3  130.79    9.70
   3  -8   3  138.69    9.10
   3  -8   3  156.98    8.50
  -3  -8  -3  147.99    5.60
  -3  -8  -3  142.89   10.00
   3  -8   3  141.69    9.40
   3  -8   3  146.79    8.70
  -3  -8  -3  131.99    8.70
  -3  -8  -3  140.89   10.60
  -3  -8  -3  144.19   10.70
   3  -8  -3  153.28    7.50
  -3  -8   3  142.09    5.60
   3   8   3  139.09    9.90
   3  -8  -3  139.39    5.00
   3   8   3  131.49   14.80
  -3  -8   3  133.39   10.70
   3  -8  -3  149.09    9.10
  -3  -8   3  151.78   11.60
  -3  -8   3  136.69   11.70
   3  -8  -3  155.28    7.30
  -3  -8   3  147.29   10.50
   3  -8  -3  148.09    7.90
  -3  -8   3  136.19    5.50
  -4  -8  -3  387.96   17.40
   4  -8   3  355.36   12.60
  -4   8   3  371.96   12.90
   4  -8   3  374.76   13.10
   4   8  -3  398.26   13.90
   4  -8   3  385.86   12.70
  -4   8   3  386.16   13.20
   4   8  -3  382.06   12.70
  -4   8   3  394.36   12.80
  -4   8   3  387.06   13.30
  -4  -8  -3  373.86   16.10
  -4  -8  -3  371.46   12.70
   4   8  -3  381.16   22.10
   4  -8   3  377.26   16.30
  -4  -8  -3  365.36   13.10
   4   8  -3  394.36   13.90
   4  -8   3  375.86   15.40
   4  -8   3  376.26   17.00
  -4   8   3  371.46   13.90
   4  -8   3  392.96   17.60
  -4  -8  -3  397.56   18.30
  -4  -8  -3  390.36   12.80
   4   8  -3  346.57   18.00
  -4  -8  -3  385.66   12.90
   4   8  -3  379.56   12.50
  -4  -8  -3  387.56   19.20
  -4  -8   3  379.56   12.70
   4  -8  -3  388.76   14.20
  -4  -8   3  355.26   19.70
   4  -8  -3  364.96   12.20
   4  -8  -3  394.36   14.60
   4  -8  -3  380.16   15.00
  -4   8  -3  392.06   13.00
   4   8   3  351.46   17.70
  -4   8  -3  390.66   12.90
  -4  -8   3  372.26   13.50
  -4   8  -3  395.96   13.30
  -4  -8   3  362.96   14.00
   4   8   3  368.66   22.50
  -4  -8   3  372.36   12.50
  -4  -8   3  368.46   18.10
   4   8   3  374.46   13.10
   5  -8   3  805.42   26.10
   5  -8   3  768.02   26.20
   5   8  -3  829.02   26.00
  -5  -8  -3  794.12   25.90
   5   8  -3  795.32   33.10
  -5  -8  -3  807.92   31.60
  -5   8   3  834.52   26.00
  -5  -8  -3  851.31   31.80
   5   8  -3  831.12   37.00
   5  -8   3  789.92   31.20
   5   8  -3  832.42   26.10
  -5  -8  -3  798.12   26.60
   5  -8   3  715.03   30.60
  -5   8   3  845.02   26.30
   5   8  -3  819.72   26.90
  -5   8   3  829.12   26.40
   5  -8   3  835.92   29.20
   5   8  -3  820.32   26.90
  -5   8   3  848.02   26.70
  -5  -8  -3  816.22   26.00
   5  -8   3  830.22   31.00
   5  -8   3  785.22   26.00
   5  -8   3  845.82   26.20
  -5  -8  -3  831.22   29.80
  -5  -8  -3  796.02   26.10
  -5   8   3  857.61   26.70
  -5  -8   3  807.02   26.40
  -5  -8   3  808.92   34.70
  -5   8  -3  804.42   25.70
  -5  -8   3  817.52   26.80
  -5   8  -3  822.82   26.60
  -5  -8   3  813.72   31.60
   5  -8  -3  814.52   25.70
   5   8   3  764.32   37.10
   5  -8  -3  853.51   28.50
   5  -8  -3  803.42   28.20
  -5   8  -3  829.12   26.20
   5  -8  -3  846.22   27.60
  -5   8  -3  828.82   26.40
   5   8   3  825.82   26.60
   6  -8   3  136.49    9.50
   6   8  -3  154.28    5.60
   6  -8   3  149.19    5.70
   6  -8   3  139.29    5.80
  -6   8   3  138.89    5.40
   6  -8   3  145.89   11.20
  -6  -8  -3  142.19    5.90
   6  -8   3  150.48    5.70
   6   8  -3  147.39    6.20
  -6   8   3  141.09    5.70
   6   8  -3  152.78    5.40
  -6   8   3  138.99    6.00
  -6   8   3  146.19    5.80
   6  -8   3  142.99    5.60
  -6   8   3  146.89    5.90
  -6   8  -3  149.59    5.70
  -6   8  -3  148.39    5.80
   6  -8  -3  139.99    8.40
  -6   8  -3  146.49    6.00
   6  -8  -3  136.99    5.30
   6  -8  -3  157.08    9.60
  -6  -8   3  143.59    6.00
   6   8   3  148.59    6.00
  -6   8  -3  144.39    5.10
   7   8  -3  215.68    8.30
   7   8  -3  216.78    7.70
   7  -8   3  212.08    7.80
  -7   8   3  214.88    7.70
   7  -8   3  224.08    8.90
  -7  -8  -3  229.28    9.00
  -7   8   3  211.08    8.10
   7  -8   3  198.38   11.90
   7  -8   3  217.28    7.80
  -7   8   3  210.88    7.80
  -7   8   3  217.18    7.80
   7  -8   3  225.58    7.90
  -7   8  -3  218.08    7.80
  -7  -8   3  210.68    7.90
  -7   8  -3  201.18    8.30
   7  -8  -3  208.08    7.40
   7   8   3  217.08    8.20
   7  -8  -3  204.38   10.90
   7  -8  -3  212.28    8.20
   8  -8   3   75.69    3.10
  -8   8   3   71.29    3.10
   8  -8   3   69.99    3.40
   8   8  -3   70.39    2.70
  -8  -8  -3   70.39    3.10
   8   8  -3   71.19    3.50
  -8   8   3   70.99    3.40
   8  -8   3   70.89    3.30
  -8   8   3   67.99    3.10
   8  -8   3   72.49    3.40
  -8   8  -3   69.59    3.20
  -8  -8   3   70.89    3.10
   8   8   3   75.09    3.20
   8  -8  -3   67.99    3.20
  -8   8  -3   75.59    3.20
   8  -8  -3   66.39    3.10
  -8   8  -3   70.29    3.20
  -9  -8  -3   19.70    1.20
  -9  -8  -3   20.90    1.30
   9  -8   3   22.30    1.40
  -9   8   3   20.70    1.20
  -9   8   3   20.70    1.50
   9   8  -3   20.40    1.40
   9  -8   3   21.50    1.60
  -9   8  -3   18.70    1.70
   9   8   3   20.40    1.30
  -9  -8   3   23.30    1.40
  -9  -8   3   22.20    1.20
  -9   8  -3   20.60    1.30
   0  -9  -3  238.48   11.60
   0  -9   3  235.48   13.50
   0  -9   3  242.28   11.70
   0  -9   3  235.48   13.10
   0  -9  -3  247.08   13.10
   0  -9  -3  249.97   11.10
   0  -9   3  244.28    8.50
   0  -9  -3  246.58    8.40
   0  -9  -3  233.68    8.50
   0   9  -3  225.28   11.90
   0  -9   3  199.98   11.80
   0  -9  -3  229.08   12.20
   0  -9  -3  228.38   14.90
   0  -9   3  241.68    8.60
   1  -9   3  141.99   10.00
  -1  -9  -3  161.28    8.90
  -1  -9  -3  134.49    9.50
   1  -9   3  143.69   10.70
  -1  -9  -3  142.89    9.20
  -1  -9  -3  155.38    5.90
   1   9  -3  147.19    9.90
   1  -9   3  152.58    5.80
   1  -9   3  141.59    8.60
  -1  -9  -3  144.29    5.90
   1  -9   3  155.68    9.50
  -1  -9  -3  164.18   12.00
  -1  -9  -3  162.68   10.80
   1  -9   3  148.49    5.80
  -1  -9   3  149.19    5.90
   1  -9  -3  154.48    9.20
   1  -9  -3  157.28    8.20
   1  -9  -3  156.58   10.30
   1  -9  -3  140.09    5.80
  -1  -9   3  152.48    9.60
   1  -9  -3  155.28    8.70
  -1  -9   3  145.09   11.00
  -1   9  -3  142.89    9.30
  -1  -9   3  150.28   10.20
   1  -9  -3  148.19    5.60
   1  -9  -3  182.48   17.10
  -1  -9   3  141.09   10.90
  -1  -9   3  148.69    5.90
  -2  -9  -3  269.27   12.40
   2   9  -3  234.48    9.30
   2  -9   3  265.07   12.00
  -2   9   3  250.37    9.00
  -2  -9  -3  235.78   12.70
   2  -9   3  271.27   19.90
   2  -9   3  259.37    9.00
  -2  -9  -3  266.07   14.50
  -2   9   3  252.97    9.20
   2  -9   3  252.37   19.20
  -2  -9  -3  245.98    9.60
   2   9  -3  245.48   13.60
  -2   9   3  257.87    9.30
  -2  -9  -3  250.17   16.60
   2  -9   3  263.37    9.00
  -2  -9  -3  231.08    9.00
  -2  -9  -3  266.17   10.60
   2  -9   3  260.27   12.40
  -2   9   3  270.17    9.70
  -2  -9  -3  264.97   15.00
  -2  -9  -3  259.17    9.00
  -2   9  -3  242.88    9.00
  -2   9  -3  252.47    9.30
  -2  -9   3  242.28   13.00
  -2  -9   3  239.98    9.30
  -2  -9   3  252.87   14.00
   2  -9  -3  252.17    8.60
   2  -9  -3  243.98   12.70
   2  -9  -3  263.07   11.20
   2  -9  -3  256.57   16.30
  -2  -9   3  262.47    9.10
  -2  -9   3  246.18   15.10
  -2  -9   3  256.97    9.10
   2  -9  -3  240.38    8.80
  -2   9  -3  232.58    8.70
  -2  -9   3  244.88    8.90
  -2  -9   3  256.77   19.10
   2  -9  -3  230.78   11.30
  -3  -9  -3  139.39   11.60
  -3   9   3  128.49    5.60
   3   9  -3  118.19    6.20
   3  -9   3  121.69    5.10
   3  -9   3  123.69    8.70
   3  -9   3  120.79    9.70
  -3   9   3  131.69    5.40
   3   9  -3  120.69   10.50
  -3  -9  -3  125.79    5.10
  -3  -9  -3  122.39    5.10
  -3  -9  -3  108.29    8.50
   3  -9   3  123.99    5.00
   3  -9   3  113.69    9.90
  -3  -9  -3  120.69    9.40
   3  -9   3  109.69    5.10
  -3   9   3  116.49    5.00
   3  -9   3  128.29    8.10
   3   9  -3  123.39    5.50
  -3  -9  -3  118.59    5.30
  -3   9   3  131.89    5.40
  -3  -9  -3  112.09   10.80
  -3  -9  -3  121.19    5.10
  -3   9   3  118.49    5.00
   3  -9   3  121.49    5.00
  -3  -9  -3  131.09   11.40
  -3  -9   3  122.79    5.00
  -3  -9   3  127.19   10.50
  -3  -9   3  125.29    5.20
  -3   9  -3  115.89    5.00
  -3   9  -3  128.59    5.70
   3  -9  -3  130.89    7.50
  -3  -9   3  126.99    5.10
   3  -9  -3  126.59    4.70
   3   9   3  135.79    5.70
  -3   9  -3  127.19    4.90
  -3   9  -3  124.89    5.10
  -3  -9   3  119.89   11.80
  -3  -9   3  117.59   12.60
  -3  -9   3  122.69   12.40
   3  -9  -3  129.29    5.20
  -3  -9   3  113.99    5.30
  -3  -9   3  124.49   11.10
   3  -9  -3  132.89    7.80
   3  -9  -3  126.79   10.50
   3  -9  -3  131.29    8.60
  -4  -9  -3  400.26   20.50
  -4  -9  -3  378.06   19.20
   4  -9   3  372.16   13.00
  -4   9   3  407.46   13.10
  -4   9   3  401.06   13.60
   4   9  -3  401.66   20.10
  -4  -9  -3  410.36   13.30
  -4   9   3  398.06   13.40
   4  -9   3  345.17   17.80
  -4   9   3  395.66   13.70
   4  -9   3  365.06   18.50
  -4  -9  -3  382.96   18.30
   4  -9   3  391.86   16.40
  -4  -9  -3  382.96   13.10
   4  -9   3  382.96   13.20
   4   9  -3  383.66   13.80
  -4  -9  -3  391.36   17.50
   4   9  -3  403.76   13.70
   4  -9   3  392.36   13.10
  -4  -9  -3  395.66   13.20
  -4   9   3  396.76   13.60
   4   9  -3  356.26   24.70
  -4  -9  -3  380.06   13.50
   4  -9   3  385.86   13.20
  -4  -9   3  386.56   21.90
  -4   9  -3  401.76   13.50
   4  -9  -3  393.16   12.80
  -4  -9   3  388.76   13.70
  -4   9  -3  390.06   13.20
  -4  -9   3  388.36   12.90
   4  -9  -3  403.36   15.70
  -4   9  -3  404.86   13.40
   4  -9  -3  365.46   16.00
  -4  -9   3  396.86   19.70
  -4   9  -3  368.26   14.00
   4  -9  -3  390.06   15.20
  -4   9  -3  388.56   12.80
  -4  -9   3  379.56   13.00
  -4  -9   3  385.36   13.50
   4   9   3  413.96   13.50
   5  -9   3   28.20    6.10
  -5  -9  -3   33.10    2.00
   5  -9   3   33.00    2.30
   5   9  -3   35.40   13.90
   5   9  -3   34.30    1.90
  -5  -9  -3   41.90    8.90
   5  -9   3   35.00    2.30
   5  -9   3   24.80    8.60
  -5   9   3   37.10    2.40
  -5   9   3   36.10    2.60
   5   9  -3   43.20   10.10
   5  -9   3   33.20    5.90
  -5  -9  -3   32.50    2.60
  -5   9   3   33.60    2.20
   5  -9   3   47.20    9.40
  -5  -9  -3   36.90    2.40
   5  -9   3   30.20    2.80
  -5  -9  -3   30.30    2.50
  -5  -9  -3   36.70    7.10
   5   9  -3   31.60    2.60
  -5   9   3   29.90    2.50
  -5   9   3   32.40    2.50
   5   9   3   33.50    2.60
  -5   9  -3   35.60    2.40
   5  -9  -3   32.00    5.30
   5  -9  -3   38.90    6.20
  -5  -9   3   39.30   11.30
  -5   9  -3   39.30    2.70
   5  -9  -3   32.10    2.10
  -5  -9   3   36.90    2.40
  -5  -9   3   34.20    2.60
  -5  -9   3   33.30    8.10
  -5   9  -3   33.40    2.00
  -5   9  -3   36.90    2.30
   6   9  -3   10.20    1.60
   6  -9   3   11.60    5.90
   6  -9   3   12.80    1.80
  -6   9   3   14.50    1.40
   6  -9   3   21.10    7.40
  -6   9   3   12.70    1.60
   6  -9   3   12.90    1.50
  -6   9   3   14.20    1.80
   6  -9   3   14.90    1.80
  -6   9   3   10.20    1.50
   6   9  -3   14.20    1.20
   6  -9  -3   11.50    7.60
  -6   9  -3   12.80    1.50
  -6   9  -3   10.20    1.60
  -6   9  -3   15.20    1.70
  -6  -9   3   12.60    1.60
   6  -9  -3   13.40    1.60
   6  -9  -3   15.70    5.40
   6   9   3   13.80    1.70
   6  -9  -3   12.50    1.70
  -7  -9  -3   13.70    1.40
   7  -9   3   14.20    1.80
  -7   9   3   12.60    1.60
  -7   9   3   15.70    1.70
  -7   9   3   12.60    1.40
   7  -9   3   12.50    6.80
   7  -9   3   13.40    1.70
   7  -9   3   14.40    1.80
   7  -9   3   15.30    1.50
  -7   9   3   14.00    1.30
   7   9  -3   12.40    1.60
  -7   9  -3   12.10    1.50
   7  -9  -3   16.90    2.00
  -7   9  -3   13.10    1.70
   7   9   3   12.50    1.50
   7  -9  -3   16.30    1.80
  -7   9  -3   14.60    1.40
   7  -9  -3   18.20    6.60
  -7  -9   3   16.20    1.50
   8  -9   3   31.90    2.00
   8  -9   3   29.80    2.10
  -8   9   3   27.00    2.30
   8  -9   3   30.80    1.80
  -8  -9  -3   28.60    1.60
  -8   9   3   25.40    1.90
  -8   9   3   26.50    1.60
  -8   9  -3   23.20    1.80
  -8   9  -3   27.50    1.80
   8  -9  -3   24.10    2.10
   8   9   3   27.30    1.60
  -8  -9   3   27.60    2.20
  -8   9  -3   28.30    1.80
   9  -9   3   12.20    1.40
   9   9  -3   12.80    1.10
   9  -9   3   14.60    1.10
  -9  -9  -3   15.60    0.90
  -9  -9  -3   13.00    0.90
  -9   9  -3   12.80    1.00
  -9  -9   3   16.10    1.10
  -9  -9   3   14.10    1.20
   0  10  -3   -1.30    5.80
   0 -10   3   -0.50    5.40
   0 -10  -3    2.70    3.30
   0 -10   3   -1.70    4.00
   0 -10  -3   -2.40    4.20
   0 -10   3    3.20    1.10
   0 -10   3    0.80    0.90
   0 -10  -3    1.80    4.70
   0 -10  -3    1.30    1.00
   0  10  -3    2.40    1.20
   0 -10  -3    3.90    1.60
   0  10   3    3.20    1.10
   0 -10   3    2.40    4.80
   0 -10  -3    1.50    1.70
   0 -10   3    1.20    5.40
   0 -10  -3    2.50    3.70
   0  10   3    1.80    1.10
   0  10   3    1.60    1.40
   0 -10   3    0.20    1.00
   0 -10  -3    2.50    8.70
  -1 -10  -3   30.20    2.60
   1 -10   3   37.40    2.50
   1 -10   3   27.90    2.20
  -1  10   3   33.20    2.60
   1 -10   3   27.10    5.20
   1 -10   3   24.80    5.60
  -1 -10  -3   27.20    5.00
   1 -10   3   28.90    6.60
  -1 -10  -3   34.00    2.50
   1 -10   3   27.20    2.70
   1 -10   3   35.30    6.70
  -1 -10  -3   30.10    6.50
  -1  10   3   27.50    2.40
   1  10  -3   29.80    6.60
  -1 -10  -3   30.10    3.90
   1  10  -3   29.40    2.90
  -1 -10  -3   31.90    2.20
  -1 -10  -3   28.60    5.10
   1  10  -3   35.30    2.60
  -1  10   3   31.70    2.20
  -1  10   3   31.50    2.50
   1 -10   3   33.60    2.40
  -1 -10  -3   30.70    6.20
  -1 -10  -3   32.20   10.40
  -1  10  -3   25.10    2.50
   1  10   3   34.80    2.70
  -1  10  -3   32.90    2.40
  -1 -10   3   33.30    2.40
  -1 -10   3   30.00    8.00
  -1 -10   3   34.50    2.40
  -1 -10   3   24.20    6.70
   1 -10  -3   42.20    7.00
  -1 -10   3   32.90    2.70
   1 -10  -3   32.70    2.20
   1 -10  -3   32.10    5.30
  -1  10  -3   33.00    2.40
   1 -10  -3   32.30    2.50
   1 -10  -3   29.80    4.90
  -1 -10   3   34.00    2.50
  -1  10  -3   31.70    2.60
   1 -10  -3   38.80    6.40
  -1 -10   3   28.90    6.40
  -1 -10   3   32.80    7.20
   2  10  -3  645.44   21.00
  -2 -10  -3  582.34   28.20
   2 -10   3  611.24   25.10
  -2 -10  -3  613.14   21.10
   2  10  -3  614.74   26.10
   2  10  -3  638.34   21.30
  -2 -10  -3  627.14   27.80
   2 -10   3  660.13   24.60
  -2  10   3  622.44   20.80
   2 -10   3  654.33   20.90
  -2 -10  -3  632.84   25.70
  -2 -10  -3  659.63   27.50
  -2 -10  -3  617.94   26.60
   2 -10   3  618.94   20.90
   2 -10   3  549.95   25.60
  -2  10   3  660.53   21.10
   2 -10   3  617.84   26.60
   2 -10   3  654.83   20.90
  -2 -10  -3  654.33   21.00
  -2 -10  -3  638.84   20.90
  -2 -10  -3  617.44   20.90
   2 -10   3  650.13   20.80
  -2  10   3  639.64   21.20
  -2  10   3  685.63   21.60
  -2 -10   3  672.93   21.10
   2 -10  -3  633.84   20.60
  -2 -10   3  642.64   20.80
  -2  10  -3  619.04   20.60
   2  10   3  661.43   21.40
  -2 -10   3  642.54   21.20
  -2 -10   3  621.54   28.60
  -2 -10   3  669.13   21.00
  -2 -10   3  607.74   27.30
   2 -10  -3  640.14   20.70
  -2 -10   3  633.64   25.30
  -2  10  -3  627.24   20.60
   2 -10  -3  649.64   24.90
  -2 -10   3  561.04   26.20
  -2 -10   3  624.84   28.50
   2 -10  -3  654.83   24.10
  -2  10  -3  639.64   21.00
   2 -10  -3  677.53   25.80
  -2  10  -3  636.24   20.90
  -3 -10  -3   83.19   11.60
   3 -10   3   95.49    4.30
   3  10  -3   96.39    4.80
  -3  10   3   96.19    4.30
   3 -10   3   98.39   12.50
   3 -10   3   97.19    4.60
  -3 -10  -3   87.59    9.70
   3  10  -3   97.99    4.60
  -3 -10  -3   97.99    4.60
   3 -10   3  102.39    4.40
  -3  10   3   97.39    4.60
  -3  10   3   97.89    4.80
   3 -10   3   82.79   10.10
  -3 -10  -3   92.59    4.20
   3 -10   3   93.09    9.10
   3 -10   3   96.49    4.30
  -3 -10  -3   97.29    4.40
  -3 -10  -3   95.69    4.30
   3 -10   3  103.29    8.20
  -3 -10  -3  107.89    8.50
  -3 -10  -3   95.89   12.50
  -3  10   3   99.19    4.60
   3  10  -3   85.69   16.70
  -3 -10   3   97.79    4.20
  -3 -10   3   91.79   11.00
  -3 -10   3   71.49    9.80
  -3  10  -3   99.49    4.50
  -3 -10   3   98.89    4.60
  -3 -10   3   81.19   13.20
  -3  10  -3   98.19    4.10
  -3 -10   3  100.89    4.90
   3 -10  -3   89.69    4.30
  -3 -10   3  101.99   13.00
  -3  10  -3  101.69    4.60
   3 -10  -3   83.39    9.00
  -3 -10   3  102.69   13.60
   3 -10  -3  102.59    7.70
   3 -10  -3   93.09    4.00
  -3 -10   3   98.59    4.30
  -3 -10   3   99.09    4.50
  -3  10  -3   94.49    4.20
   3  10   3  101.99    4.70
   3 -10  -3   93.99    8.40
  -4  10   3   59.09    3.20
  -4 -10  -3   47.80    7.50
   4 -10   3   54.19    3.10
  -4 -10  -3   57.69    3.20
   4 -10   3   62.49    3.20
   4  10  -3   58.19    3.50
  -4 -10  -3   61.09   11.30
  -4 -10  -3   55.89    7.10
  -4 -10  -3   60.79    2.90
   4  10  -3   46.70   13.60
  -4  10   3   62.09    3.40
   4  10  -3   76.39   18.80
  -4  10   3   64.99    3.50
  -4  10   3   59.29    3.00
   4 -10   3   46.80    6.60
   4 -10   3   84.89   14.00
   4 -10   3   41.10   10.40
   4 -10   3   54.39    8.00
  -4 -10  -3   62.19    3.10
   4  10  -3   62.29    3.60
  -4  10   3   66.09    3.50
   4 -10   3   56.09    3.40
  -4  10  -3   58.09    3.00
   4 -10  -3   54.99    3.50
   4 -10  -3   58.59    3.00
  -4  10  -3   64.79    3.30
  -4  10  -3   59.29    3.40
  -4 -10   3   59.69    3.30
  -4 -10   3   59.59    3.50
  -4 -10   3   60.09    3.60
  -4 -10   3   49.10   12.50
  -4 -10   3   59.09    2.80
   4 -10  -3   60.99    7.70
  -4  10  -3   57.89    3.40
  -4  10  -3   56.79    2.80
   4 -10  -3   64.79    8.60
   4 -10  -3   69.99    7.20
   5 -10   3  194.88    7.30
  -5  10   3  205.08    7.70
  -5 -10  -3  199.58    7.10
  -5  10   3  198.68    7.50
   5 -10   3  202.78    7.60
   5 -10   3  204.88    7.50
   5 -10   3  199.08    7.50
   5 -10   3  183.08   13.20
  -5 -10  -3  202.68    7.60
   5  10  -3  209.18    7.90
  -5  10   3  195.48    7.50
  -5  10   3  200.88    7.20
  -5 -10  -3  196.58    7.00
  -5 -10  -3  199.68    7.40
  -5  10   3  203.38    7.70
  -5  10  -3  202.98    7.40
   5 -10  -3  197.38   11.30
   5 -10  -3  185.48   11.80
  -5  10  -3  195.98    6.80
  -5  10  -3  191.38    7.50
   5 -10  -3  198.48    7.20
  -5 -10   3  195.58    7.70
  -5  10  -3  206.58    7.60
   5  10   3  204.48    7.30
  -5  10  -3  182.78    7.40
   5 -10  -3  203.38    7.10
  -5 -10   3  200.08    7.50
  -6  10   3  193.08    7.30
   6 -10   3  190.38    7.30
  -6  10   3  198.98    7.30
   6 -10   3  205.18    7.40
  -6  10   3  190.58    7.50
   6 -10   3  198.78    7.40
  -6  10   3  198.68    7.10
   6 -10   3  199.18    7.20
   6  10  -3  197.58    7.60
  -6 -10  -3  194.78    7.30
  -6 -10   3  196.18    7.40
   6 -10  -3  197.38    7.00
   6  10   3  198.18    7.10
   6 -10  -3  204.68    7.20
   6 -10  -3  186.48   11.20
  -6  10  -3  195.78    7.30
  -6  10  -3  190.68    7.10
  -6  10  -3  200.18    7.40
  -7  10   3  112.29    4.70
   7 -10   3  118.69    4.50
   7 -10   3  118.19    4.70
  -7  10   3  109.99    4.40
   7 -10   3  117.49    4.80
   7 -10   3  113.59    4.70
   7  10  -3  111.59    4.70
  -7  10   3  114.89    4.40
   7  10   3  118.29    4.30
   7 -10  -3  115.89    4.60
  -7  10  -3  109.19    4.50
   7 -10  -3  106.09    4.40
  -7  10  -3  110.19    4.60
  -7 -10   3  115.49    4.60
  -7  10  -3  112.39    4.40
  -8 -10  -3  231.08    7.70
   8 -10   3  239.28    7.80
  -8  10   3  233.98    7.70
  -8  10   3  228.68    7.90
   8  10  -3  230.18    7.80
   8 -10   3  236.38    8.00
  -8  10  -3  208.48    7.90
  -8  10  -3  227.78    7.80
  -8 -10   3  234.28    7.80
   0  11  -3  110.59    5.10
   0 -11   3   94.29   13.10
   0 -11  -3  128.69    5.20
   0 -11  -3  134.19    9.10
   0  11   3  131.39    5.80
   0  11  -3  124.19    5.30
   0 -11  -3  139.79   13.00
   0 -11   3  127.69    5.30
   0  11   3  122.99    5.20
   0 -11   3  117.39    5.40
   0 -11  -3  120.89    5.30
   0 -11  -3  103.59    9.50
   0 -11  -3  112.69   15.90
   0  11   3  114.39    4.80
   0 -11   3   91.09   14.70
   0 -11  -3  124.79    5.20
   0 -11   3  124.59   10.00
   0 -11   3  110.19   10.80
   0 -11   3  123.59    5.30
   0 -11   3  118.39    5.10
   0 -11  -3  110.59    5.40
   1 -11   3   72.39    8.40
  -1 -11  -3   71.59    7.50
   1 -11   3   69.89    3.70
  -1 -11  -3   58.59   12.70
   1 -11   3   76.19    3.80
  -1  11   3   73.29    3.80
   1 -11   3   54.69   11.50
  -1 -11  -3   69.19    3.90
  -1  11   3   73.79    3.40
  -1 -11  -3   66.19    3.60
  -1 -11  -3   75.89   10.90
  -1 -11  -3   59.39   12.80
   1 -11   3   75.09    3.90
  -1 -11  -3   67.69    3.60
  -1  11   3   74.39    3.80
   1  11  -3   72.39    3.80
   1 -11   3   56.49    8.50
  -1 -11  -3   77.79    4.10
   1  11  -3   58.99    3.70
   1 -11   3   71.69    3.60
   1 -11   3   84.39   13.50
  -1  11   3   74.49    4.10
  -1 -11  -3   64.59    8.20
   1 -11  -3   73.19    3.60
   1 -11  -3   73.99    3.70
  -1 -11   3   82.29   15.00
   1 -11  -3   89.29   11.80
   1 -11  -3   64.09    8.00
  -1 -11   3   67.89   11.20
  -1 -11   3   72.19    3.60
  -1  11  -3   75.39    3.70
   1 -11  -3   62.99    7.40
  -1 -11   3   68.09    3.90
  -1  11  -3   61.79    3.40
  -1  11  -3   66.19    3.60
   1  11   3   66.39    3.60
  -1 -11   3   67.49    9.10
  -1 -11   3   71.89    9.20
   1 -11  -3   79.19    4.50
   1 -11  -3   75.19    3.90
  -1 -11   3   69.99    3.70
  -1 -11   3   72.49    3.70
   1  11   3   62.29    3.20
   1 -11  -3   61.19    8.90
   1  11   3   69.99    3.90
  -2 -11  -3  827.32   32.30
  -2 -11  -3  817.02   27.60
  -2  11   3  849.72   27.00
   2 -11   3  841.02   27.10
  -2 -11  -3  784.32   34.70
  -2 -11  -3  893.31   27.20
   2  11  -3  865.41   27.40
   2 -11   3  746.63   33.10
  -2 -11  -3  880.01   27.10
  -2 -11  -3  749.33   30.60
   2 -11   3  776.42   33.90
   2 -11   3  839.42   30.70
   2  11  -3  753.72   33.20
  -2 -11  -3  884.71   27.10
   2 -11   3  897.01   27.20
  -2  11   3  860.31   27.30
   2 -11   3  746.33   31.80
  -2  11   3  890.31   28.00
  -2 -11  -3  809.32   34.00
  -2 -11  -3  812.12   33.60
  -2  11   3  858.21   27.30
   2 -11   3  865.01   27.10
  -2 -11   3  754.92   34.50
  -2  11  -3  874.41   27.10
  -2 -11   3  870.31   27.40
  -2 -11   3  750.62   33.40
  -2 -11   3  849.91   26.90
  -2  11  -3  809.12   27.10
  -2  11  -3  841.62   27.60
  -2 -11   3  796.12   35.90
  -2 -11   3  777.02   36.20
   2 -11  -3  811.82   31.70
   2 -11  -3  899.31   27.00
  -2 -11   3  863.71   27.10
   2 -11  -3  851.31   26.90
  -2 -11   3  871.81   32.10
  -2 -11   3  866.81   27.00
   2 -11  -3  796.92   30.60
   2 -11  -3  856.01   30.10
   3  11  -3  323.67   11.00
  -3 -11  -3  314.77   11.20
   3 -11   3  316.37   11.00
  -3 -11  -3  310.77   10.80
   3 -11   3  314.47   11.00
   3 -11   3  283.37   16.20
  -3 -11  -3  320.37   10.90
  -3  11   3  317.97   11.20
   3 -11   3  310.87   15.10
  -3  11   3  302.97   10.90
  -3  11   3  314.37   11.30
  -3 -11  -3  274.07   16.40
  -3 -11  -3  311.57   11.00
   3 -11   3  305.37   11.00
  -3 -11  -3  314.87   15.20
   3  11  -3  308.77   11.40
   3 -11   3  313.47   10.90
  -3  11   3  317.57   11.50
  -3  11  -3  324.47   11.10
   3  11   3  332.27   11.30
   3 -11  -3  310.37   10.70
   3 -11  -3  289.67   14.80
  -3  11  -3  313.87   10.60
  -3 -11   3  310.27   10.80
  -3 -11   3  312.57   11.20
  -3  11  -3  310.57   11.10
  -3  11  -3  309.97   10.70
   3 -11  -3  299.47   10.80
  -3 -11   3  318.67   10.70
  -3 -11   3  320.27   11.40
  -3  11  -3  298.57   11.30
  -3 -11   3  291.27   18.10
   3 -11  -3  305.77   14.00
  -3 -11   3  296.57   10.90
  -4  11   3  348.37   12.00
   4 -11   3  334.27   11.60
   4  11  -3  330.67   11.80
   4  11  -3  352.36   11.90
  -4 -11  -3  338.37   11.80
   4 -11   3  322.47   11.70
   4 -11   3  299.87   17.10
   4 -11   3  339.37   11.70
  -4  11   3  332.37   11.90
  -4 -11  -3  335.07   11.40
  -4 -11  -3  341.87   11.50
  -4  11   3  340.77   11.90
   4  11  -3  339.27   12.20
   4 -11   3  345.57   16.00
  -4 -11  -3  332.17   16.20
  -4 -11  -3  337.27   11.60
   4 -11   3  331.67   11.80
  -4  11   3  340.07   11.70
  -4  11  -3  323.87   11.90
  -4 -11   3  346.47   11.90
  -4  11  -3  351.26   11.60
   4 -11  -3  339.87   14.80
  -4 -11   3  334.47   12.00
   4 -11  -3  322.37   11.50
  -4 -11   3  334.17   11.10
   4 -11  -3  331.67   11.40
  -4  11  -3  334.67   11.80
   4 -11  -3  301.97   15.60
  -4  11  -3  359.56   11.90
  -4  11  -3  344.67   11.10
   5 -11   3    7.90    1.50
  -5 -11  -3    6.70    1.30
   5 -11   3    7.10    1.40
   5 -11   3    8.80    1.50
  -5  11   3    6.60    1.10
  -5  11   3    8.80    1.40
  -5  11   3    6.20    1.10
   5 -11   3    7.80    1.30
  -5  11   3    8.00    1.20
  -5 -11  -3    9.80    1.00
   5  11  -3    8.10    1.30
   5 -11   3    2.60    6.00
  -5 -11  -3    7.00    1.10
   5 -11  -3    9.10    1.40
  -5  11  -3    6.50    1.20
  -5  11  -3    8.60    1.40
   5 -11  -3   15.60    5.90
  -5 -11   3    8.30    1.30
  -5  11  -3    8.60    1.20
  -5  11  -3    8.60    1.30
  -5 -11   3    7.60    1.20
   5 -11  -3    9.90    1.50
   6 -11   3   25.80    9.70
  -6  11   3   33.60    2.30
   6 -11   3   34.00    2.20
  -6 -11  -3   40.40    3.00
   6 -11   3   41.80    2.80
   6 -11   3   35.60    2.50
   6  11  -3   35.30    2.20
  -6  11   3   37.60    2.10
   6 -11   3   40.00    2.50
  -6  11   3   33.90    2.10
   6 -11  -3   36.10    2.30
  -6  11  -3   36.00    2.10
   6 -11  -3   33.30    2.60
  -6 -11   3   34.30    2.20
  -6  11  -3   39.20    2.30
  -6  11  -3   35.90    2.20
   7 -11   3   77.59    3.20
  -7  11   3   72.89    3.00
   7 -11   3   75.69    3.30
  -7  11   3   71.79    3.20
   7 -11   3   77.99    3.50
   7  11  -3   73.79    3.10
  -7 -11  -3   75.99    3.00
  -7  11   3   70.89    2.90
   7 -11  -3   64.69    3.50
  -7  11  -3   70.49    3.10
  -7 -11   3   75.29    3.10
  -7  11  -3   73.59    3.00
  -7  11  -3   73.79    3.10
   8 -11   3  104.49    3.60
  -8 -11  -3   90.19    3.40
  -8  11   3   95.69    3.60
  -8 -11   3  101.49    3.50
   0 -12   3   31.60    2.50
   0 -12   3   18.60    6.20
   0 -12  -3   30.30    2.40
   0  12   3   35.30    2.70
   0 -12  -3   27.80    5.50
   0 -12  -3   29.70    2.40
   0 -12   3   31.50    2.40
   0  12  -3   33.30    2.40
   0 -12   3   30.70    2.60
   0 -12  -3   27.70    6.40
   0  12   3   30.40    2.30
   0 -12  -3   29.60    2.60
   0  12  -3   30.80    2.40
   0  12   3   30.70    2.00
   0 -12   3   33.00    8.60
  -1 -12  -3   61.59    3.20
   1 -12   3   50.79    7.90
   1 -12   3   61.09    3.30
  -1 -12  -3   63.09    9.00
   1 -12   3   61.99    3.40
  -1 -12  -3   63.39    3.30
   1 -12   3   62.29   10.20
  -1  12   3   58.49    3.00
  -1 -12  -3   61.49    3.40
   1 -12   3   58.89    3.50
   1 -12   3   64.79    3.50
  -1  12   3   60.89    3.30
  -1 -12  -3   63.29    3.30
  -1  12   3   62.59    3.60
   1  12  -3   63.29    3.40
  -1 -12  -3   44.10    6.80
   1  12  -3   60.49    3.30
  -1 -12   3   64.89    3.50
  -1 -12   3   65.89    3.40
  -1  12  -3   61.79    3.20
   1 -12  -3   57.99    3.30
   1 -12  -3   59.09    3.40
  -1 -12   3   61.89    3.20
  -1 -12   3   53.79    8.10
   1  12   3   57.39    3.10
  -1  12  -3   60.19    3.30
   1 -12  -3   54.69    7.30
  -1 -12   3   59.19    3.50
   1 -12  -3   67.69    8.80
   1  12   3   59.49    3.60
  -1  12  -3   59.79    3.10
   1  12   3   53.49    2.80
   1 -12  -3   62.69    3.30
   1 -12  -3   57.49    3.70
   2 -12   3   52.99    3.10
  -2 -12  -3   55.49    2.90
  -2 -12  -3   47.80    6.80
  -2 -12  -3   56.79    3.00
  -2  12   3   51.39    3.20
   2 -12   3   53.09    8.80
  -2 -12  -3   53.59    2.90
  -2 -12  -3   49.80    3.00
   2 -12   3   50.99    3.10
   2 -12   3   50.69    2.90
   2 -12   3   55.19    3.30
   2 -12   3   34.00    7.50
  -2  12   3   51.59    3.10
   2  12  -3   50.29    3.20
  -2  12   3   50.19    2.70
  -2  12   3   52.29    3.10
  -2 -12  -3   40.00    7.60
   2 -12  -3   49.60    2.90
   2  12   3   44.80    2.60
  -2  12  -3   50.99    3.20
   2 -12  -3   49.40    3.20
  -2 -12   3   49.30    3.00
   2 -12  -3   51.19    3.00
  -2 -12   3   51.89    2.80
  -2 -12   3   49.20    3.10
  -2  12  -3   51.89    2.70
  -2 -12   3   53.89    3.30
   2 -12  -3   53.59    7.90
  -2  12  -3   50.29    2.80
  -2 -12   3   48.20    8.70
  -2 -12   3   38.80   11.00
   2  12   3   52.89    3.20
  -2  12  -3   48.40    3.00
   2 -12  -3   57.69    7.50
  -3  12   3  120.39    5.50
  -3 -12  -3  130.69    5.30
   3  12  -3  118.39    7.20
   3  12  -3  135.19    5.70
   3 -12   3  131.49    5.40
  -3 -12  -3  123.09   10.30
   3 -12   3  129.59    5.50
  -3  12   3  136.09    5.60
   3 -12   3  135.89    5.50
  -3 -12  -3  138.09    5.20
  -3  12   3  137.19    5.60
  -3  12   3  126.19    5.20
   3 -12   3  120.99   10.30
  -3 -12  -3  126.29    5.40
  -3 -12  -3  128.29    5.40
   3 -12  -3  126.59    5.40
  -3  12  -3  134.89    5.50
   3 -12  -3  122.29    5.30
  -3  12  -3  132.39    5.50
  -3 -12   3  131.69    5.00
   3 -12  -3  133.99    5.30
  -3 -12   3  133.79    5.60
   3 -12  -3  131.99    9.60
  -3 -12   3  127.49    5.70
  -3 -12   3  128.09    5.50
  -3  12  -3  125.99    5.60
  -3 -12   3  128.39    5.10
  -3  12  -3  130.39    5.80
   4  12  -3   29.30    3.30
   4 -12   3   27.80    2.40
   4  12  -3   27.60    2.30
  -4  12   3   27.90    2.10
   4 -12   3   27.60    2.10
  -4 -12  -3   24.90    2.50
   4 -12   3   23.60    2.20
  -4  12   3   25.80    1.90
  -4  12   3   25.10    1.90
   4 -12   3   15.90    6.30
  -4 -12  -3   27.30    1.70
  -4 -12  -3   17.70    7.20
   4 -12   3   26.40    2.20
  -4  12   3   25.90    2.10
  -4  12  -3   24.00    1.80
  -4 -12   3   28.30    2.20
  -4 -12   3   26.70    2.00
  -4  12  -3   25.30    2.00
   4 -12  -3   25.60    2.40
  -4 -12   3   23.50    1.50
   4 -12  -3   30.30    2.20
  -4  12  -3   26.60    2.10
  -4  12  -3   23.70    2.00
   4 -12  -3   31.60    6.20
  -5 -12  -3   19.20    1.20
   5  12  -3   18.30    1.80
  -5  12   3   19.40    1.70
  -5  12   3   19.40    1.90
   5 -12   3   21.30    2.00
   5 -12   3   24.50    2.00
  -5  12   3   21.20    1.60
  -5  12   3   22.50    2.30
   5 -12   3   19.80    2.20
  -5 -12  -3   16.60    2.10
   5 -12   3   17.80    1.70
  -5  12  -3   17.90    1.50
  -5  12  -3   19.20    1.60
   5 -12  -3   18.80    1.90
  -5 -12   3   19.70    1.50
  -5 -12   3   20.50    1.80
   5 -12  -3   21.80    2.20
  -5  12  -3   20.00    1.70
  -5  12  -3   20.00    1.80
   6 -12   3    3.10    1.30
   6 -12   3    1.30    0.80
   6  12  -3    0.60    1.00
  -6 -12  -3    1.30    0.80
  -6  12   3    0.60    0.50
  -6  12   3    1.80    0.80
   6 -12   3    2.10    1.30
  -6  12   3    2.70    0.70
  -6  12  -3    0.90    0.60
   6 -12  -3   -1.20    1.30
  -6  12  -3    1.40    0.60
  -6  12  -3    1.50    0.80
  -6 -12   3    1.70    0.60
  -7  12   3    2.80    0.50
   7 -12   3    3.20    0.80
  -7  12   3    2.10    0.60
  -7 -12  -3    2.40    0.50
  -7  12   3    2.30    0.50
  -7  12  -3    3.20    0.60
  -7 -12   3    3.70    0.60
  -7  12  -3    1.50    0.50
   0 -13   3  138.09    5.60
   0 -13  -3  137.39    5.50
   0  13  -3  129.49    5.30
   0 -13   3  122.49   11.70
   0  13   3  126.39    5.20
   0 -13   3  136.99    7.10
   0 -13  -3  126.79   10.00
   0 -13  -3  127.99    5.40
   0 -13  -3  132.89    5.50
   0  13   3  131.19    5.00
   0 -13   3  132.29    5.70
   0 -13  -3  138.29    5.50
   1  13  -3  214.88    8.40
   1  13  -3  211.78    8.30
   1 -13   3  216.88    8.00
  -1 -13  -3  178.78   11.80
  -1 -13  -3  212.68    7.70
   1 -13   3  214.28    7.90
   1 -13   3  195.78   13.20
  -1 -13  -3  216.48    7.80
   1 -13   3  213.88    7.80
  -1 -13  -3  206.98    7.80
   1 -13   3  210.48    7.90
  -1  13   3  202.68    7.30
  -1  13   3  184.38    9.10
  -1 -13  -3  213.18    7.80
  -1  13   3  207.28    7.70
   1  13   3  193.98    7.10
  -1 -13   3  203.48    7.80
   1 -13  -3  207.08    7.80
   1  13   3  200.28    7.30
  -1  13  -3  207.38    7.50
   1  13   3  207.08    8.10
   1 -13  -3  213.08    7.80
   1 -13  -3  207.68    7.70
  -1  13  -3  184.98    9.20
  -1 -13   3  206.98    8.20
  -1  13  -3  208.98    7.70
  -1 -13   3  211.68    8.20
  -1 -13   3  218.88    7.80
   1 -13  -3  217.58    7.80
  -1 -13   3  195.18   14.00
  -2  13   3   53.39    2.90
   2 -13   3   53.89    2.90
   2 -13   3   52.99    3.10
   2 -13   3   50.19    7.70
  -2  13   3   51.19    3.00
  -2 -13  -3   53.39    2.80
  -2 -13  -3   55.59    3.00
  -2 -13  -3   45.10    7.10
   2  13  -3   53.29    3.00
  -2 -13  -3   52.09    2.90
   2 -13   3   52.19    3.10
  -2  13   3   54.19    2.70
  -2 -13  -3   54.79    2.70
   2  13  -3   52.69    3.10
   2 -13   3   52.79    3.10
  -2  13  -3   53.69    2.60
   2 -13  -3   50.59    3.00
  -2 -13   3   53.99    4.00
  -2  13  -3   51.99    3.10
  -2 -13   3   48.90    3.00
   2 -13  -3   54.69    7.10
   2  13   3   53.79    3.00
   2 -13  -3   53.89    3.00
  -2  13  -3   54.29    2.60
  -2 -13   3   46.90   10.30
  -2  13  -3   49.60    2.80
  -2 -13   3   52.99    2.80
  -2 -13   3   53.59    2.70
  -3 -13  -3   32.10    2.10
   3 -13   3   26.10    7.30
  -3 -13  -3   30.30    1.80
  -3  13   3   29.80    1.90
  -3 -13  -3   29.60    2.00
   3  13  -3   29.10    2.20
   3 -13   3   29.00    2.20
   3 -13   3   30.50    2.40
  -3  13   3   28.80    2.10
  -3 -13  -3   27.00    1.90
  -3  13   3   31.70    2.10
   3 -13   3   32.30    2.10
   3  13   3   29.10    2.10
  -3 -13   3   35.40    2.20
  -3  13  -3   26.40    2.10
   3 -13  -3   28.80    2.20
   3 -13  -3   29.40    2.30
   3 -13  -3   26.70    6.20
  -3 -13   3   29.30    2.00
  -3  13  -3   27.30    1.80
  -3 -13   3   30.70    1.70
  -3  13  -3   27.90    2.00
   3 -13  -3   29.30    2.40
  -4  13   3  172.68    6.60
   4 -13   3  173.38    6.80
   4 -13   3  192.98    6.80
  -4  13   3  175.98    6.40
  -4 -13  -3  182.28    6.20
  -4  13   3  172.58    6.60
  -4 -13  -3  176.58    6.30
   4 -13   3  179.28    6.80
  -4 -13  -3  172.98    6.60
  -4  13   3  185.18    6.70
   4  13  -3  173.18    6.50
   4 -13   3  181.48    6.70
  -4  13  -3  165.38    6.60
  -4 -13   3  185.78    6.60
   4 -13  -3  182.98    6.60
   4 -13  -3  192.68    6.90
  -4 -13   3  184.68    7.70
  -4  13  -3  180.18    6.70
   4 -13  -3  180.88    6.60
  -5  13   3    8.90    1.00
  -5  13   3    9.00    1.00
  -5  13   3    9.30    1.20
   5 -13   3    8.50    1.40
  -5  13   3    9.30    1.10
   5 -13   3    9.80    1.40
   5 -13   3   10.00    1.40
   5 -13  -3    7.00    1.30
   5 -13  -3   10.10    1.30
  -5 -13   3    9.20    1.20
  -5  13  -3   10.30    1.00
  -5  13  -3    8.40    1.20
  -5  13  -3    9.90    1.10
   6 -13   3    3.10    0.80
  -6  13   3    2.70    0.50
  -6  13   3    2.90    0.70
   6 -13   3    3.60    0.90
  -6 -13   3    2.30    0.50
  -6  13  -3    2.10    0.50
   0 -14   3  273.87    9.60
   0 -14   3  274.47    9.50
   0 -14  -3  267.57    9.30
   0  14  -3  267.87    9.70
   0  14   3  257.67    9.10
   0 -14   3  277.37    9.60
   0  14  -3  265.77    9.10
   0  14   3  247.78    9.10
   0 -14   3  266.87    9.40
   0 -14  -3  269.97    9.40
   0 -14  -3  259.67    9.40
   0 -14  -3  281.17   10.70
   0  14   3  246.68    9.60
   0  14  -3  272.07    9.20
  -1  14   3   70.79    3.30
  -1  14   3   69.89    3.20
  -1 -14  -3   77.89    3.40
  -1 -14  -3   76.99    3.30
   1  14  -3   74.29    3.70
  -1 -14  -3   78.79    3.40
   1 -14   3   77.69    3.60
   1 -14   3   72.49    3.60
   1 -14   3   71.79    3.60
  -1  14   3   67.09    3.50
   1 -14   3   78.79    3.50
  -1 -14  -3   70.39    3.40
  -1  14  -3   75.39    3.10
  -1 -14   3   77.69    3.30
  -1  14  -3   71.19    3.30
   1  14   3   71.59    3.50
  -1 -14   3   77.79    3.40
   1 -14  -3   75.49    3.40
   1 -14  -3   75.39    3.50
  -1 -14   3   74.69    3.60
   1  14   3   70.29    3.00
   1 -14  -3   81.89    3.50
   1 -14  -3   69.89    3.40
  -1 -14   3   66.19    3.50
  -1  14  -3   74.99    3.70
  -2  14   3   15.60    1.50
  -2 -14  -3   18.50    1.50
  -2 -14  -3   17.90    1.40
   2 -14   3   19.10    1.70
   2 -14   3   17.80    1.60
  -2 -14  -3   17.20    1.60
  -2 -14  -3   18.00    1.60
  -2  14   3   17.20    1.50
   2  14  -3   16.30    1.60
   2 -14   3   15.60    1.90
  -2  14  -3   17.50    1.50
   2  14   3   17.40    2.10
  -2  14  -3   16.20    1.60
  -2 -14   3   15.90    1.30
   2 -14  -3   15.90    1.70
   2 -14  -3   19.70    1.70
  -2 -14   3   18.50    1.70
   2 -14  -3   15.50    1.70
  -3  14   3   25.90    1.80
   3 -14   3   24.60    1.80
   3  14  -3   24.40    1.70
  -3  14   3   25.00    1.50
   3 -14   3   26.80    2.00
   3 -14   3   26.40    1.90
   3 -14   3   25.90    2.10
   3 -14  -3   26.00    2.10
   3 -14  -3   24.30    1.90
  -3  14  -3   23.70    1.80
  -3  14  -3   25.30    1.80
   3  14   3   27.60    2.10
  -3  14  -3   24.00    1.50
  -4 -14  -3   33.00    1.40
  -4  14   3   31.00    1.80
  -4  14   3   31.00    1.70
  -4  14   3   31.60    1.60
   4 -14   3   32.90    2.10
   4 -14   3   33.90    2.00
   4 -14   3   31.00    2.10
  -4 -14   3   34.80    1.80
  -4  14  -3   32.20    1.80
   4 -14  -3   35.60    2.00
  -4  14  -3   28.40    1.80
   4 -14  -3   31.10    2.00
   5 -14   3   11.80    1.10
   5 -14   3    9.00    1.30
  -5  14  -3    9.30    0.80
  -5  14  -3    9.30    1.20
   0 -15   3  273.17    9.30
   0  15  -3  277.07    9.60
   0 -15  -3  284.67    9.30
   0 -15  -3  256.37    9.40
   0 -15  -3  287.37    9.30
   0  15   3  269.87    8.90
   0 -15   3  280.17    9.50
   0 -15   3  286.57    9.30
   0  15   3  262.57    9.50
  -1  15   3  131.19    4.70
  -1  15   3  135.49    5.00
   1 -15   3  144.19    5.20
  -1 -15  -3  147.09    5.10
  -1 -15  -3  143.09    5.20
   1 -15   3  139.89    5.30
  -1  15   3  132.89    5.30
   1 -15   3  142.89    5.30
   1  15  -3  138.89    5.40
  -1  15  -3  138.09    5.40
  -1 -15   3  144.79    5.30
   1  15   3  134.39    5.30
   1 -15  -3  153.98    5.00
  -1  15  -3  156.98    5.80
  -1 -15   3  146.09    5.00
   1 -15  -3  146.69    5.20
   1 -15  -3  142.69    5.20
  -1 -15   3  132.99    5.10
   2 -15   3   72.79    3.00
   2  15  -3   69.99    3.10
  -2  15   3   67.69    2.70
  -2  15   3   69.99    3.10
   2 -15   3   73.19    4.00
  -2  15   3   69.69    2.90
   2 -15   3   68.59    3.10
  -2 -15  -3   74.39    2.80
  -2 -15  -3   71.89    2.90
   2  15   3   65.69    2.90
  -2 -15   3   71.49    3.00
   2 -15  -3   74.89    3.10
   2 -15  -3   78.39    3.00
  -2  15  -3   65.89    3.10
  -2  15  -3   71.49    2.90
  -3  15   3    0.70    0.40
   3 -15   3    0.30    0.70
   3 -15   3    0.60    0.70
  -3  15   3    0.70    0.40
   3 -15   3    0.40    0.50
   3 -15  -3    1.20    0.60
  -3  15  -3    1.30    0.40
  -3 -15   3    1.00    0.40
   3 -15  -3    0.00    0.70
  -1   0   4 1759.92   51.49
  -1   0  -4 1521.55   51.49
  -1   0  -4 1551.44   51.49
   1   0  -4 1674.33   51.19
   1   0   4 1742.43   51.79
   1   0   4 1692.53   51.99
   1   0  -4 1685.03   51.59
   1   0  -4 1583.94   51.09
   2   0  -4 2126.79   65.49
  -2   0  -4 1971.60   65.89
   2   0   4 2181.78   66.89
   2   0   4 2097.59   66.09
   2   0   4 2081.49   65.79
   2   0  -4 2073.19   65.09
   2   0  -4 2136.19   65.29
  -2   0  -4 1960.90   65.79
   2   0   4 2266.87   66.59
   2   0  -4 2209.98   66.09
   3   0  -4  963.70   29.90
   3   0   4  933.01   30.70
  -3   0  -4  886.51   30.70
  -3   0  -4  897.21   30.70
   3   0  -4  965.60   30.60
   3   0   4 1007.60   31.90
   3   0  -4  939.91   30.20
   3   0   4  984.80   32.20
   3   0  -4  967.40   31.40
   4   0  -4  620.74   21.70
   4   0   4  617.14   22.20
  -4   0  -4  583.94   20.50
   4   0  -4  544.15   18.60
   4   0   4  590.84   20.30
   4   0  -4  607.84   19.60
   4   0   4  595.54   21.70
   4   0   4  612.04   21.00
   4   0   4  569.14   18.80
  -4   0  -4  603.44   20.40
   4   0  -4  606.54   20.70
   4   0  -4  593.34   20.10
  -5   0  -4   46.20    4.00
   5   0   4   44.20    5.10
   5   0  -4   43.70    4.50
   5   0   4   40.60    5.50
   5   0  -4   44.60    3.90
   5   0   4   38.90    2.10
   5   0  -4   46.70    5.80
   5   0   4   45.20    2.10
   5   0  -4   39.50    5.50
   5   0   4   43.20    4.30
   5   0  -4   44.60    1.90
   5   0   4   42.80    4.70
   5   0  -4   48.80    3.60
   6   0   4   88.69    6.20
   6   0  -4   96.19    6.40
   6   0  -4   88.49    3.60
  -6   0  -4   89.59    5.70
   6   0  -4   85.89    7.30
   6   0  -4   88.69    3.50
   6   0   4   86.29    3.60
   6   0   4   72.69    8.20
   6   0  -4   84.89    5.50
   6   0  -4   82.39    8.20
   6   0   4   80.29    7.80
   6   0   4   86.79    3.60
   6   0  -4   83.69   10.70
   7   0  -4  261.57   15.30
   7   0   4  237.88   11.80
   7   0  -4  246.48    8.80
  -7   0  -4  266.67   11.70
   7   0  -4  270.87   12.90
   7   0   4  247.38    9.20
   7   0   4  239.18   15.00
  -7   0   4  264.27    9.30
   7   0   4  255.67    8.90
   7   0   4  257.57    8.90
  -7   0   4  263.57    9.00
  -7   0   4  261.07    8.50
   7   0   4  255.57   13.50
   7   0  -4  251.07   14.10
  -7   0   4  245.68    9.20
   7   0  -4  247.58    9.00
   7   0  -4  250.97    8.80
  -7   0  -4  238.78    9.00
   7   0  -4  253.67   11.60
   7   0  -4  282.97    9.90
   7   0   4  254.57    8.80
  -7   0  -4  254.77    8.80
   7   0   4  234.28   14.40
   8   0  -4    6.00    1.50
  -8   0  -4    7.60    1.30
   8   0  -4    6.00    1.10
  -8   0  -4    7.00    1.00
   8   0  -4    2.00    3.70
   8   0  -4    9.20    1.20
  -8   0   4    5.80    1.10
   8   0  -4    7.50    1.10
   8   0   4    1.20    5.20
  -8   0   4    6.20    1.10
   8   0   4    6.40    1.10
  -8   0   4    6.20    1.20
   8   0  -4    2.20    4.90
   8   0   4    4.40    4.20
   8   0   4    5.50    1.20
   9   0  -4   79.09    3.40
  -9   0   4   72.89    3.30
   9   0  -4   76.89    3.60
   9   0  -4   71.79    3.20
   9   0   4   73.69    3.40
  -9   0  -4   72.39    3.40
   9   0  -4   73.59    6.80
  -9   0   4   73.49    3.20
   9   0   4   79.19    3.40
   9   0   4   84.49    9.10
  -9   0  -4   79.79    3.80
   9   0  -4   74.19    3.30
   9   0   4   73.49    3.60
  10   0   4   21.50    1.60
  10   0  -4   24.00    1.70
  10   0   4   22.10    1.30
  10   0  -4   23.50    1.50
 -10   0   4   22.00    1.40
 -10   0   4   24.10    1.60
  10   0  -4   23.40    1.50
  10   0   4   24.00    1.50
 -10   0  -4   19.00    1.50
  11   0   4   83.89    3.10
  11   0  -4   83.39    3.10
  11   0   4   84.89    2.90
  11   0  -4   87.19    3.00
   0  -1  -4  353.96   12.30
   0  -1   4  388.66   12.90
   0   1  -4  380.26   12.50
   0  -1   4  386.36   12.70
   0  -1   4  404.96   13.00
   0   1  -4  338.97   12.50
   0  -1  -4  363.06   12.40
   0  -1  -4  383.26   12.50
   0   1   4  414.56   12.60
   1   1  -4 2788.02   83.19
   1   1  -4 2687.23   83.09
   1  -1   4 2800.12   83.29
  -1  -1  -4 2604.34   83.09
  -1  -1  -4 2587.24   83.19
  -1  -1  -4 2562.04   83.19
   1  -1   4 2807.42   83.49
   1  -1   4 2759.52   83.69
   1   1  -4 2737.53   82.99
   1   1   4 2774.02   83.39
  -1  -1   4 2878.31   83.59
   1   1   4 2883.41   83.89
  -1  -1   4 2502.55   83.29
  -1   1  -4 2484.25   83.09
   1  -1  -4 2857.11   82.79
   1  -1  -4 2793.02   82.69
  -1   1  -4 2540.55   83.09
   1  -1  -4 2445.26   82.39
   1  -1  -4 2652.53   82.59
   1   1   4 2558.64   82.99
   2   1  -4 1874.21   57.79
  -2  -1  -4 1723.03   57.99
   2   1  -4 1826.52   57.29
   2  -1   4 1941.61   58.29
   2   1  -4 1828.32   57.49
  -2  -1  -4 1766.02   57.89
   2  -1   4 1896.11   58.59
  -2  -1  -4 1788.32   57.79
   2  -1   4 1894.91   58.39
  -2  -1   4 1855.31   58.39
   2  -1  -4 1837.02   57.09
   2  -1  -4 1830.12   56.89
   2   1   4 1916.51   58.69
   2   1   4 1955.80   59.19
   2  -1  -4 1853.31   57.39
   2  -1  -4 1820.32   57.09
  -2  -1   4 1881.41   57.89
  -2   1  -4 1758.82   57.79
  -2   1  -4 1755.02   57.79
   2  -1  -4 1945.11   57.39
   3   1  -4  756.02   24.30
   3   1  -4  762.02   24.00
   3  -1   4  748.03   24.80
   3  -1   4  787.32   25.40
   3  -1   4  756.72   25.70
   3  -1   4  741.93   24.50
   3   1  -4  728.03   24.60
  -3  -1  -4  719.13   24.70
   3  -1  -4  777.42   23.60
  -3  -1   4  738.53   24.00
   3  -1  -4  717.23   24.40
   3   1   4  705.43   24.50
  -3  -1   4  748.03   25.20
   3  -1  -4  725.93   23.30
   3   1   4  735.03   25.00
   3  -1  -4  762.62   24.10
  -3   1  -4  732.53   24.40
   3   1   4  757.42   25.70
  -3   1  -4  730.63   24.50
   3   1   4  757.42   26.20
   4  -1   4  334.77   12.10
  -4  -1  -4  312.77   12.30
   4   1  -4  328.57   11.50
   4   1  -4  322.77   12.00
   4  -1   4  313.57   13.40
   4   1  -4  320.07   12.80
  -4  -1  -4  321.07   12.10
   4  -1   4  303.17   10.40
   4   1  -4  311.07   10.30
   4  -1   4  352.56   13.40
  -4   1  -4  311.07   11.70
   4   1   4  322.47   13.50
   4  -1  -4  330.47   12.80
   4   1   4  313.37   12.20
  -4  -1   4  334.37   11.00
   4  -1  -4  338.87   12.40
   4  -1  -4  341.77   11.80
  -4   1  -4  292.17   14.00
   4  -1  -4  309.97   11.50
   4   1   4  309.37   10.50
   4   1   4  317.67   12.70
   4  -1  -4  337.87   12.20
   4   1   4  305.57   13.80
   4  -1  -4  317.07   13.20
   5  -1   4  774.02   28.30
   5   1  -4  792.72   27.80
   5   1  -4  780.12   28.70
  -5  -1  -4  774.72   26.30
   5  -1   4  793.92   24.70
   5  -1   4  785.92   26.30
   5   1  -4  731.63   24.20
   5  -1   4  808.92   27.10
   5  -1   4  713.03   24.30
   5  -1   4  707.43   27.60
   5   1  -4  789.12   26.00
   5   1  -4  761.82   26.80
   5   1  -4  785.52   27.60
   5   1   4  751.22   24.30
   5  -1  -4  788.62   27.50
   5   1   4  768.52   26.40
  -5   1  -4  791.02   25.90
   5   1   4  757.72   28.90
   5  -1  -4  789.72   27.40
   5   1   4  791.62   27.30
   5  -1  -4  761.52   25.40
   5   1   4  720.33   24.30
   5   1   4  799.52   28.50
   5  -1  -4  801.72   27.20
   5  -1  -4  772.52   26.20
   5  -1  -4  730.43   24.00
   6   1  -4  164.68    6.20
   6   1  -4  165.58    9.30
   6  -1   4  188.28   11.10
   6  -1   4  169.88    8.70
   6  -1   4  171.78    9.60
   6   1  -4  198.18   12.30
   6  -1   4  168.28   10.20
   6   1  -4  187.38    8.60
   6   1  -4  176.18    6.30
   6  -1   4  177.28    6.30
   6  -1   4  180.38    6.40
  -6  -1  -4  175.08    8.60
   6   1  -4  175.88   10.40
   6   1  -4  180.98   11.80
   6   1   4  157.38   10.60
   6   1   4  175.28    6.30
   6  -1  -4  174.38    9.80
   6  -1  -4  191.98   10.80
   6  -1  -4  175.68    8.20
  -6   1  -4  181.58    8.30
   6   1   4  180.58    9.10
   6   1   4  159.38   11.20
   6  -1  -4  164.58    6.50
   6   1   4  169.78    6.30
   6  -1  -4  169.68    6.10
   6  -1  -4  178.98    9.00
   6   1   4  191.58   11.30
   7  -1   4  159.58    6.10
   7  -1   4  130.09   10.80
   7  -1   4  157.68    5.80
   7  -1   4  161.68    5.90
   7   1  -4  159.38    5.90
   7   1  -4  151.28    9.70
   7  -1   4  156.78    5.80
[truncated: 893,533 more chars]
