# Supplementary material for: Intermolecular Enantioselective Nickel‐Catalyzed Arylation of Un‐Activated C(sp3)─H Bond
Source: Angew Chem Int Ed Engl. 2026 Jan 5;65(7):e23241. doi: 10.1002/anie.202523241 (PMC12887637; doi:10.1002/anie.202523241)
Supplement: Supplementary file 2 — Supporting Information [file ANIE-65-e23241-s002.zip › 1226_erbr677_sq.cif]

 
data_1226_erbr677_sq
# start Validation Reply Form
_vrf_PLAT987_1226_erbr677_sq
;
PROBLEM: The Flack x is >> 0 -  Do a BASF/TWIN Refinement     Please Check
RESPONSE: The Flack parameter is relatively small. 
No twin refinement is required as the ligand is enantiomerically pure.
;
# end Validation Reply Form 
_audit_creation_method            'SHELXL-2019/3'
_shelx_SHELXL_version_number      '2019/3'
_chemical_name_systematic         ?
_chemical_name_common             ?
_chemical_melting_point           ?
_chemical_formula_moiety          'C80 H68 Cl4 Na2 Ni O8 [+ solvent]'
_chemical_formula_sum
 'C80 H68 Cl4 Na2 Ni O8' 
_chemical_formula_weight          1403.83

loop_
 _atom_type_symbol
 _atom_type_description
 _atom_type_scat_dispersion_real
 _atom_type_scat_dispersion_imag
 _atom_type_scat_source
 'C'  'C'   0.0181   0.0091
 'International Tables Vol C Tables 4.2.6.8 and 6.1.1.4'
 'H'  'H'   0.0000   0.0000
 'International Tables Vol C Tables 4.2.6.8 and 6.1.1.4'
 'Cl'  'Cl'   0.3639   0.7018
 'International Tables Vol C Tables 4.2.6.8 and 6.1.1.4'
 'Na'  'Na'   0.1353   0.1239
 'International Tables Vol C Tables 4.2.6.8 and 6.1.1.4'
 'Ni'  'Ni'  -3.0029   0.5091
 'International Tables Vol C Tables 4.2.6.8 and 6.1.1.4'
 'O'  'O'   0.0492   0.0322
 'International Tables Vol C Tables 4.2.6.8 and 6.1.1.4'
 
_space_group_crystal_system       triclinic
_space_group_IT_number            1
_space_group_name_H-M_alt         'P 1'
_space_group_name_Hall            'P 1'
 
_shelx_space_group_comment
;
The symmetry employed for this shelxl refinement is uniquely defined
by the following loop, which should always be used as a source of
symmetry information in preference to the above space-group names.
They are only intended as comments.
;
 
loop_
 _space_group_symop_operation_xyz
 'x, y, z'
 
_cell_length_a                    13.7838(17)
_cell_length_b                    14.1054(19)
_cell_length_c                    21.682(3)
_cell_angle_alpha                 103.684(5)
_cell_angle_beta                  93.080(5)
_cell_angle_gamma                 116.676(7)
_cell_volume                      3597.3(9)
_cell_formula_units_Z             2
_cell_measurement_temperature     173(2)
_cell_measurement_reflns_used     9204
_cell_measurement_theta_min       4.51
_cell_measurement_theta_max       72.29
 
_exptl_crystal_description        'needle'
_exptl_crystal_colour             'brown'
_exptl_crystal_density_meas       ?
_exptl_crystal_density_method     ?
_exptl_crystal_density_diffrn     1.296          
_exptl_crystal_F_000              1460
_exptl_transmission_factor_min    ?
_exptl_transmission_factor_max    ?
_exptl_crystal_size_max           0.170
_exptl_crystal_size_mid           0.156
_exptl_crystal_size_min           0.060
_exptl_absorpt_coefficient_mu     2.317
_shelx_estimated_absorpt_T_min    0.694
_shelx_estimated_absorpt_T_max    0.874
_exptl_absorpt_correction_type    multi-scan
_exptl_absorpt_correction_T_min   0.6348
_exptl_absorpt_correction_T_max   0.7536
_exptl_absorpt_process_details    Bruker-SADABS
_exptl_absorpt_special_details    ?
_diffrn_ambient_temperature       173(2)
_diffrn_radiation_wavelength      1.54178
_diffrn_radiation_type            CuK\a
_diffrn_source                    Cu/K(alpha)_ImuS_Microsource
_diffrn_measurement_device_type   Bruker-Kappa-D8Quest_PhotonII
_diffrn_measurement_method        omega_and_phi_scan
_diffrn_detector_area_resol_mean  ?
_diffrn_reflns_number             112956
_diffrn_reflns_av_unetI/netI      0.0247
_diffrn_reflns_av_R_equivalents   0.0257
_diffrn_reflns_limit_h_min        -17
_diffrn_reflns_limit_h_max        16
_diffrn_reflns_limit_k_min        -17
_diffrn_reflns_limit_k_max        17
_diffrn_reflns_limit_l_min        -26
_diffrn_reflns_limit_l_max        26
_diffrn_reflns_theta_min          2.134
_diffrn_reflns_theta_max          72.416
_diffrn_reflns_theta_full         67.679
_diffrn_measured_fraction_theta_max   0.991
_diffrn_measured_fraction_theta_full  0.999
_diffrn_reflns_Laue_measured_fraction_max    0.991
_diffrn_reflns_Laue_measured_fraction_full   0.999
_diffrn_reflns_point_group_measured_fraction_max   0.936
_diffrn_reflns_point_group_measured_fraction_full  0.954
_reflns_number_total              26654
_reflns_number_gt                 25866
_reflns_threshold_expression      'I > 2\s(I)'
_reflns_Friedel_coverage          0.888
_reflns_Friedel_fraction_max      0.880
_reflns_Friedel_fraction_full     0.910
 
_reflns_special_details
;
 Reflections were merged by SHELXL according to the crystal
 class for the calculation of statistics and refinement.
 
 Structure factors included contributions from the .fab file.
 
 _reflns_Friedel_fraction is defined as the number of unique
 Friedel pairs measured divided by the number that would be
 possible theoretically, ignoring centric projections and
 systematic absences.

The structure contain solvent accessible voids. They are
filled with diethyl ether molecules that could not be modeled 
satisfactorily. Therefore, the corresponding electron density 
has been removed by using the SQUEEZE routine of Platon.

 Details about the Squeezed Material
loop_
  _platon_squeeze_void_nr
  _platon_squeeze_void_average_x
  _platon_squeeze_void_average_y
  _platon_squeeze_void_average_z
  _platon_squeeze_void_volume
  _platon_squeeze_void_count_electrons
  _platon_squeeze_void_content
   1 -0.062 -0.008  0.510       213        42 ' '
   2  0.794  0.371  0.380         7         0 ' '
_platon_squeeze_void_probe_radius                  1.20
_platon_squeeze_details                           ?

The PLATON electron count of 42 is in very good agreement with the existence
of a diethyl ether molecule (42 electrons).
;
 
_computing_data_collection        'Bruker APEX4'
_computing_cell_refinement        'Bruker SAINT'
_computing_data_reduction         'Bruker SAINT'
_computing_structure_solution     'SHELXT 2018/2 (Sheldrick, 2018)'
_computing_structure_refinement 'SHELXL-2019/2 (Sheldrick, 2019)'
_computing_molecular_graphics     ?
_computing_publication_material   ?
_refine_special_details           ?
_refine_ls_structure_factor_coef  Fsqd
_refine_ls_matrix_type            full
_refine_ls_weighting_scheme       calc
_refine_ls_weighting_details
'w=1/[\s^2^(Fo^2^)+(0.0456P)^2^+0.4901P] where P=(Fo^2^+2Fc^2^)/3'
_atom_sites_solution_primary      dual
_atom_sites_solution_secondary    difmap
_atom_sites_solution_hydrogens    geom
_refine_ls_hydrogen_treatment     constr
_refine_ls_extinction_method      none
_refine_ls_extinction_coef        .
_refine_ls_abs_structure_details
;
 Flack x determined using 11674 quotients [(I+)-(I-)]/[(I+)+(I-)]
 (Parsons, Flack and Wagner, Acta Cryst. B69 (2013) 249-259).
;
_refine_ls_abs_structure_Flack    0.021(2)
_chemical_absolute_configuration  syn
_refine_ls_number_reflns          26654
_refine_ls_number_parameters      1941
_refine_ls_number_restraints      883
_refine_ls_R_factor_all           0.0293
_refine_ls_R_factor_gt            0.0283
_refine_ls_wR_factor_ref          0.0769
_refine_ls_wR_factor_gt           0.0761
_refine_ls_goodness_of_fit_ref    1.028
_refine_ls_restrained_S_all       1.025
_refine_ls_shift/su_max           0.006
_refine_ls_shift/su_mean          0.000
 
loop_
 _atom_site_label
 _atom_site_type_symbol
 _atom_site_fract_x
 _atom_site_fract_y
 _atom_site_fract_z
 _atom_site_U_iso_or_equiv
 _atom_site_adp_type
 _atom_site_occupancy
 _atom_site_site_symmetry_order  
 _atom_site_calc_flag
 _atom_site_refinement_flags_posn
 _atom_site_refinement_flags_adp
 _atom_site_refinement_flags_occupancy
 _atom_site_disorder_assembly
 _atom_site_disorder_group
Ni1 Ni 0.18770(3) 0.68443(3) 0.76345(2) 0.03159(9) Uani 1 1 d . . . . .
Ni2 Ni 0.79704(3) 0.31156(3) 0.23773(2) 0.02969(9) Uani 1 1 d . . . . .
Na1 Na 0.00712(11) 0.75103(10) 0.80052(6) 0.0511(3) Uani 1 1 d . . . . .
Na2 Na 0.36732(10) 0.61438(9) 0.71912(7) 0.0501(3) Uani 1 1 d . . . . .
Na3 Na 0.61213(10) 0.10434(10) 0.26879(7) 0.0516(3) Uani 1 1 d . . . . .
Na4 Na 0.96222(10) 0.50421(9) 0.18315(6) 0.0471(3) Uani 1 1 d . . . . .
O1_1 O 0.13401(14) 0.77662(14) 0.73635(8) 0.0332(3) Uani 1 1 d . . . . .
O2_1 O 0.34183(14) 0.76287(14) 0.75696(8) 0.0330(3) Uani 1 1 d . . . . .
Cl1_1 Cl -0.35483(7) 0.48715(8) 0.53921(6) 0.0825(3) Uani 1 1 d . . . . .
Cl2_1 Cl 0.53337(8) 0.53180(7) 0.90658(6) 0.0717(3) Uani 1 1 d . . . . .
C1_1 C 0.1866(2) 0.8345(2) 0.69714(11) 0.0315(5) Uani 1 1 d . . . . .
C2_1 C 0.2964(2) 0.9180(2) 0.71545(11) 0.0314(5) Uani 1 1 d . . . . .
C3_1 C 0.3512(2) 0.9745(2) 0.67059(12) 0.0349(5) Uani 1 1 d . . . . .
C4_1 C 0.4644(2) 1.0565(2) 0.68532(13) 0.0402(6) Uani 1 1 d . . . . .
H4_1 H 0.505687 1.077374 0.727183 0.048 Uiso 1 1 calc R U . . .
C5_1 C 0.5148(3) 1.1057(3) 0.64079(15) 0.0497(7) Uani 1 1 d . . . . .
H5_1 H 0.590727 1.159546 0.651794 0.060 Uiso 1 1 calc R U . . .
C6_1 C 0.4553(3) 1.0774(3) 0.57834(16) 0.0605(9) Uani 1 1 d . . . . .
H6_1 H 0.490765 1.112169 0.547475 0.073 Uiso 1 1 calc R U . . .
C7_1 C 0.3474(3) 1.0004(3) 0.56291(15) 0.0602(9) Uani 1 1 d . . . . .
H7_1 H 0.307275 0.982619 0.521150 0.072 Uiso 1 1 calc R U . . .
C8_1 C 0.2926(3) 0.9456(3) 0.60730(13) 0.0436(6) Uani 1 1 d . . . . .
C9_1 C 0.1810(3) 0.8623(3) 0.59092(14) 0.0472(7) Uani 1 1 d . . . . .
H9_1 H 0.141381 0.843066 0.548795 0.057 Uiso 1 1 calc R U . . .
C10_1 C 0.1283(2) 0.8087(2) 0.63310(13) 0.0381(5) Uani 1 1 d . . . . .
C11_1 C 0.0090(2) 0.7247(2) 0.61254(13) 0.0396(6) Uani 1 1 d . . . . .
C12_1 C -0.0277(3) 0.6422(3) 0.55315(14) 0.0469(6) Uani 1 1 d . . . . .
H12_1 H 0.024588 0.636284 0.527848 0.056 Uiso 1 1 calc R U . . .
C13_1 C -0.1394(3) 0.5689(3) 0.53064(16) 0.0545(8) Uani 1 1 d . . . . .
H13_1 H -0.163833 0.512956 0.490368 0.065 Uiso 1 1 calc R U . . .
C14_1 C -0.2144(2) 0.5790(3) 0.56797(18) 0.0534(8) Uani 1 1 d . . . . .
C15_1 C -0.1807(3) 0.6589(3) 0.62604(17) 0.0543(7) Uani 1 1 d . . . . .
H15_1 H -0.233511 0.664920 0.650892 0.065 Uiso 1 1 calc R U . . .
C16_1 C -0.0696(3) 0.7309(3) 0.64834(15) 0.0459(6) Uani 1 1 d . . . . .
H16_1 H -0.046364 0.785679 0.688997 0.055 Uiso 1 1 calc R U . . .
C17_1 C 0.38652(19) 0.86709(19) 0.79542(11) 0.0302(5) Uani 1 1 d . . . . .
C18_1 C 0.3614(2) 0.94505(19) 0.78036(11) 0.0309(5) Uani 1 1 d . . . . .
C19_1 C 0.4027(2) 1.0522(2) 0.82675(12) 0.0342(5) Uani 1 1 d . . . . .
C20_1 C 0.3712(3) 1.1314(2) 0.81735(13) 0.0414(6) Uani 1 1 d . . . . .
H20_1 H 0.321141 1.113745 0.779426 0.050 Uiso 1 1 calc R U . . .
C21_1 C 0.4124(3) 1.2335(2) 0.86249(16) 0.0530(7) Uani 1 1 d . . . . .
H21_1 H 0.390180 1.285409 0.855482 0.064 Uiso 1 1 calc R U . . .
C22_1 C 0.4871(3) 1.2618(2) 0.91898(15) 0.0571(8) Uani 1 1 d . . . . .
H22_1 H 0.516235 1.333107 0.949422 0.068 Uiso 1 1 calc R U . . .
C23_1 C 0.5174(3) 1.1875(2) 0.92982(14) 0.0512(7) Uani 1 1 d . . . . .
H23_1 H 0.567624 1.207294 0.968120 0.061 Uiso 1 1 calc R U . . .
C24_1 C 0.4754(2) 1.0800(2) 0.88499(12) 0.0385(5) Uani 1 1 d . . . . .
C25_1 C 0.5027(2) 1.0004(2) 0.89744(13) 0.0405(6) Uani 1 1 d . . . . .
H25_1 H 0.551954 1.019211 0.935984 0.049 Uiso 1 1 calc R U . . .
C26_1 C 0.4590(2) 0.8960(2) 0.85472(12) 0.0347(5) Uani 1 1 d . . . . .
C27_1 C 0.4809(2) 0.8083(2) 0.86858(13) 0.0371(5) Uani 1 1 d . . . . .
C28_1 C 0.5448(2) 0.7703(2) 0.83369(14) 0.0427(6) Uani 1 1 d . . . . .
H28_1 H 0.578103 0.803569 0.801810 0.051 Uiso 1 1 calc R U . . .
C29_1 C 0.5608(3) 0.6849(3) 0.84459(15) 0.0486(7) Uani 1 1 d . . . . .
H29_1 H 0.604373 0.659432 0.820450 0.058 Uiso 1 1 calc R U . . .
C30_1 C 0.5119(3) 0.6376(2) 0.89143(16) 0.0482(7) Uani 1 1 d . . . . .
C31_1 C 0.4481(3) 0.6723(3) 0.92632(19) 0.0600(9) Uani 1 1 d . . . . .
H31_1 H 0.413889 0.637735 0.957568 0.072 Uiso 1 1 calc R U . . .
C32_1 C 0.4339(3) 0.7593(3) 0.91530(17) 0.0530(7) Uani 1 1 d . . . . .
H32_1 H 0.391329 0.785267 0.940186 0.064 Uiso 1 1 calc R U . . .
O1_2 O 0.08373(16) 0.65199(14) 0.82185(8) 0.0354(4) Uani 1 1 d . . . . .
O2_2 O 0.19543(14) 0.54790(13) 0.74003(8) 0.0341(4) Uani 1 1 d . . . . .
Cl1_2 Cl 0.14520(8) 1.11868(6) 1.00318(4) 0.05729(19) Uani 1 1 d . . . . .
Cl2_2 Cl 0.32807(10) 0.46301(11) 0.45915(5) 0.0870(3) Uani 1 1 d . . . . .
C1_2 C 0.1055(2) 0.6096(2) 0.86624(12) 0.0339(5) Uani 1 1 d . . . . .
C2_2 C 0.0971(2) 0.5040(2) 0.85002(12) 0.0337(5) Uani 1 1 d . . . . .
C3_2 C 0.1312(2) 0.4669(2) 0.89898(12) 0.0352(5) Uani 1 1 d . . . . .
C4_2 C 0.1404(2) 0.3681(2) 0.88413(14) 0.0426(6) Uani 1 1 d . . . . .
H4_2 H 0.124903 0.325367 0.840335 0.051 Uiso 1 1 calc R U . . .
C5_2 C 0.1714(3) 0.3334(2) 0.93192(16) 0.0498(7) Uani 1 1 d . . . . .
H5_2 H 0.178136 0.267529 0.920765 0.060 Uiso 1 1 calc R U . . .
C6_2 C 0.1934(3) 0.3936(3) 0.99689(16) 0.0502(7) Uani 1 1 d . . . . .
H6_2 H 0.212536 0.367525 1.029738 0.060 Uiso 1 1 calc R U . . .
C7_2 C 0.1870(3) 0.4906(2) 1.01294(14) 0.0444(6) Uani 1 1 d . . . . .
H7_2 H 0.201863 0.531296 1.057124 0.053 Uiso 1 1 calc R U . . .
C8_2 C 0.1587(2) 0.5308(2) 0.96483(13) 0.0368(5) Uani 1 1 d . . . . .
C9_2 C 0.1582(2) 0.6342(2) 0.98006(13) 0.0383(5) Uani 1 1 d . . . . .
H9_2 H 0.173707 0.676138 1.024043 0.046 Uiso 1 1 calc R U . . .
C10_2 C 0.1359(2) 0.6748(2) 0.93301(13) 0.0353(5) Uani 1 1 d . . . . .
C11_2 C 0.1390(2) 0.7856(2) 0.95008(12) 0.0363(5) Uani 1 1 d . . . . .
C12_2 C 0.0723(3) 0.8063(2) 0.99110(15) 0.0480(7) Uani 1 1 d . . . . .
H12_2 H 0.024324 0.749354 1.007875 0.058 Uiso 1 1 calc R U . . .
C13_2 C 0.0745(3) 0.9089(3) 1.00819(16) 0.0522(7) Uani 1 1 d . . . . .
H13_2 H 0.028410 0.922167 1.036261 0.063 Uiso 1 1 calc R U . . .
C14_2 C 0.1444(3) 0.9907(2) 0.98369(13) 0.0412(6) Uani 1 1 d . . . . .
C15_2 C 0.2126(3) 0.9735(2) 0.94349(14) 0.0420(6) Uani 1 1 d . . . . .
H15_2 H 0.261123 1.031206 0.927367 0.050 Uiso 1 1 calc R U . . .
C16_2 C 0.2096(2) 0.8714(2) 0.92688(13) 0.0411(6) Uani 1 1 d . . . . .
H16_2 H 0.256608 0.859319 0.899138 0.049 Uiso 1 1 calc R U . . .
C17_2 C 0.1025(2) 0.45349(19) 0.73177(12) 0.0330(5) Uani 1 1 d . . . . .
C18_2 C 0.0502(2) 0.4274(2) 0.78274(12) 0.0343(5) Uani 1 1 d . . . . .
C19_2 C -0.0506(2) 0.3255(2) 0.77098(13) 0.0355(5) Uani 1 1 d . . . . .
C20_2 C -0.1125(2) 0.2956(2) 0.82016(14) 0.0414(6) Uani 1 1 d . . . . .
H20_2 H -0.086035 0.344220 0.862967 0.050 Uiso 1 1 calc R U . . .
C21_2 C -0.2098(3) 0.1980(3) 0.80698(16) 0.0485(7) Uani 1 1 d . . . . .
H21_2 H -0.249894 0.180493 0.840574 0.058 Uiso 1 1 calc R U . . .
C22_2 C -0.2502(2) 0.1242(2) 0.74463(17) 0.0500(7) Uani 1 1 d . . . . .
H22_2 H -0.317081 0.056576 0.736095 0.060 Uiso 1 1 calc R U . . .
C23_2 C -0.1936(2) 0.1495(2) 0.69597(16) 0.0460(6) Uani 1 1 d . . . . .
H23_2 H -0.221622 0.099033 0.653684 0.055 Uiso 1 1 calc R U . . .
C24_2 C -0.0937(2) 0.2498(2) 0.70772(13) 0.0379(5) Uani 1 1 d . . . . .
C25_2 C -0.0351(2) 0.2777(2) 0.65747(13) 0.0397(6) Uani 1 1 d . . . . .
H25_2 H -0.062621 0.226871 0.615295 0.048 Uiso 1 1 calc R U . . .
C26_2 C 0.0600(2) 0.3756(2) 0.66785(12) 0.0357(5) Uani 1 1 d . . . . .
C27_2 C 0.1236(2) 0.3992(2) 0.61544(12) 0.0389(5) Uani 1 1 d . . . . .
C28_2 C 0.1643(3) 0.5004(2) 0.60096(14) 0.0462(6) Uani 1 1 d . . . . .
H28_2 H 0.149368 0.556630 0.624766 0.055 Uiso 1 1 calc R U . . .
C29_2 C 0.2257(3) 0.5199(3) 0.55261(15) 0.0553(8) Uani 1 1 d . . . . .
H29_2 H 0.252947 0.588749 0.543133 0.066 Uiso 1 1 calc R U . . .
C30_2 C 0.2468(3) 0.4375(3) 0.51843(15) 0.0583(8) Uani 1 1 d . . . . .
C31_2 C 0.2068(3) 0.3363(3) 0.52972(15) 0.0537(7) Uani 1 1 d . . . . .
H31_2 H 0.220579 0.280048 0.504721 0.064 Uiso 1 1 calc R U . . .
C32_2 C 0.1457(3) 0.3179(3) 0.57866(14) 0.0462(6) Uani 1 1 d . . . . .
H32_2 H 0.118178 0.248266 0.587262 0.055 Uiso 1 1 calc R U . . .
O1_3 O 0.79415(14) 0.18930(14) 0.26450(8) 0.0321(3) Uani 1 1 d . . . . .
O2_3 O 0.89295(14) 0.32323(13) 0.17472(8) 0.0309(3) Uani 1 1 d . . . . .
Cl1_3 Cl 0.73988(7) 0.28043(8) 0.56678(4) 0.0612(2) Uani 1 1 d . . . . .
Cl2_3 Cl 0.79664(7) 0.58418(6) -0.00475(4) 0.05482(18) Uani 1 1 d . . . . .
C1_3 C 0.8915(2) 0.19011(19) 0.27037(11) 0.0302(5) Uani 1 1 d . . . . .
C2_3 C 0.9386(2) 0.16902(19) 0.21695(11) 0.0303(5) Uani 1 1 d . . . . .
C3_3 C 1.0463(2) 0.1783(2) 0.22554(12) 0.0335(5) Uani 1 1 d . . . . .
C4_3 C 1.1004(2) 0.1617(2) 0.17334(13) 0.0381(5) Uani 1 1 d . . . . .
H4_3 H 1.062804 0.140804 0.130431 0.046 Uiso 1 1 calc R U . . .
C5_3 C 1.2055(2) 0.1751(3) 0.18311(15) 0.0466(6) Uani 1 1 d . . . . .
H5_3 H 1.239518 0.163581 0.147130 0.056 Uiso 1 1 calc R U . . .
C6_3 C 1.2632(3) 0.2059(3) 0.24597(16) 0.0522(7) Uani 1 1 d . . . . .
H6_3 H 1.335792 0.214647 0.252542 0.063 Uiso 1 1 calc R U . . .
C7_3 C 1.2142(3) 0.2230(3) 0.29764(15) 0.0506(7) Uani 1 1 d . . . . .
H7_3 H 1.254019 0.244573 0.340053 0.061 Uiso 1 1 calc R U . . .
C8_3 C 1.1055(2) 0.2095(2) 0.28949(13) 0.0394(6) Uani 1 1 d . . . . .
C9_3 C 1.0539(2) 0.2277(2) 0.34244(13) 0.0406(6) Uani 1 1 d . . . . .
H9_3 H 1.092817 0.248060 0.384931 0.049 Uiso 1 1 calc R U . . .
C10_3 C 0.9504(2) 0.2171(2) 0.33467(11) 0.0333(5) Uani 1 1 d . . . . .
C11_3 C 0.8979(2) 0.2336(2) 0.39187(12) 0.0352(5) Uani 1 1 d . . . . .
C12_3 C 0.9545(2) 0.3261(2) 0.44597(13) 0.0387(5) Uani 1 1 d . . . . .
H12_3 H 1.027318 0.380373 0.446094 0.046 Uiso 1 1 calc R U . . .
C13_3 C 0.9061(2) 0.3401(2) 0.49969(13) 0.0436(6) Uani 1 1 d . . . . .
H13_3 H 0.945373 0.403696 0.536061 0.052 Uiso 1 1 calc R U . . .
C14_3 C 0.8014(2) 0.2618(3) 0.49981(13) 0.0440(6) Uani 1 1 d . . . . .
C15_3 C 0.7435(3) 0.1680(3) 0.44775(15) 0.0508(7) Uani 1 1 d . . . . .
H15_3 H 0.671649 0.113055 0.448731 0.061 Uiso 1 1 calc R U . . .
C16_3 C 0.7919(3) 0.1551(2) 0.39389(14) 0.0449(6) Uani 1 1 d . . . . .
H16_3 H 0.751864 0.091447 0.357688 0.054 Uiso 1 1 calc R U . . .
C17_3 C 0.86821(19) 0.22695(19) 0.13203(11) 0.0286(4) Uani 1 1 d . . . . .
C18_3 C 0.88154(19) 0.14432(19) 0.15011(11) 0.0295(5) Uani 1 1 d . . . . .
C19_3 C 0.8434(2) 0.0386(2) 0.10340(11) 0.0314(5) Uani 1 1 d . . . . .
C20_3 C 0.8444(2) -0.0526(2) 0.12047(13) 0.0385(5) Uani 1 1 d . . . . .
H20_3 H 0.874743 -0.042571 0.163368 0.046 Uiso 1 1 calc R U . . .
C21_3 C 0.8021(3) -0.1547(2) 0.07564(14) 0.0450(6) Uani 1 1 d . . . . .
H21_3 H 0.801947 -0.214891 0.088212 0.054 Uiso 1 1 calc R U . . .
C22_3 C 0.7593(3) -0.1716(2) 0.01166(15) 0.0467(7) Uani 1 1 d . . . . .
H22_3 H 0.731005 -0.242614 -0.018961 0.056 Uiso 1 1 calc R U . . .
C23_3 C 0.7582(2) -0.0853(2) -0.00676(13) 0.0420(6) Uani 1 1 d . . . . .
H23_3 H 0.728820 -0.097141 -0.050195 0.050 Uiso 1 1 calc R U . . .
C24_3 C 0.8004(2) 0.0215(2) 0.03831(12) 0.0331(5) Uani 1 1 d . . . . .
C25_3 C 0.7979(2) 0.1108(2) 0.02049(11) 0.0334(5) Uani 1 1 d . . . . .
H25_3 H 0.773826 0.101222 -0.023488 0.040 Uiso 1 1 calc R U . . .
C26_3 C 0.82947(19) 0.2109(2) 0.06551(11) 0.0298(5) Uani 1 1 d . . . . .
C27_3 C 0.8223(2) 0.3031(2) 0.04751(11) 0.0308(5) Uani 1 1 d . . . . .
C28_3 C 0.7545(2) 0.3452(2) 0.07485(12) 0.0337(5) Uani 1 1 d . . . . .
H28_3 H 0.713170 0.313969 0.105175 0.040 Uiso 1 1 calc R U . . .
C29_3 C 0.7464(2) 0.4304(2) 0.05889(12) 0.0357(5) Uani 1 1 d . . . . .
H29_3 H 0.699476 0.457423 0.077551 0.043 Uiso 1 1 calc R U . . .
C30_3 C 0.8075(2) 0.4760(2) 0.01527(13) 0.0367(5) Uani 1 1 d . . . . .
C31_3 C 0.8762(3) 0.4380(2) -0.01246(14) 0.0440(6) Uani 1 1 d . . . . .
H31_3 H 0.918160 0.470505 -0.042223 0.053 Uiso 1 1 calc R U . . .
C32_3 C 0.8828(2) 0.3517(2) 0.00401(13) 0.0398(6) Uani 1 1 d . . . . .
H32_3 H 0.929791 0.325003 -0.014868 0.048 Uiso 1 1 calc R U . . .
O1_4 O 0.64182(14) 0.25643(14) 0.24212(9) 0.0346(4) Uani 1 1 d . . . . .
O2_4 O 0.84691(14) 0.46798(13) 0.25377(8) 0.0315(3) Uani 1 1 d . . . . .
Cl1_4 Cl 0.41797(8) -0.26196(6) 0.09823(5) 0.0659(2) Uani 1 1 d . . . . .
Cl2_4 Cl 1.35327(7) 0.73999(11) 0.42278(6) 0.0876(3) Uani 1 1 d . . . . .
C1_4 C 0.59232(19) 0.2921(2) 0.20544(11) 0.0303(5) Uani 1 1 d . . . . .
C2_4 C 0.61646(19) 0.40261(19) 0.21971(11) 0.0299(5) Uani 1 1 d . . . . .
C3_4 C 0.56953(19) 0.4371(2) 0.17440(11) 0.0309(5) Uani 1 1 d . . . . .
C4_4 C 0.6038(2) 0.5507(2) 0.18086(13) 0.0366(5) Uani 1 1 d . . . . .
H4_4 H 0.656518 0.605791 0.217524 0.044 Uiso 1 1 calc R U . . .
C5_4 C 0.5625(3) 0.5825(2) 0.13542(14) 0.0446(6) Uani 1 1 d . . . . .
H5_4 H 0.588081 0.659119 0.140447 0.054 Uiso 1 1 calc R U . . .
C6_4 C 0.4828(3) 0.5028(3) 0.08145(14) 0.0493(7) Uani 1 1 d . . . . .
H6_4 H 0.454056 0.525482 0.050288 0.059 Uiso 1 1 calc R U . . .
C7_4 C 0.4464(2) 0.3920(2) 0.07382(13) 0.0421(6) Uani 1 1 d . . . . .
H7_4 H 0.391099 0.338267 0.037836 0.051 Uiso 1 1 calc R U . . .
C8_4 C 0.4905(2) 0.3571(2) 0.11897(12) 0.0337(5) Uani 1 1 d . . . . .
C9_4 C 0.4612(2) 0.2438(2) 0.10862(12) 0.0341(5) Uani 1 1 d . . . . .
H9_4 H 0.405824 0.189451 0.072822 0.041 Uiso 1 1 calc R U . . .
C10_4 C 0.51127(19) 0.2114(2) 0.14927(12) 0.0318(5) Uani 1 1 d . . . . .
C11_4 C 0.4864(2) 0.0931(2) 0.13541(12) 0.0349(5) Uani 1 1 d . . . . .
C12_4 C 0.3892(3) 0.0138(3) 0.1436(3) 0.0886(17) Uani 1 1 d . . . . .
H12_4 H 0.334927 0.033622 0.157547 0.106 Uiso 1 1 calc R U . . .
C13_4 C 0.3678(4) -0.0956(3) 0.1321(3) 0.101(2) Uani 1 1 d . . . . .
H13_4 H 0.300159 -0.149420 0.139148 0.121 Uiso 1 1 calc R U . . .
C14_4 C 0.4435(2) -0.1253(2) 0.11086(16) 0.0457(6) Uani 1 1 d . . . . .
C15_4 C 0.5400(3) -0.0498(3) 0.10076(19) 0.0578(8) Uani 1 1 d . . . . .
H15_4 H 0.592485 -0.071232 0.085256 0.069 Uiso 1 1 calc R U . . .
C16_4 C 0.5613(3) 0.0597(3) 0.1134(2) 0.0592(9) Uani 1 1 d . . . . .
H16_4 H 0.629442 0.113077 0.106594 0.071 Uiso 1 1 calc R U . . .
C17_4 C 0.6896(2) 0.48533(19) 0.28178(11) 0.0293(4) Uani 1 1 d . . . . .
C18_4 C 0.6441(2) 0.5368(2) 0.32809(12) 0.0320(5) Uani 1 1 d . . . . .
C19_4 C 0.5309(2) 0.5080(2) 0.31918(13) 0.0378(5) Uani 1 1 d . . . . .
H19_4 H 0.482449 0.452252 0.281328 0.045 Uiso 1 1 calc R U . . .
C20_4 C 0.4897(2) 0.5588(3) 0.36397(14) 0.0448(6) Uani 1 1 d . . . . .
H20_4 H 0.413275 0.537916 0.356896 0.054 Uiso 1 1 calc R U . . .
C21_4 C 0.5603(3) 0.6424(3) 0.42083(15) 0.0513(7) Uani 1 1 d . . . . .
H21_4 H 0.531626 0.678365 0.451414 0.062 Uiso 1 1 calc R U . . .
C22_4 C 0.6691(3) 0.6708(3) 0.43134(13) 0.0447(6) Uani 1 1 d . . . . .
H22_4 H 0.715800 0.725657 0.469952 0.054 Uiso 1 1 calc R U . . .
C23_4 C 0.7144(2) 0.6198(2) 0.38551(12) 0.0356(5) Uani 1 1 d . . . . .
C24_4 C 0.8264(2) 0.6481(2) 0.39623(12) 0.0375(5) Uani 1 1 d . . . . .
H24_4 H 0.873508 0.704538 0.434243 0.045 Uiso 1 1 calc R U . . .
C25_4 C 0.8701(2) 0.5969(2) 0.35366(12) 0.0322(5) Uani 1 1 d . . . . .
C26_4 C 0.80069(19) 0.51315(18) 0.29507(11) 0.0289(4) Uani 1 1 d . . . . .
C27_4 C 0.9891(2) 0.6295(2) 0.36819(12) 0.0357(5) Uani 1 1 d . . . . .
C28_4 C 1.0261(2) 0.5528(3) 0.36874(15) 0.0445(6) Uani 1 1 d . . . . .
H28_4 H 0.973974 0.476139 0.356928 0.053 Uiso 1 1 calc R U . . .
C29_4 C 1.1373(3) 0.5852(3) 0.38609(17) 0.0545(7) Uani 1 1 d . . . . .
H29_4 H 1.161086 0.531995 0.387433 0.065 Uiso 1 1 calc R U . . .
C30_4 C 1.2122(3) 0.6963(3) 0.40133(16) 0.0554(8) Uani 1 1 d . . . . .
C31_4 C 1.1803(3) 0.7752(3) 0.40013(17) 0.0564(8) Uani 1 1 d . . . . .
H31_4 H 1.233584 0.851307 0.410307 0.068 Uiso 1 1 calc R U . . .
C32_4 C 1.0681(2) 0.7413(2) 0.38364(15) 0.0466(6) Uani 1 1 d . . . . .
H32_4 H 1.044894 0.795143 0.382901 0.056 Uiso 1 1 calc R U . . .
O1_101 O -0.0241(13) 0.8991(14) 0.8183(14) 0.063(3) Uani 0.69(2) 1 d D U P A 1
C1_101 C 0.0412(12) 1.0030(13) 0.8054(9) 0.077(4) Uani 0.69(2) 1 d D U P A 1
H1A_101 H 0.073251 0.992579 0.766161 0.092 Uiso 0.69(2) 1 calc R U P A 1
H1B_101 H 0.101350 1.056395 0.842415 0.092 Uiso 0.69(2) 1 calc R U P A 1
C2_101 C -0.0436(13) 1.0405(12) 0.7956(9) 0.090(5) Uani 0.69(2) 1 d D U P A 1
H2A_101 H -0.090012 1.001398 0.751974 0.108 Uiso 0.69(2) 1 calc R U P A 1
H2B_101 H -0.008229 1.121544 0.802060 0.108 Uiso 0.69(2) 1 calc R U P A 1
C3_101 C -0.1110(12) 1.0087(11) 0.8476(6) 0.095(3) Uani 0.69(2) 1 d D U P A 1
H3A_101 H -0.075680 1.066689 0.889728 0.114 Uiso 0.69(2) 1 calc R U P A 1
H3B_101 H -0.186981 0.996415 0.835674 0.114 Uiso 0.69(2) 1 calc R U P A 1
C4_101 C -0.1115(12) 0.9043(11) 0.8500(7) 0.086(3) Uani 0.69(2) 1 d D U P A 1
H4A_101 H -0.098547 0.904220 0.895324 0.103 Uiso 0.69(2) 1 calc R U P A 1
H4B_101 H -0.183502 0.839594 0.827542 0.103 Uiso 0.69(2) 1 calc R U P A 1
O1_102 O -0.040(3) 0.888(3) 0.816(3) 0.063(7) Uani 0.31(2) 1 d D U P A 2
C1_102 C 0.0301(18) 0.999(3) 0.8144(17) 0.052(6) Uani 0.31(2) 1 d D U P A 2
H1A_102 H 0.063529 0.997603 0.775144 0.063 Uiso 0.31(2) 1 calc R U P A 2
H1B_102 H 0.090194 1.039015 0.852728 0.063 Uiso 0.31(2) 1 calc R U P A 2
C2_102 C -0.042(2) 1.056(2) 0.814(2) 0.082(8) Uani 0.31(2) 1 d D U P A 2
H2A_102 H -0.015807 1.120532 0.853063 0.098 Uiso 0.31(2) 1 calc R U P A 2
H2B_102 H -0.041079 1.080551 0.775240 0.098 Uiso 0.31(2) 1 calc R U P A 2
C3_102 C -0.1573(18) 0.9661(19) 0.8149(18) 0.090(6) Uani 0.31(2) 1 d D U P A 2
H3A_102 H -0.187400 0.994152 0.851055 0.108 Uiso 0.31(2) 1 calc R U P A 2
H3B_102 H -0.207414 0.945436 0.773965 0.108 Uiso 0.31(2) 1 calc R U P A 2
C4_102 C -0.1489(18) 0.8695(17) 0.8224(16) 0.080(6) Uani 0.31(2) 1 d D U P A 2
H4A_102 H -0.163226 0.859996 0.865354 0.097 Uiso 0.31(2) 1 calc R U P A 2
H4B_102 H -0.204093 0.801538 0.788905 0.097 Uiso 0.31(2) 1 calc R U P A 2
O1_103 O -0.1704(2) 0.5974(2) 0.77349(12) 0.0581(5) Uani 1 1 d D . . B 2
C1_103 C -0.2035(4) 0.5674(4) 0.8302(2) 0.0830(13) Uani 1 1 d D . . B 2
H1A_103 H -0.240181 0.609017 0.851675 0.100 Uiso 1 1 calc R U . B 2
H1B_103 H -0.138812 0.583089 0.861125 0.100 Uiso 1 1 calc R U . B 2
C2_103 C -0.2822(6) 0.4456(4) 0.8073(4) 0.120(2) Uani 1 1 d D . . B 2
H2A_103 H -0.263847 0.407304 0.835187 0.145 Uiso 1 1 calc R U . B 2
H2B_103 H -0.358690 0.432312 0.809170 0.145 Uiso 1 1 calc R U . B 2
C3_103 C -0.2724(4) 0.4031(4) 0.7405(3) 0.0793(12) Uani 1 1 d D . . B 2
H3A_103 H -0.340158 0.380642 0.709986 0.095 Uiso 1 1 calc R U . B 2
H3B_103 H -0.258778 0.338740 0.735515 0.095 Uiso 1 1 calc R U . B 2
C4_103 C -0.1745(4) 0.5001(3) 0.7293(2) 0.0702(10) Uani 1 1 d D . . B 2
H4A_103 H -0.105614 0.496146 0.738840 0.084 Uiso 1 1 calc R U . B 2
H4B_103 H -0.185196 0.501261 0.683987 0.084 Uiso 1 1 calc R U . B 2
O1_104 O 0.4802(2) 0.7088(2) 0.65580(15) 0.0673(7) Uani 1 1 d D . . C 2
C1_104 C 0.4752(3) 0.8037(3) 0.6449(2) 0.0667(9) Uani 1 1 d D . . C 2
H1A_104 H 0.500984 0.864461 0.685793 0.080 Uiso 1 1 calc R U . C 2
H1B_104 H 0.398560 0.783551 0.627109 0.080 Uiso 1 1 calc R U . C 2
C2_104 C 0.5488(5) 0.8388(4) 0.5978(2) 0.0848(13) Uani 1 1 d D . . C 2
H2A_104 H 0.583399 0.920008 0.605271 0.102 Uiso 1 1 calc R U . C 2
H2B_104 H 0.507752 0.800764 0.552836 0.102 Uiso 1 1 calc R U . C 2
C3_104 C 0.6333(5) 0.8039(5) 0.6114(3) 0.1036(18) Uani 1 1 d D . . C 2
H3A_104 H 0.693192 0.860750 0.647663 0.124 Uiso 1 1 calc R U . C 2
H3B_104 H 0.665701 0.789847 0.572828 0.124 Uiso 1 1 calc R U . C 2
C4_104 C 0.5673(5) 0.6984(6) 0.6290(3) 0.111(2) Uani 1 1 d D . . C 2
H4A_104 H 0.537680 0.633286 0.590159 0.133 Uiso 1 1 calc R U . C 2
H4B_104 H 0.614133 0.689141 0.660801 0.133 Uiso 1 1 calc R U . C 2
O1_105 O 0.402(2) 0.4674(16) 0.7023(12) 0.069(3) Uani 0.505(10) 1 d D U P C 1
C1_105 C 0.4632(9) 0.4399(8) 0.6561(5) 0.071(2) Uani 0.505(10) 1 d D U P C 1
H1A_105 H 0.543158 0.480055 0.674565 0.085 Uiso 0.505(10) 1 calc R U P C 1
H1B_105 H 0.451806 0.460194 0.616675 0.085 Uiso 0.505(10) 1 calc R U P C 1
C2_105 C 0.4210(10) 0.3185(8) 0.6407(5) 0.086(3) Uani 0.505(10) 1 d D U P C 1
H2A_105 H 0.480206 0.298943 0.630957 0.103 Uiso 0.505(10) 1 calc R U P C 1
H2B_105 H 0.359325 0.278195 0.603133 0.103 Uiso 0.505(10) 1 calc R U P C 1
C3_105 C 0.3822(12) 0.2916(9) 0.7003(6) 0.083(3) Uani 0.505(10) 1 d D U P C 1
H3A_105 H 0.443698 0.303018 0.732104 0.100 Uiso 0.505(10) 1 calc R U P C 1
H3B_105 H 0.322663 0.213975 0.690219 0.100 Uiso 0.505(10) 1 calc R U P C 1
C4_105 C 0.3396(9) 0.3731(8) 0.7255(5) 0.071(2) Uani 0.505(10) 1 d D U P C 1
H4A_105 H 0.259598 0.339703 0.708591 0.085 Uiso 0.505(10) 1 calc R U P C 1
H4B_105 H 0.351928 0.395710 0.773274 0.085 Uiso 0.505(10) 1 calc R U P C 1
O1_106 O 0.386(2) 0.4585(16) 0.7176(11) 0.072(4) Uani 0.495(10) 1 d D U P C 2
C1_106 C 0.4133(10) 0.3857(9) 0.6722(6) 0.087(3) Uani 0.495(10) 1 d D U P C 2
H1A_106 H 0.491804 0.405342 0.683787 0.105 Uiso 0.495(10) 1 calc R U P C 2
H1B_106 H 0.399556 0.389903 0.627887 0.105 Uiso 0.495(10) 1 calc R U P C 2
C2_106 C 0.3371(14) 0.2695(10) 0.6771(7) 0.104(5) Uani 0.495(10) 1 d D U P C 2
H2A_106 H 0.290740 0.220149 0.634480 0.125 Uiso 0.495(10) 1 calc R U P C 2
H2B_106 H 0.381212 0.237089 0.691837 0.125 Uiso 0.495(10) 1 calc R U P C 2
C3_106 C 0.2666(9) 0.2820(8) 0.7245(5) 0.093(4) Uani 0.495(10) 1 d D U P C 2
H3A_106 H 0.192890 0.263698 0.702462 0.111 Uiso 0.495(10) 1 calc R U P C 2
H3B_106 H 0.257239 0.234069 0.752897 0.111 Uiso 0.495(10) 1 calc R U P C 2
C4_106 C 0.3294(9) 0.4006(8) 0.7615(5) 0.073(3) Uani 0.495(10) 1 d D U P C 2
H4A_106 H 0.278807 0.428204 0.778600 0.088 Uiso 0.495(10) 1 calc R U P C 2
H4B_106 H 0.383075 0.411555 0.798174 0.088 Uiso 0.495(10) 1 calc R U P C 2
O1_107 O 0.5980(2) -0.06403(18) 0.26924(12) 0.0571(5) Uani 1 1 d D . . . .
C1_107 C 0.6684(3) -0.0937(3) 0.2317(2) 0.0660(9) Uani 1 1 d D . . . .
H1A_107 H 0.722561 -0.028869 0.219812 0.079 Uiso 1 1 calc R U . . .
H1B_107 H 0.623841 -0.153878 0.191593 0.079 Uiso 1 1 calc R U . . .
C2_107 C 0.7257(4) -0.1308(4) 0.2711(2) 0.0800(12) Uani 1 1 d D . . . .
H2A_107 H 0.794484 -0.067633 0.298758 0.096 Uiso 1 1 calc R U . . .
H2B_107 H 0.743557 -0.185755 0.243911 0.096 Uiso 1 1 calc R U . . .
C3_107 C 0.6433(6) -0.1815(5) 0.3101(3) 0.1031(18) Uani 1 1 d D . . . .
H3A_107 H 0.680194 -0.164685 0.354715 0.124 Uiso 1 1 calc R U . . .
H3B_107 H 0.602289 -0.263093 0.290996 0.124 Uiso 1 1 calc R U . . .
C4_107 C 0.5638(5) -0.1323(4) 0.3106(3) 0.1007(17) Uani 1 1 d D . . . .
H4A_107 H 0.486533 -0.191757 0.294309 0.121 Uiso 1 1 calc R U . . .
H4B_107 H 0.569286 -0.088119 0.354793 0.121 Uiso 1 1 calc R U . . .
O1_108 O 0.5062(11) 0.1233(9) 0.3418(9) 0.079(4) Uani 0.611(19) 1 d D U P D 1
C1_108 C 0.4221(8) 0.0495(8) 0.3703(6) 0.080(3) Uani 0.611(19) 1 d D U P D 1
H1A_108 H 0.371940 -0.020608 0.336558 0.096 Uiso 0.611(19) 1 calc R U P D 1
H1B_108 H 0.457541 0.031502 0.403490 0.096 Uiso 0.611(19) 1 calc R U P D 1
C2_108 C 0.3601(13) 0.1010(13) 0.3992(9) 0.092(5) Uani 0.611(19) 1 d D U P D 1
H2A_108 H 0.326689 0.070630 0.434015 0.110 Uiso 0.611(19) 1 calc R U P D 1
H2B_108 H 0.301714 0.093516 0.366801 0.110 Uiso 0.611(19) 1 calc R U P D 1
C3_108 C 0.4509(11) 0.2196(9) 0.4254(5) 0.071(3) Uani 0.611(19) 1 d D U P D 1
H3A_108 H 0.493208 0.232007 0.467498 0.086 Uiso 0.611(19) 1 calc R U P D 1
H3B_108 H 0.420631 0.272192 0.430521 0.086 Uiso 0.611(19) 1 calc R U P D 1
C4_108 C 0.5232(9) 0.2316(9) 0.3730(6) 0.071(3) Uani 0.611(19) 1 d D U P D 1
H4A_108 H 0.501061 0.262447 0.341609 0.085 Uiso 0.611(19) 1 calc R U P D 1
H4B_108 H 0.601980 0.281758 0.392688 0.085 Uiso 0.611(19) 1 calc R U P D 1
O1_109 O 0.5146(18) 0.1303(17) 0.3540(14) 0.079(5) Uani 0.389(19) 1 d D U P D 2
C1_109 C 0.3890(12) 0.0563(12) 0.3384(9) 0.082(5) Uani 0.389(19) 1 d D U P D 2
H1A_109 H 0.355116 0.055102 0.296637 0.098 Uiso 0.389(19) 1 calc R U P D 2
H1B_109 H 0.366781 -0.020362 0.339613 0.098 Uiso 0.389(19) 1 calc R U P D 2
C2_109 C 0.3655(18) 0.123(2) 0.3958(14) 0.094(7) Uani 0.389(19) 1 d D U P D 2
H2A_109 H 0.371769 0.098103 0.434308 0.112 Uiso 0.389(19) 1 calc R U P D 2
H2B_109 H 0.289930 0.112972 0.386369 0.112 Uiso 0.389(19) 1 calc R U P D 2
C3_109 C 0.4510(17) 0.244(2) 0.4077(12) 0.112(8) Uani 0.389(19) 1 d D U P D 2
H3A_109 H 0.424770 0.278360 0.380945 0.134 Uiso 0.389(19) 1 calc R U P D 2
H3B_109 H 0.464532 0.285381 0.453726 0.134 Uiso 0.389(19) 1 calc R U P D 2
C4_109 C 0.5554(16) 0.2442(16) 0.3896(10) 0.090(6) Uani 0.389(19) 1 d D U P D 2
H4A_109 H 0.587914 0.293959 0.362539 0.108 Uiso 0.389(19) 1 calc R U P D 2
H4B_109 H 0.610975 0.266586 0.428369 0.108 Uiso 0.389(19) 1 calc R U P D 2
O1_110 O 1.1429(11) 0.5290(12) 0.1806(7) 0.045(2) Uani 0.520(19) 1 d D U P E 1
C1_110 C 1.1530(13) 0.4296(13) 0.1741(7) 0.059(3) Uani 0.520(19) 1 d D U P E 1
H1A_110 H 1.110664 0.387671 0.202760 0.071 Uiso 0.520(19) 1 calc R U P E 1
H1B_110 H 1.125500 0.381057 0.128965 0.071 Uiso 0.520(19) 1 calc R U P E 1
C2_110 C 1.2696(6) 0.4681(8) 0.1926(6) 0.069(3) Uani 0.520(19) 1 d D U P E 1
H2A_110 H 1.280458 0.431261 0.223996 0.083 Uiso 0.520(19) 1 calc R U P E 1
H2B_110 H 1.299109 0.447003 0.154084 0.083 Uiso 0.520(19) 1 calc R U P E 1
C3_110 C 1.3293(11) 0.5850(12) 0.2207(10) 0.105(5) Uani 0.520(19) 1 d D U P E 1
H3A_110 H 1.381290 0.620839 0.193458 0.125 Uiso 0.520(19) 1 calc R U P E 1
H3B_110 H 1.371188 0.604485 0.264397 0.125 Uiso 0.520(19) 1 calc R U P E 1
C4_110 C 1.2390(18) 0.6193(17) 0.2239(11) 0.078(6) Uani 0.520(19) 1 d D U P E 1
H4A_110 H 1.224084 0.633572 0.268418 0.093 Uiso 0.520(19) 1 calc R U P E 1
H4B_110 H 1.261452 0.687569 0.210580 0.093 Uiso 0.520(19) 1 calc R U P E 1
O1_111 O 1.1382(15) 0.5370(16) 0.1940(10) 0.073(5) Uani 0.480(19) 1 d D U P E 2
C1_111 C 1.1521(14) 0.4416(16) 0.1864(12) 0.099(7) Uani 0.480(19) 1 d D U P E 2
H1A_111 H 1.162118 0.416727 0.141696 0.119 Uiso 0.480(19) 1 calc R U P E 2
H1B_111 H 1.084553 0.381113 0.193345 0.119 Uiso 0.480(19) 1 calc R U P E 2
C2_111 C 1.2443(15) 0.4620(9) 0.2302(10) 0.111(6) Uani 0.480(19) 1 d D U P E 2
H2A_111 H 1.288190 0.429008 0.208718 0.133 Uiso 0.480(19) 1 calc R U P E 2
H2B_111 H 1.221360 0.433238 0.267396 0.133 Uiso 0.480(19) 1 calc R U P E 2
C3_111 C 1.3042(14) 0.5808(10) 0.2496(7) 0.081(4) Uani 0.480(19) 1 d D U P E 2
H3A_111 H 1.376618 0.604763 0.235713 0.097 Uiso 0.480(19) 1 calc R U P E 2
H3B_111 H 1.318103 0.608731 0.297351 0.097 Uiso 0.480(19) 1 calc R U P E 2
C4_111 C 1.2424(18) 0.6318(18) 0.2212(14) 0.076(6) Uani 0.480(19) 1 d D U P E 2
H4A_111 H 1.236017 0.688614 0.255034 0.092 Uiso 0.480(19) 1 calc R U P E 2
H4B_111 H 1.278344 0.665075 0.187812 0.092 Uiso 0.480(19) 1 calc R U P E 2
O1_112 O 0.9879(8) 0.6796(7) 0.1873(8) 0.056(2) Uani 0.676(16) 1 d D U P E 1
C1_112 C 1.0585(11) 0.7452(8) 0.1513(6) 0.092(3) Uani 0.676(16) 1 d D U P E 1
H1A_112 H 1.021740 0.718943 0.105589 0.110 Uiso 0.676(16) 1 calc R U P E 1
H1B_112 H 1.127902 0.740100 0.152903 0.110 Uiso 0.676(16) 1 calc R U P E 1
C2_112 C 1.0822(10) 0.8609(7) 0.1811(7) 0.105(3) Uani 0.676(16) 1 d D U P E 1
H2A_112 H 1.059222 0.889743 0.148838 0.126 Uiso 0.676(16) 1 calc R U P E 1
H2B_112 H 1.162141 0.909236 0.198358 0.126 Uiso 0.676(16) 1 calc R U P E 1
C3_112 C 1.0177(10) 0.8581(8) 0.2343(5) 0.078(2) Uani 0.676(16) 1 d D U P E 1
H3A_112 H 0.981384 0.904841 0.234486 0.093 Uiso 0.676(16) 1 calc R U P E 1
H3B_112 H 1.065742 0.883993 0.276789 0.093 Uiso 0.676(16) 1 calc R U P E 1
C4_112 C 0.9337(7) 0.7376(8) 0.2186(5) 0.064(2) Uani 0.676(16) 1 d D U P E 1
H4A_112 H 0.912715 0.717289 0.258380 0.077 Uiso 0.676(16) 1 calc R U P E 1
H4B_112 H 0.866467 0.720793 0.189574 0.077 Uiso 0.676(16) 1 calc R U P E 1
O1_113 O 1.000(2) 0.676(2) 0.178(2) 0.075(7) Uani 0.324(16) 1 d D U P E 2
C1_113 C 1.1003(16) 0.7765(16) 0.1904(17) 0.101(6) Uani 0.324(16) 1 d D U P E 2
H1A_113 H 1.124592 0.786043 0.149082 0.121 Uiso 0.324(16) 1 calc R U P E 2
H1B_113 H 1.158617 0.774296 0.217744 0.121 Uiso 0.324(16) 1 calc R U P E 2
C2_113 C 1.083(2) 0.8679(17) 0.2226(18) 0.152(11) Uani 0.324(16) 1 d D U P E 2
H2A_113 H 1.100669 0.921452 0.197134 0.182 Uiso 0.324(16) 1 calc R U P E 2
H2B_113 H 1.130728 0.906991 0.265841 0.182 Uiso 0.324(16) 1 calc R U P E 2
C3_113 C 0.961(3) 0.818(2) 0.2286(13) 0.106(7) Uani 0.324(16) 1 d D U P E 2
H3A_113 H 0.952732 0.824470 0.274314 0.127 Uiso 0.324(16) 1 calc R U P E 2
H3B_113 H 0.925727 0.857208 0.211711 0.127 Uiso 0.324(16) 1 calc R U P E 2
C4_113 C 0.9092(16) 0.7003(17) 0.1897(12) 0.073(5) Uani 0.324(16) 1 d D U P E 2
H4A_113 H 0.859839 0.651878 0.213392 0.088 Uiso 0.324(16) 1 calc R U P E 2
H4B_113 H 0.865317 0.688344 0.148207 0.088 Uiso 0.324(16) 1 calc R U P E 2
 
loop_
 _atom_site_aniso_label
 _atom_site_aniso_U_11
 _atom_site_aniso_U_22
 _atom_site_aniso_U_33
 _atom_site_aniso_U_23
 _atom_site_aniso_U_13
 _atom_site_aniso_U_12
Ni1 0.0338(2) 0.02707(19) 0.0358(2) 0.00970(16) 0.00660(16) 0.01579(16)
Ni2 0.02991(19) 0.02669(19) 0.0339(2) 0.00686(15) 0.00559(15) 0.01562(16)
Na1 0.0585(7) 0.0530(7) 0.0693(8) 0.0333(6) 0.0298(6) 0.0401(6)
Na2 0.0405(6) 0.0340(5) 0.0752(8) 0.0091(5) 0.0133(5) 0.0204(5)
Na3 0.0421(6) 0.0415(6) 0.0814(8) 0.0303(6) 0.0212(6) 0.0215(5)
Na4 0.0516(6) 0.0317(5) 0.0603(7) 0.0139(5) 0.0232(5) 0.0201(5)
O1_1 0.0343(9) 0.0338(9) 0.0345(8) 0.0132(7) 0.0057(7) 0.0171(7)
O2_1 0.0324(8) 0.0251(8) 0.0372(9) 0.0038(7) 0.0012(7) 0.0133(7)
Cl1_1 0.0399(4) 0.0625(5) 0.1173(9) 0.0063(5) -0.0137(5) 0.0138(4)
Cl2_1 0.0747(6) 0.0514(4) 0.1019(7) 0.0329(5) 0.0040(5) 0.0369(4)
C1_1 0.0363(12) 0.0315(11) 0.0299(11) 0.0091(9) 0.0045(9) 0.0190(10)
C2_1 0.0361(12) 0.0293(11) 0.0308(11) 0.0072(9) 0.0051(9) 0.0182(10)
C3_1 0.0391(13) 0.0330(12) 0.0337(12) 0.0101(10) 0.0072(10) 0.0180(10)
C4_1 0.0401(14) 0.0384(13) 0.0364(13) 0.0071(11) 0.0050(10) 0.0162(11)
C5_1 0.0426(15) 0.0465(16) 0.0491(16) 0.0162(13) 0.0109(12) 0.0108(12)
C6_1 0.0569(19) 0.067(2) 0.0453(16) 0.0278(15) 0.0142(14) 0.0131(16)
C7_1 0.065(2) 0.065(2) 0.0357(15) 0.0232(14) 0.0043(14) 0.0152(16)
C8_1 0.0444(15) 0.0481(15) 0.0337(13) 0.0149(11) 0.0051(11) 0.0169(12)
C9_1 0.0482(16) 0.0509(16) 0.0339(13) 0.0135(12) -0.0023(11) 0.0168(13)
C10_1 0.0382(13) 0.0371(13) 0.0368(13) 0.0118(10) 0.0006(10) 0.0162(11)
C11_1 0.0387(13) 0.0407(14) 0.0374(13) 0.0134(11) -0.0021(10) 0.0173(11)
C12_1 0.0437(15) 0.0457(16) 0.0430(15) 0.0081(12) -0.0008(12) 0.0176(12)
C13_1 0.0514(17) 0.0430(16) 0.0537(18) 0.0038(13) -0.0102(14) 0.0166(13)
C14_1 0.0365(14) 0.0451(16) 0.070(2) 0.0161(15) -0.0074(14) 0.0146(12)
C15_1 0.0423(16) 0.0590(19) 0.0645(19) 0.0161(15) 0.0035(14) 0.0281(14)
C16_1 0.0448(15) 0.0479(16) 0.0450(15) 0.0112(12) -0.0008(12) 0.0242(13)
C17_1 0.0275(11) 0.0262(11) 0.0316(11) 0.0045(9) 0.0024(9) 0.0107(9)
C18_1 0.0335(11) 0.0282(11) 0.0289(11) 0.0075(9) 0.0057(9) 0.0134(9)
C19_1 0.0387(13) 0.0299(12) 0.0320(12) 0.0077(9) 0.0061(10) 0.0155(10)
C20_1 0.0539(16) 0.0322(13) 0.0379(13) 0.0087(10) 0.0078(11) 0.0212(12)
C21_1 0.079(2) 0.0346(14) 0.0506(17) 0.0099(12) 0.0139(15) 0.0325(15)
C22_1 0.082(2) 0.0315(14) 0.0449(16) -0.0021(12) 0.0080(15) 0.0231(15)
C23_1 0.0624(19) 0.0371(15) 0.0379(14) -0.0008(11) -0.0026(13) 0.0170(13)
C24_1 0.0406(14) 0.0339(13) 0.0323(12) 0.0044(10) 0.0015(10) 0.0135(11)
C25_1 0.0399(13) 0.0375(13) 0.0336(12) 0.0045(10) -0.0049(10) 0.0138(11)
C26_1 0.0327(12) 0.0346(12) 0.0346(12) 0.0090(10) 0.0013(10) 0.0152(10)
C27_1 0.0325(12) 0.0367(13) 0.0382(13) 0.0091(10) -0.0035(10) 0.0150(10)
C28_1 0.0418(14) 0.0446(15) 0.0444(14) 0.0144(12) 0.0055(11) 0.0225(12)
C29_1 0.0488(16) 0.0479(16) 0.0518(16) 0.0071(13) 0.0004(13) 0.0296(13)
C30_1 0.0434(15) 0.0376(14) 0.0624(19) 0.0159(13) -0.0039(13) 0.0192(12)
C31_1 0.061(2) 0.069(2) 0.074(2) 0.0467(19) 0.0219(17) 0.0379(18)
C32_1 0.0547(18) 0.065(2) 0.0598(18) 0.0311(16) 0.0180(14) 0.0387(16)
O1_2 0.0457(10) 0.0320(9) 0.0346(9) 0.0119(7) 0.0100(7) 0.0223(8)
O2_2 0.0342(9) 0.0246(8) 0.0380(9) 0.0047(7) 0.0049(7) 0.0117(7)
Cl1_2 0.0914(6) 0.0410(4) 0.0548(4) 0.0149(3) 0.0240(4) 0.0428(4)
Cl2_2 0.0796(7) 0.0998(8) 0.0571(5) 0.0213(5) 0.0336(5) 0.0206(6)
C1_2 0.0364(12) 0.0307(12) 0.0367(12) 0.0124(10) 0.0101(10) 0.0162(10)
C2_2 0.0381(13) 0.0301(11) 0.0352(12) 0.0106(10) 0.0076(10) 0.0174(10)
C3_2 0.0387(13) 0.0295(12) 0.0372(12) 0.0109(10) 0.0044(10) 0.0158(10)
C4_2 0.0517(16) 0.0341(13) 0.0438(14) 0.0085(11) 0.0029(12) 0.0240(12)
C5_2 0.0606(18) 0.0363(14) 0.0574(17) 0.0138(13) 0.0019(14) 0.0281(13)
C6_2 0.0560(17) 0.0459(16) 0.0536(17) 0.0195(13) -0.0008(14) 0.0273(14)
C7_2 0.0516(16) 0.0401(14) 0.0392(14) 0.0115(11) 0.0005(12) 0.0208(12)
C8_2 0.0421(14) 0.0314(12) 0.0367(13) 0.0103(10) 0.0063(10) 0.0173(11)
C9_2 0.0471(14) 0.0347(13) 0.0325(12) 0.0075(10) 0.0075(10) 0.0202(11)
C10_2 0.0397(13) 0.0305(12) 0.0367(12) 0.0090(10) 0.0115(10) 0.0175(10)
C11_2 0.0453(14) 0.0304(12) 0.0325(12) 0.0065(10) 0.0069(10) 0.0188(11)
C12_2 0.0612(18) 0.0382(14) 0.0543(17) 0.0187(12) 0.0280(14) 0.0273(13)
C13_2 0.068(2) 0.0406(15) 0.0573(17) 0.0140(13) 0.0323(15) 0.0314(14)
C14_2 0.0599(17) 0.0332(13) 0.0370(13) 0.0090(10) 0.0109(12) 0.0279(12)
C15_2 0.0517(16) 0.0326(13) 0.0435(14) 0.0138(11) 0.0151(12) 0.0197(12)
C16_2 0.0483(15) 0.0357(13) 0.0422(14) 0.0114(11) 0.0153(11) 0.0216(12)
C17_2 0.0361(12) 0.0252(11) 0.0364(12) 0.0071(9) 0.0018(10) 0.0150(10)
C18_2 0.0398(13) 0.0272(11) 0.0373(13) 0.0084(10) 0.0034(10) 0.0179(10)
C19_2 0.0376(13) 0.0291(12) 0.0417(13) 0.0109(10) 0.0049(10) 0.0174(10)
C20_2 0.0444(15) 0.0383(14) 0.0460(14) 0.0152(11) 0.0095(12) 0.0220(12)
C21_2 0.0420(15) 0.0505(16) 0.0606(18) 0.0269(14) 0.0152(13) 0.0228(13)
C22_2 0.0346(14) 0.0389(15) 0.071(2) 0.0200(14) 0.0064(13) 0.0111(11)
C23_2 0.0370(14) 0.0355(14) 0.0550(17) 0.0104(12) -0.0013(12) 0.0109(11)
C24_2 0.0364(13) 0.0307(12) 0.0448(14) 0.0100(10) 0.0026(10) 0.0153(10)
C25_2 0.0416(14) 0.0314(12) 0.0379(13) 0.0030(10) -0.0012(10) 0.0149(11)
C26_2 0.0390(13) 0.0303(12) 0.0349(12) 0.0063(10) 0.0021(10) 0.0160(10)
C27_2 0.0387(13) 0.0362(13) 0.0324(12) 0.0048(10) -0.0010(10) 0.0134(11)
C28_2 0.0482(15) 0.0388(14) 0.0368(13) 0.0068(11) 0.0009(11) 0.0110(12)
C29_2 0.0533(17) 0.0493(17) 0.0412(15) 0.0141(13) 0.0027(13) 0.0061(14)
C30_2 0.0479(17) 0.070(2) 0.0372(15) 0.0122(14) 0.0078(13) 0.0128(15)
C31_2 0.0507(17) 0.063(2) 0.0405(15) 0.0063(14) 0.0064(13) 0.0260(15)
C32_2 0.0492(16) 0.0464(16) 0.0384(14) 0.0070(12) 0.0046(12) 0.0219(13)
O1_3 0.0329(8) 0.0333(8) 0.0351(8) 0.0109(7) 0.0058(7) 0.0196(7)
O2_3 0.0367(9) 0.0273(8) 0.0289(8) 0.0040(6) 0.0045(6) 0.0175(7)
Cl1_3 0.0600(4) 0.0831(6) 0.0427(4) 0.0192(4) 0.0215(3) 0.0344(4)
Cl2_3 0.0723(5) 0.0495(4) 0.0679(5) 0.0323(3) 0.0263(4) 0.0412(4)
C1_3 0.0330(11) 0.0274(11) 0.0317(11) 0.0084(9) 0.0040(9) 0.0159(9)
C2_3 0.0342(12) 0.0267(11) 0.0303(11) 0.0053(9) 0.0008(9) 0.0167(9)
C3_3 0.0381(13) 0.0329(12) 0.0340(12) 0.0080(9) 0.0049(10) 0.0218(10)
C4_3 0.0398(13) 0.0416(14) 0.0380(13) 0.0091(11) 0.0054(10) 0.0251(11)
C5_3 0.0402(15) 0.0530(16) 0.0500(16) 0.0068(13) 0.0108(12) 0.0286(13)
C6_3 0.0403(15) 0.0645(19) 0.0582(18) 0.0092(15) 0.0041(13) 0.0350(14)
C7_3 0.0475(16) 0.0646(19) 0.0432(15) 0.0040(13) -0.0043(12) 0.0365(15)
C8_3 0.0399(13) 0.0443(14) 0.0373(13) 0.0069(11) 0.0005(10) 0.0259(12)
C9_3 0.0435(14) 0.0494(15) 0.0317(12) 0.0087(11) -0.0020(10) 0.0268(12)
C10_3 0.0385(13) 0.0335(12) 0.0288(11) 0.0079(9) 0.0026(9) 0.0188(10)
C11_3 0.0401(13) 0.0385(13) 0.0285(11) 0.0104(10) 0.0019(10) 0.0202(11)
C12_3 0.0355(13) 0.0409(14) 0.0366(13) 0.0088(11) 0.0041(10) 0.0172(11)
C13_3 0.0452(15) 0.0481(15) 0.0328(13) 0.0036(11) 0.0016(11) 0.0229(13)
C14_3 0.0479(15) 0.0555(17) 0.0336(13) 0.0169(12) 0.0112(11) 0.0264(13)
C15_3 0.0437(15) 0.0486(16) 0.0450(15) 0.0168(13) 0.0109(12) 0.0075(13)
C16_3 0.0483(15) 0.0366(14) 0.0360(13) 0.0076(11) 0.0032(11) 0.0106(12)
C17_3 0.0276(11) 0.0283(11) 0.0298(11) 0.0048(9) 0.0056(8) 0.0150(9)
C18_3 0.0311(11) 0.0307(11) 0.0289(11) 0.0066(9) 0.0047(9) 0.0176(9)
C19_3 0.0314(11) 0.0304(12) 0.0325(11) 0.0052(9) 0.0056(9) 0.0168(9)
C20_3 0.0433(14) 0.0350(13) 0.0412(13) 0.0089(11) 0.0056(11) 0.0233(11)
C21_3 0.0526(16) 0.0322(13) 0.0500(16) 0.0067(11) 0.0027(13) 0.0235(12)
C22_3 0.0515(16) 0.0321(13) 0.0494(16) -0.0031(11) -0.0019(12) 0.0224(12)
C23_3 0.0448(15) 0.0394(14) 0.0373(13) -0.0021(11) -0.0020(11) 0.0237(12)
C24_3 0.0331(12) 0.0310(12) 0.0335(12) 0.0021(9) 0.0032(9) 0.0176(10)
C25_3 0.0350(12) 0.0372(13) 0.0263(11) 0.0033(9) 0.0014(9) 0.0191(10)
C26_3 0.0298(11) 0.0318(11) 0.0304(11) 0.0081(9) 0.0061(9) 0.0172(9)
C27_3 0.0310(11) 0.0311(11) 0.0283(11) 0.0045(9) 0.0010(9) 0.0154(9)
C28_3 0.0329(12) 0.0382(13) 0.0336(12) 0.0124(10) 0.0091(9) 0.0187(10)
C29_3 0.0354(13) 0.0381(13) 0.0383(12) 0.0104(10) 0.0095(10) 0.0216(11)
C30_3 0.0442(14) 0.0323(12) 0.0396(13) 0.0122(10) 0.0069(11) 0.0225(11)
C31_3 0.0546(16) 0.0461(15) 0.0478(15) 0.0245(12) 0.0253(13) 0.0307(13)
C32_3 0.0463(14) 0.0446(14) 0.0408(13) 0.0150(11) 0.0175(11) 0.0296(12)
O1_4 0.0317(8) 0.0303(8) 0.0427(9) 0.0099(7) 0.0026(7) 0.0161(7)
O2_4 0.0299(8) 0.0269(8) 0.0370(9) 0.0040(6) 0.0068(7) 0.0154(7)
Cl1_4 0.0618(5) 0.0281(3) 0.0993(6) 0.0109(4) 0.0114(4) 0.0184(3)
Cl2_4 0.0353(4) 0.1023(8) 0.1064(8) 0.0094(6) -0.0066(4) 0.0293(4)
C1_4 0.0250(10) 0.0303(11) 0.0353(12) 0.0080(9) 0.0052(9) 0.0139(9)
C2_4 0.0258(10) 0.0301(11) 0.0329(11) 0.0050(9) 0.0046(9) 0.0146(9)
C3_4 0.0298(11) 0.0331(12) 0.0319(11) 0.0064(9) 0.0077(9) 0.0181(10)
C4_4 0.0388(13) 0.0343(13) 0.0393(13) 0.0086(10) 0.0073(10) 0.0205(11)
C5_4 0.0548(17) 0.0364(14) 0.0479(15) 0.0130(12) 0.0067(13) 0.0260(13)
C6_4 0.0612(19) 0.0539(17) 0.0422(15) 0.0135(13) 0.0022(13) 0.0363(15)
C7_4 0.0433(14) 0.0441(14) 0.0366(13) 0.0045(11) -0.0023(11) 0.0234(12)
C8_4 0.0302(11) 0.0360(12) 0.0353(12) 0.0059(10) 0.0060(9) 0.0182(10)
C9_4 0.0277(11) 0.0338(12) 0.0353(12) 0.0027(9) 0.0025(9) 0.0139(9)
C10_4 0.0246(11) 0.0290(11) 0.0383(12) 0.0050(9) 0.0061(9) 0.0121(9)
C11_4 0.0276(11) 0.0303(12) 0.0387(13) 0.0023(10) 0.0010(9) 0.0113(9)
C12_4 0.060(2) 0.0406(18) 0.173(5) 0.031(2) 0.066(3) 0.0257(17)
C13_4 0.066(3) 0.0380(18) 0.197(6) 0.034(3) 0.076(3) 0.0179(17)
C14_4 0.0412(15) 0.0269(12) 0.0616(17) 0.0045(12) 0.0044(13) 0.0147(11)
C15_4 0.0551(18) 0.0375(15) 0.085(2) 0.0137(15) 0.0308(17) 0.0257(14)
C16_4 0.0505(18) 0.0363(15) 0.096(3) 0.0218(16) 0.0371(18) 0.0216(13)
C17_4 0.0308(11) 0.0268(11) 0.0302(11) 0.0059(9) 0.0048(9) 0.0149(9)
C18_4 0.0355(12) 0.0328(12) 0.0325(12) 0.0099(9) 0.0084(9) 0.0199(10)
C19_4 0.0361(13) 0.0445(14) 0.0362(13) 0.0126(11) 0.0081(10) 0.0214(11)
C20_4 0.0394(14) 0.0618(18) 0.0427(14) 0.0167(13) 0.0142(11) 0.0307(13)
C21_4 0.0528(17) 0.068(2) 0.0419(15) 0.0087(14) 0.0174(13) 0.0388(16)
C22_4 0.0501(16) 0.0516(16) 0.0329(13) 0.0029(11) 0.0095(11) 0.0290(13)
C23_4 0.0400(13) 0.0391(13) 0.0313(12) 0.0087(10) 0.0094(10) 0.0224(11)
C24_4 0.0400(13) 0.0388(13) 0.0304(12) 0.0031(10) 0.0026(10) 0.0199(11)
C25_4 0.0330(12) 0.0297(11) 0.0330(12) 0.0067(9) 0.0024(9) 0.0157(10)
C26_4 0.0309(11) 0.0255(10) 0.0305(11) 0.0060(9) 0.0052(9) 0.0146(9)
C27_4 0.0336(12) 0.0383(13) 0.0300(12) 0.0019(10) 0.0009(9) 0.0173(10)
C28_4 0.0399(14) 0.0421(14) 0.0507(16) 0.0118(12) 0.0023(12) 0.0204(12)
C29_4 0.0463(17) 0.0593(19) 0.0639(19) 0.0169(15) 0.0043(14) 0.0313(15)
C30_4 0.0336(14) 0.071(2) 0.0514(17) 0.0059(15) -0.0002(12) 0.0226(14)
C31_4 0.0371(15) 0.0450(16) 0.0632(19) -0.0003(14) 0.0000(13) 0.0085(12)
C32_4 0.0382(14) 0.0374(14) 0.0529(16) 0.0004(12) 0.0016(12) 0.0156(12)
O1_101 0.070(4) 0.053(5) 0.088(6) 0.026(4) 0.026(4) 0.043(4)
C1_101 0.092(8) 0.046(5) 0.080(7) 0.014(4) 0.015(5) 0.025(5)
C2_101 0.105(8) 0.059(5) 0.117(10) 0.034(6) 0.008(6) 0.046(5)
C3_101 0.109(8) 0.093(6) 0.118(7) 0.025(5) 0.027(6) 0.080(6)
C4_101 0.091(7) 0.087(7) 0.120(8) 0.048(6) 0.049(6) 0.065(6)
O1_102 0.074(11) 0.048(9) 0.088(14) 0.026(8) 0.041(11) 0.040(8)
C1_102 0.035(7) 0.054(11) 0.067(11) 0.023(8) -0.002(7) 0.018(7)
C2_102 0.064(11) 0.058(11) 0.120(19) 0.016(10) 0.006(11) 0.032(8)
C3_102 0.084(11) 0.067(10) 0.145(17) 0.047(10) 0.020(11) 0.050(9)
C4_102 0.065(11) 0.060(9) 0.129(17) 0.022(10) 0.030(10) 0.041(8)
O1_103 0.0674(15) 0.0514(12) 0.0602(13) 0.0180(10) 0.0122(11) 0.0314(11)
C1_103 0.083(3) 0.085(3) 0.089(3) 0.036(2) 0.038(2) 0.038(2)
C2_103 0.147(6) 0.071(3) 0.162(6) 0.050(4) 0.086(5) 0.053(4)
C3_103 0.063(2) 0.058(2) 0.110(4) 0.017(2) -0.003(2) 0.0292(19)
C4_103 0.094(3) 0.057(2) 0.063(2) 0.0127(17) 0.012(2) 0.042(2)
O1_104 0.0602(15) 0.0588(14) 0.0944(19) 0.0223(13) 0.0327(13) 0.0360(12)
C1_104 0.063(2) 0.053(2) 0.084(3) 0.0195(18) 0.0247(19) 0.0269(17)
C2_104 0.104(4) 0.082(3) 0.068(3) 0.019(2) 0.035(2) 0.043(3)
C3_104 0.073(3) 0.128(5) 0.096(4) 0.023(3) 0.045(3) 0.038(3)
C4_104 0.102(4) 0.139(5) 0.142(5) 0.049(4) 0.066(4) 0.091(4)
O1_105 0.080(7) 0.050(5) 0.087(9) 0.013(4) 0.015(5) 0.043(5)
C1_105 0.076(6) 0.068(5) 0.092(6) 0.028(4) 0.031(4) 0.050(5)
C2_105 0.119(8) 0.065(5) 0.087(6) 0.008(4) 0.000(5) 0.064(6)
C3_105 0.120(9) 0.054(5) 0.078(7) 0.020(5) -0.015(6) 0.046(6)
C4_105 0.097(6) 0.060(6) 0.052(5) 0.013(4) -0.002(4) 0.038(5)
O1_106 0.075(8) 0.053(6) 0.092(11) 0.009(5) 0.001(6) 0.042(5)
C1_106 0.095(7) 0.082(7) 0.107(7) 0.016(6) 0.021(6) 0.067(6)
C2_106 0.140(11) 0.061(6) 0.111(10) -0.005(6) -0.031(8) 0.069(7)
C3_106 0.107(8) 0.061(5) 0.096(7) 0.008(5) -0.035(6) 0.041(5)
C4_106 0.095(6) 0.065(5) 0.066(6) 0.020(5) -0.006(5) 0.045(5)
O1_107 0.0558(13) 0.0389(11) 0.0717(15) 0.0161(10) 0.0065(11) 0.0191(10)
C1_107 0.072(2) 0.0429(17) 0.074(2) 0.0018(16) 0.0042(19) 0.0289(16)
C2_107 0.079(3) 0.064(2) 0.088(3) 0.005(2) -0.008(2) 0.037(2)
C3_107 0.138(5) 0.095(4) 0.113(4) 0.057(3) 0.026(4) 0.073(4)
C4_107 0.096(4) 0.059(3) 0.134(5) 0.050(3) 0.034(3) 0.014(2)
O1_108 0.072(5) 0.053(4) 0.106(9) 0.023(4) 0.047(5) 0.022(4)
C1_108 0.069(5) 0.098(6) 0.086(6) 0.047(5) 0.035(5) 0.039(4)
C2_108 0.088(8) 0.088(7) 0.088(7) 0.034(6) 0.032(6) 0.026(6)
C3_108 0.090(7) 0.073(5) 0.063(5) 0.021(4) 0.010(4) 0.048(4)
C4_108 0.060(5) 0.060(5) 0.078(7) 0.020(4) 0.007(5) 0.017(4)
O1_109 0.094(10) 0.103(12) 0.074(8) 0.044(7) 0.039(6) 0.063(9)
C1_109 0.067(7) 0.079(8) 0.081(9) 0.029(7) 0.020(6) 0.016(6)
C2_109 0.071(10) 0.130(14) 0.132(14) 0.071(11) 0.035(10) 0.073(10)
C3_109 0.082(10) 0.148(16) 0.098(14) -0.027(11) -0.031(9) 0.084(11)
C4_109 0.100(12) 0.094(10) 0.072(9) -0.017(7) -0.012(8) 0.066(9)
O1_110 0.038(3) 0.044(5) 0.049(4) 0.007(3) 0.012(3) 0.021(3)
C1_110 0.066(7) 0.053(6) 0.067(5) 0.010(4) 0.013(4) 0.040(5)
C2_110 0.041(4) 0.079(5) 0.075(6) 0.006(5) 0.003(4) 0.027(4)
C3_110 0.063(6) 0.109(9) 0.129(12) 0.068(9) -0.011(7) 0.018(5)
C4_110 0.093(11) 0.044(7) 0.058(8) 0.014(6) -0.011(7) 0.004(6)
O1_111 0.062(5) 0.044(4) 0.098(11) 0.003(5) 0.036(5) 0.019(4)
C1_111 0.043(7) 0.055(8) 0.171(17) 0.006(9) 0.014(8) 0.013(6)
C2_111 0.127(11) 0.059(6) 0.118(11) 0.025(7) -0.037(10) 0.027(6)
C3_111 0.086(9) 0.069(6) 0.076(7) 0.016(5) -0.021(6) 0.032(6)
C4_111 0.068(9) 0.049(8) 0.092(13) 0.010(7) 0.003(8) 0.017(7)
O1_112 0.059(3) 0.038(3) 0.078(5) 0.027(2) 0.031(3) 0.021(3)
C1_112 0.114(8) 0.068(5) 0.103(6) 0.049(5) 0.068(6) 0.035(5)
C2_112 0.119(7) 0.054(4) 0.146(9) 0.048(5) 0.067(7) 0.030(4)
C3_112 0.090(6) 0.052(5) 0.102(6) 0.030(4) 0.030(5) 0.037(5)
C4_112 0.071(4) 0.061(5) 0.072(5) 0.031(4) 0.031(4) 0.034(4)
O1_113 0.092(11) 0.068(9) 0.103(13) 0.041(7) 0.056(8) 0.057(8)
C1_113 0.087(11) 0.062(10) 0.154(18) 0.051(11) 0.043(11) 0.024(8)
C2_113 0.158(19) 0.078(12) 0.147(19) 0.041(14) 0.041(18) -0.010(14)
C3_113 0.146(18) 0.075(14) 0.121(13) 0.016(12) 0.014(15) 0.080(12)
C4_113 0.093(11) 0.074(10) 0.094(12) 0.038(9) 0.035(9) 0.065(9)
 
_geom_special_details
;
 All esds (except the esd in the dihedral angle between two l.s. planes)
 are estimated using the full covariance matrix.  The cell esds are taken
 into account individually in the estimation of esds in distances, angles
 and torsion angles; correlations between esds in cell parameters are only
 used when they are defined by crystal symmetry.  An approximate (isotropic)
 treatment of cell esds is used for estimating esds involving l.s. planes.
;
 
loop_
 _geom_bond_atom_site_label_1
 _geom_bond_atom_site_label_2
 _geom_bond_distance
 _geom_bond_site_symmetry_2
 _geom_bond_publ_flag
Ni1 O2_2 1.9249(17) . ?
Ni1 O1_2 1.9358(19) . ?
Ni1 O2_1 1.9371(19) . ?
Ni1 O1_1 1.9398(17) . ?
Ni2 O2_4 1.9264(17) . ?
Ni2 O1_3 1.9306(17) . ?
Ni2 O2_3 1.9356(17) . ?
Ni2 O1_4 1.9376(18) . ?
Na1 O1_2 2.204(2) . ?
Na1 O1_1 2.249(2) . ?
Na1 O1_102 2.25(3) . ?
Na1 O1_101 2.268(14) . ?
Na1 O1_103 2.347(3) . ?
Na2 O2_2 2.241(2) . ?
Na2 O2_1 2.2499(19) . ?
Na2 O1_105 2.28(2) . ?
Na2 O1_104 2.305(3) . ?
Na2 O1_106 2.32(2) . ?
Na3 O1_4 2.220(2) . ?
Na3 O1_108 2.261(14) . ?
Na3 O1_3 2.262(2) . ?
Na3 O1_107 2.296(2) . ?
Na3 O1_109 2.40(3) . ?
Na4 O2_3 2.244(2) . ?
Na4 O1_111 2.244(18) . ?
Na4 O2_4 2.244(2) . ?
Na4 O1_113 2.27(3) . ?
Na4 O1_112 2.315(11) . ?
Na4 O1_110 2.360(13) . ?
O1_1 C1_1 1.334(3) . ?
O2_1 C17_1 1.337(3) . ?
Cl1_1 C14_1 1.746(3) . ?
Cl2_1 C30_1 1.743(3) . ?
C1_1 C2_1 1.396(4) . ?
C1_1 C10_1 1.444(3) . ?
C2_1 C3_1 1.435(4) . ?
C2_1 C18_1 1.494(3) . ?
C3_1 C8_1 1.422(4) . ?
C3_1 C4_1 1.423(4) . ?
C4_1 C5_1 1.361(4) . ?
C4_1 H4_1 0.9500 . ?
C5_1 C6_1 1.413(5) . ?
C5_1 H5_1 0.9500 . ?
C6_1 C7_1 1.352(5) . ?
C6_1 H6_1 0.9500 . ?
C7_1 C8_1 1.414(4) . ?
C7_1 H7_1 0.9500 . ?
C8_1 C9_1 1.412(4) . ?
C9_1 C10_1 1.357(4) . ?
C9_1 H9_1 0.9500 . ?
C10_1 C11_1 1.492(4) . ?
C11_1 C16_1 1.388(4) . ?
C11_1 C12_1 1.400(4) . ?
C12_1 C13_1 1.389(4) . ?
C12_1 H12_1 0.9500 . ?
C13_1 C14_1 1.382(5) . ?
C13_1 H13_1 0.9500 . ?
C14_1 C15_1 1.367(5) . ?
C15_1 C16_1 1.380(4) . ?
C15_1 H15_1 0.9500 . ?
C16_1 H16_1 0.9500 . ?
C17_1 C18_1 1.391(3) . ?
C17_1 C26_1 1.438(3) . ?
C18_1 C19_1 1.438(3) . ?
C19_1 C20_1 1.417(4) . ?
C19_1 C24_1 1.425(4) . ?
C20_1 C21_1 1.376(4) . ?
C20_1 H20_1 0.9500 . ?
C21_1 C22_1 1.408(5) . ?
C21_1 H21_1 0.9500 . ?
C22_1 C23_1 1.352(5) . ?
C22_1 H22_1 0.9500 . ?
C23_1 C24_1 1.426(4) . ?
C23_1 H23_1 0.9500 . ?
C24_1 C25_1 1.409(4) . ?
C25_1 C26_1 1.374(4) . ?
C25_1 H25_1 0.9500 . ?
C26_1 C27_1 1.487(4) . ?
C27_1 C32_1 1.387(4) . ?
C27_1 C28_1 1.393(4) . ?
C28_1 C29_1 1.387(4) . ?
C28_1 H28_1 0.9500 . ?
C29_1 C30_1 1.387(5) . ?
C29_1 H29_1 0.9500 . ?
C30_1 C31_1 1.368(5) . ?
C31_1 C32_1 1.397(5) . ?
C31_1 H31_1 0.9500 . ?
C32_1 H32_1 0.9500 . ?
O1_2 C1_2 1.332(3) . ?
O2_2 C17_2 1.333(3) . ?
Cl1_2 C14_2 1.749(3) . ?
Cl2_2 C30_2 1.746(3) . ?
C1_2 C2_2 1.395(3) . ?
C1_2 C10_2 1.441(4) . ?
C2_2 C3_2 1.432(4) . ?
C2_2 C18_2 1.496(3) . ?
C3_2 C4_2 1.419(4) . ?
C3_2 C8_2 1.421(4) . ?
C4_2 C5_2 1.370(4) . ?
C4_2 H4_2 0.9500 . ?
C5_2 C6_2 1.398(5) . ?
C5_2 H5_2 0.9500 . ?
C6_2 C7_2 1.374(4) . ?
C6_2 H6_2 0.9500 . ?
C7_2 C8_2 1.413(4) . ?
C7_2 H7_2 0.9500 . ?
C8_2 C9_2 1.421(4) . ?
C9_2 C10_2 1.365(4) . ?
C9_2 H9_2 0.9500 . ?
C10_2 C11_2 1.499(3) . ?
C11_2 C12_2 1.388(4) . ?
C11_2 C16_2 1.396(4) . ?
C12_2 C13_2 1.393(4) . ?
C12_2 H12_2 0.9500 . ?
C13_2 C14_2 1.374(4) . ?
C13_2 H13_2 0.9500 . ?
C14_2 C15_2 1.377(4) . ?
C15_2 C16_2 1.380(4) . ?
C15_2 H15_2 0.9500 . ?
C16_2 H16_2 0.9500 . ?
C17_2 C18_2 1.384(4) . ?
C17_2 C26_2 1.444(3) . ?
C18_2 C19_2 1.435(4) . ?
C19_2 C24_2 1.422(4) . ?
C19_2 C20_2 1.425(4) . ?
C20_2 C21_2 1.375(4) . ?
C20_2 H20_2 0.9500 . ?
C21_2 C22_2 1.398(5) . ?
C21_2 H21_2 0.9500 . ?
C22_2 C23_2 1.366(5) . ?
C22_2 H22_2 0.9500 . ?
C23_2 C24_2 1.417(4) . ?
C23_2 H23_2 0.9500 . ?
C24_2 C25_2 1.416(4) . ?
C25_2 C26_2 1.368(4) . ?
C25_2 H25_2 0.9500 . ?
C26_2 C27_2 1.481(4) . ?
C27_2 C32_2 1.396(4) . ?
C27_2 C28_2 1.401(4) . ?
C28_2 C29_2 1.384(5) . ?
C28_2 H28_2 0.9500 . ?
C29_2 C30_2 1.379(6) . ?
C29_2 H29_2 0.9500 . ?
C30_2 C31_2 1.368(5) . ?
C31_2 C32_2 1.391(5) . ?
C31_2 H31_2 0.9500 . ?
C32_2 H32_2 0.9500 . ?
O1_3 C1_3 1.336(3) . ?
O2_3 C17_3 1.332(3) . ?
Cl1_3 C14_3 1.746(3) . ?
Cl2_3 C30_3 1.747(3) . ?
C1_3 C2_3 1.394(3) . ?
C1_3 C10_3 1.448(3) . ?
C2_3 C3_3 1.429(3) . ?
C2_3 C18_3 1.494(3) . ?
C3_3 C4_3 1.419(4) . ?
C3_3 C8_3 1.431(4) . ?
C4_3 C5_3 1.372(4) . ?
C4_3 H4_3 0.9500 . ?
C5_3 C6_3 1.404(4) . ?
C5_3 H5_3 0.9500 . ?
C6_3 C7_3 1.367(5) . ?
C6_3 H6_3 0.9500 . ?
C7_3 C8_3 1.418(4) . ?
C7_3 H7_3 0.9500 . ?
C8_3 C9_3 1.415(4) . ?
C9_3 C10_3 1.363(4) . ?
C9_3 H9_3 0.9500 . ?
C10_3 C11_3 1.492(3) . ?
C11_3 C16_3 1.393(4) . ?
C11_3 C12_3 1.396(4) . ?
C12_3 C13_3 1.391(4) . ?
C12_3 H12_3 0.9500 . ?
C13_3 C14_3 1.369(4) . ?
C13_3 H13_3 0.9500 . ?
C14_3 C15_3 1.382(4) . ?
C15_3 C16_3 1.391(4) . ?
C15_3 H15_3 0.9500 . ?
C16_3 H16_3 0.9500 . ?
C17_3 C18_3 1.395(3) . ?
C17_3 C26_3 1.439(3) . ?
C18_3 C19_3 1.432(3) . ?
C19_3 C24_3 1.422(3) . ?
C19_3 C20_3 1.426(4) . ?
C20_3 C21_3 1.372(4) . ?
C20_3 H20_3 0.9500 . ?
C21_3 C22_3 1.400(4) . ?
C21_3 H21_3 0.9500 . ?
C22_3 C23_3 1.375(4) . ?
C22_3 H22_3 0.9500 . ?
C23_3 C24_3 1.420(3) . ?
C23_3 H23_3 0.9500 . ?
C24_3 C25_3 1.416(4) . ?
C25_3 C26_3 1.374(3) . ?
C25_3 H25_3 0.9500 . ?
C26_3 C27_3 1.486(3) . ?
C27_3 C32_3 1.390(4) . ?
C27_3 C28_3 1.402(3) . ?
C28_3 C29_3 1.376(4) . ?
C28_3 H28_3 0.9500 . ?
C29_3 C30_3 1.380(4) . ?
C29_3 H29_3 0.9500 . ?
C30_3 C31_3 1.382(4) . ?
C31_3 C32_3 1.386(4) . ?
C31_3 H31_3 0.9500 . ?
C32_3 H32_3 0.9500 . ?
O1_4 C1_4 1.338(3) . ?
O2_4 C26_4 1.330(3) . ?
Cl1_4 C14_4 1.745(3) . ?
Cl2_4 C30_4 1.751(3) . ?
C1_4 C2_4 1.390(3) . ?
C1_4 C10_4 1.443(3) . ?
C2_4 C3_4 1.435(3) . ?
C2_4 C17_4 1.498(3) . ?
C3_4 C4_4 1.421(4) . ?
C3_4 C8_4 1.421(3) . ?
C4_4 C5_4 1.369(4) . ?
C4_4 H4_4 0.9500 . ?
C5_4 C6_4 1.404(4) . ?
C5_4 H5_4 0.9500 . ?
C6_4 C7_4 1.373(4) . ?
C6_4 H6_4 0.9500 . ?
C7_4 C8_4 1.416(4) . ?
C7_4 H7_4 0.9500 . ?
C8_4 C9_4 1.416(4) . ?
C9_4 C10_4 1.367(4) . ?
C9_4 H9_4 0.9500 . ?
C10_4 C11_4 1.495(3) . ?
C11_4 C12_4 1.361(4) . ?
C11_4 C16_4 1.378(4) . ?
C12_4 C13_4 1.390(5) . ?
C12_4 H12_4 0.9500 . ?
C13_4 C14_4 1.353(5) . ?
C13_4 H13_4 0.9500 . ?
C14_4 C15_4 1.349(5) . ?
C15_4 C16_4 1.390(4) . ?
C15_4 H15_4 0.9500 . ?
C16_4 H16_4 0.9500 . ?
C17_4 C26_4 1.394(3) . ?
C17_4 C18_4 1.435(3) . ?
C18_4 C19_4 1.413(4) . ?
C18_4 C23_4 1.422(4) . ?
C19_4 C20_4 1.369(4) . ?
C19_4 H19_4 0.9500 . ?
C20_4 C21_4 1.418(5) . ?
C20_4 H20_4 0.9500 . ?
C21_4 C22_4 1.357(5) . ?
C21_4 H21_4 0.9500 . ?
C22_4 C23_4 1.424(3) . ?
C22_4 H22_4 0.9500 . ?
C23_4 C24_4 1.401(4) . ?
C24_4 C25_4 1.368(4) . ?
C24_4 H24_4 0.9500 . ?
C25_4 C26_4 1.438(3) . ?
C25_4 C27_4 1.483(3) . ?
C27_4 C28_4 1.391(4) . ?
C27_4 C32_4 1.397(4) . ?
C28_4 C29_4 1.387(4) . ?
C28_4 H28_4 0.9500 . ?
C29_4 C30_4 1.377(5) . ?
C29_4 H29_4 0.9500 . ?
C30_4 C31_4 1.373(5) . ?
C31_4 C32_4 1.395(4) . ?
C31_4 H31_4 0.9500 . ?
C32_4 H32_4 0.9500 . ?
O1_101 C4_101 1.439(16) . ?
O1_101 C1_101 1.440(14) . ?
C1_101 C2_101 1.508(15) . ?
C1_101 H1A_101 0.9900 . ?
C1_101 H1B_101 0.9900 . ?
C2_101 C3_101 1.521(16) . ?
C2_101 H2A_101 0.9900 . ?
C2_101 H2B_101 0.9900 . ?
C3_101 C4_101 1.483(11) . ?
C3_101 H3A_101 0.9900 . ?
C3_101 H3B_101 0.9900 . ?
C4_101 H4A_101 0.9900 . ?
C4_101 H4B_101 0.9900 . ?
O1_102 C4_102 1.43(2) . ?
O1_102 C1_102 1.43(2) . ?
C1_102 C2_102 1.53(2) . ?
C1_102 H1A_102 0.9900 . ?
C1_102 H1B_102 0.9900 . ?
C2_102 C3_102 1.53(2) . ?
C2_102 H2A_102 0.9900 . ?
C2_102 H2B_102 0.9900 . ?
C3_102 C4_102 1.46(2) . ?
C3_102 H3A_102 0.9900 . ?
C3_102 H3B_102 0.9900 . ?
C4_102 H4A_102 0.9900 . ?
C4_102 H4B_102 0.9900 . ?
O1_103 C1_103 1.426(5) . ?
O1_103 C4_103 1.452(4) . ?
C1_103 C2_103 1.497(7) . ?
C1_103 H1A_103 0.9900 . ?
C1_103 H1B_103 0.9900 . ?
C2_103 C3_103 1.470(8) . ?
C2_103 H2A_103 0.9900 . ?
C2_103 H2B_103 0.9900 . ?
C3_103 C4_103 1.512(6) . ?
C3_103 H3A_103 0.9900 . ?
C3_103 H3B_103 0.9900 . ?
C4_103 H4A_103 0.9900 . ?
C4_103 H4B_103 0.9900 . ?
O1_104 C4_104 1.412(5) . ?
O1_104 C1_104 1.443(5) . ?
C1_104 C2_104 1.488(6) . ?
C1_104 H1A_104 0.9900 . ?
C1_104 H1B_104 0.9900 . ?
C2_104 C3_104 1.493(8) . ?
C2_104 H2A_104 0.9900 . ?
C2_104 H2B_104 0.9900 . ?
C3_104 C4_104 1.509(8) . ?
C3_104 H3A_104 0.9900 . ?
C3_104 H3B_104 0.9900 . ?
C4_104 H4A_104 0.9900 . ?
C4_104 H4B_104 0.9900 . ?
O1_105 C1_105 1.436(17) . ?
O1_105 C4_105 1.448(17) . ?
C1_105 C2_105 1.481(12) . ?
C1_105 H1A_105 0.9900 . ?
C1_105 H1B_105 0.9900 . ?
C2_105 C3_105 1.493(15) . ?
C2_105 H2A_105 0.9900 . ?
C2_105 H2B_105 0.9900 . ?
C3_105 C4_105 1.520(14) . ?
C3_105 H3A_105 0.9900 . ?
C3_105 H3B_105 0.9900 . ?
C4_105 H4A_105 0.9900 . ?
C4_105 H4B_105 0.9900 . ?
O1_106 C4_106 1.434(17) . ?
O1_106 C1_106 1.440(18) . ?
C1_106 C2_106 1.532(16) . ?
C1_106 H1A_106 0.9900 . ?
C1_106 H1B_106 0.9900 . ?
C2_106 C3_106 1.486(17) . ?
C2_106 H2A_106 0.9900 . ?
C2_106 H2B_106 0.9900 . ?
C3_106 C4_106 1.476(12) . ?
C3_106 H3A_106 0.9900 . ?
C3_106 H3B_106 0.9900 . ?
C4_106 H4A_106 0.9900 . ?
C4_106 H4B_106 0.9900 . ?
O1_107 C4_107 1.413(5) . ?
O1_107 C1_107 1.438(5) . ?
C1_107 C2_107 1.461(6) . ?
C1_107 H1A_107 0.9900 . ?
C1_107 H1B_107 0.9900 . ?
C2_107 C3_107 1.476(8) . ?
C2_107 H2A_107 0.9900 . ?
C2_107 H2B_107 0.9900 . ?
C3_107 C4_107 1.538(8) . ?
C3_107 H3A_107 0.9900 . ?
C3_107 H3B_107 0.9900 . ?
C4_107 H4A_107 0.9900 . ?
C4_107 H4B_107 0.9900 . ?
O1_108 C4_108 1.421(14) . ?
O1_108 C1_108 1.452(14) . ?
C1_108 C2_108 1.432(15) . ?
C1_108 H1A_108 0.9900 . ?
C1_108 H1B_108 0.9900 . ?
C2_108 C3_108 1.510(15) . ?
C2_108 H2A_108 0.9900 . ?
C2_108 H2B_108 0.9900 . ?
C3_108 C4_108 1.541(14) . ?
C3_108 H3A_108 0.9900 . ?
C3_108 H3B_108 0.9900 . ?
C4_108 H4A_108 0.9900 . ?
C4_108 H4B_108 0.9900 . ?
O1_109 C4_109 1.43(2) . ?
O1_109 C1_109 1.53(2) . ?
C1_109 C2_109 1.52(2) . ?
C1_109 H1A_109 0.9900 . ?
C1_109 H1B_109 0.9900 . ?
C2_109 C3_109 1.52(2) . ?
C2_109 H2A_109 0.9900 . ?
C2_109 H2B_109 0.9900 . ?
C3_109 C4_109 1.51(2) . ?
C3_109 H3A_109 0.9900 . ?
C3_109 H3B_109 0.9900 . ?
C4_109 H4A_109 0.9900 . ?
C4_109 H4B_109 0.9900 . ?
O1_110 C4_110 1.430(17) . ?
O1_110 C1_110 1.445(15) . ?
C1_110 C2_110 1.443(15) . ?
C1_110 H1A_110 0.9900 . ?
C1_110 H1B_110 0.9900 . ?
C2_110 C3_110 1.421(16) . ?
C2_110 H2A_110 0.9900 . ?
C2_110 H2B_110 0.9900 . ?
C3_110 C4_110 1.53(2) . ?
C3_110 H3A_110 0.9900 . ?
C3_110 H3B_110 0.9900 . ?
C4_110 H4A_110 0.9900 . ?
C4_110 H4B_110 0.9900 . ?
O1_111 C1_111 1.415(19) . ?
O1_111 C4_111 1.42(2) . ?
C1_111 C2_111 1.418(19) . ?
C1_111 H1A_111 0.9900 . ?
C1_111 H1B_111 0.9900 . ?
C2_111 C3_111 1.433(15) . ?
C2_111 H2A_111 0.9900 . ?
C2_111 H2B_111 0.9900 . ?
C3_111 C4_111 1.53(2) . ?
C3_111 H3A_111 0.9900 . ?
C3_111 H3B_111 0.9900 . ?
C4_111 H4A_111 0.9900 . ?
C4_111 H4B_111 0.9900 . ?
O1_112 C4_112 1.423(13) . ?
O1_112 C1_112 1.424(14) . ?
C1_112 C2_112 1.480(11) . ?
C1_112 H1A_112 0.9900 . ?
C1_112 H1B_112 0.9900 . ?
C2_112 C3_112 1.490(12) . ?
C2_112 H2A_112 0.9900 . ?
C2_112 H2B_112 0.9900 . ?
C3_112 C4_112 1.505(10) . ?
C3_112 H3A_112 0.9900 . ?
C3_112 H3B_112 0.9900 . ?
C4_112 H4A_112 0.9900 . ?
C4_112 H4B_112 0.9900 . ?
O1_113 C1_113 1.42(2) . ?
O1_113 C4_113 1.46(2) . ?
C1_113 C2_113 1.44(2) . ?
C1_113 H1A_113 0.9900 . ?
C1_113 H1B_113 0.9900 . ?
C2_113 C3_113 1.54(2) . ?
C2_113 H2A_113 0.9900 . ?
C2_113 H2B_113 0.9900 . ?
C3_113 C4_113 1.482(19) . ?
C3_113 H3A_113 0.9900 . ?
C3_113 H3B_113 0.9900 . ?
C4_113 H4A_113 0.9900 . ?
C4_113 H4B_113 0.9900 . ?
 
loop_
 _geom_angle_atom_site_label_1
 _geom_angle_atom_site_label_2
 _geom_angle_atom_site_label_3
 _geom_angle
 _geom_angle_site_symmetry_1
 _geom_angle_site_symmetry_3
 _geom_angle_publ_flag
O2_2 Ni1 O1_2 100.14(8) . . ?
O2_2 Ni1 O2_1 88.79(7) . . ?
O1_2 Ni1 O2_1 145.30(8) . . ?
O2_2 Ni1 O1_1 146.53(8) . . ?
O1_2 Ni1 O1_1 90.64(7) . . ?
O2_1 Ni1 O1_1 100.19(8) . . ?
O2_4 Ni2 O1_3 150.62(7) . . ?
O2_4 Ni2 O2_3 87.51(7) . . ?
O1_3 Ni2 O2_3 101.22(7) . . ?
O2_4 Ni2 O1_4 101.48(7) . . ?
O1_3 Ni2 O1_4 89.64(7) . . ?
O2_3 Ni2 O1_4 140.30(8) . . ?
O1_2 Na1 O1_1 76.46(7) . . ?
O1_2 Na1 O1_102 159.2(16) . . ?
O1_1 Na1 O1_102 110.5(11) . . ?
O1_2 Na1 O1_101 156.0(7) . . ?
O1_1 Na1 O1_101 107.3(5) . . ?
O1_2 Na1 O1_103 92.18(9) . . ?
O1_1 Na1 O1_103 123.83(9) . . ?
O1_102 Na1 O1_103 99.2(9) . . ?
O2_2 Na2 O2_1 73.98(7) . . ?
O2_2 Na2 O1_105 104.5(6) . . ?
O2_1 Na2 O1_105 168.4(6) . . ?
O2_2 Na2 O1_104 143.39(10) . . ?
O2_1 Na2 O1_104 87.88(9) . . ?
O2_2 Na2 O1_106 96.3(5) . . ?
O2_1 Na2 O1_106 159.3(5) . . ?
O1_104 Na2 O1_106 109.5(4) . . ?
O1_4 Na3 O1_108 94.9(4) . . ?
O1_4 Na3 O1_3 74.93(7) . . ?
O1_108 Na3 O1_3 135.9(4) . . ?
O1_4 Na3 O1_107 163.67(10) . . ?
O1_108 Na3 O1_107 100.7(4) . . ?
O1_3 Na3 O1_107 96.79(8) . . ?
O1_4 Na3 O1_109 96.2(6) . . ?
O1_3 Na3 O1_109 131.1(5) . . ?
O1_107 Na3 O1_109 99.7(6) . . ?
O2_3 Na4 O1_111 94.1(5) . . ?
O2_3 Na4 O2_4 73.06(7) . . ?
O1_111 Na4 O2_4 128.9(5) . . ?
O2_3 Na4 O1_113 168.5(9) . . ?
O1_111 Na4 O1_113 95.7(8) . . ?
O2_4 Na4 O1_113 105.0(8) . . ?
O2_3 Na4 O1_112 165.8(3) . . ?
O2_4 Na4 O1_112 98.3(3) . . ?
O2_3 Na4 O1_110 92.7(4) . . ?
O2_4 Na4 O1_110 135.0(4) . . ?
O1_112 Na4 O1_110 101.3(4) . . ?
C1_1 O1_1 Ni1 118.60(15) . . ?
C1_1 O1_1 Na1 145.16(15) . . ?
Ni1 O1_1 Na1 95.66(8) . . ?
C17_1 O2_1 Ni1 109.16(15) . . ?
C17_1 O2_1 Na2 145.85(15) . . ?
Ni1 O2_1 Na2 98.04(8) . . ?
O1_1 C1_1 C2_1 122.4(2) . . ?
O1_1 C1_1 C10_1 118.7(2) . . ?
C2_1 C1_1 C10_1 118.9(2) . . ?
C1_1 C2_1 C3_1 120.4(2) . . ?
C1_1 C2_1 C18_1 120.9(2) . . ?
C3_1 C2_1 C18_1 118.6(2) . . ?
C8_1 C3_1 C4_1 117.4(2) . . ?
C8_1 C3_1 C2_1 119.5(2) . . ?
C4_1 C3_1 C2_1 123.1(2) . . ?
C5_1 C4_1 C3_1 121.5(3) . . ?
C5_1 C4_1 H4_1 119.2 . . ?
C3_1 C4_1 H4_1 119.2 . . ?
C4_1 C5_1 C6_1 120.6(3) . . ?
C4_1 C5_1 H5_1 119.7 . . ?
C6_1 C5_1 H5_1 119.7 . . ?
C7_1 C6_1 C5_1 119.4(3) . . ?
C7_1 C6_1 H6_1 120.3 . . ?
C5_1 C6_1 H6_1 120.3 . . ?
C6_1 C7_1 C8_1 121.7(3) . . ?
C6_1 C7_1 H7_1 119.1 . . ?
C8_1 C7_1 H7_1 119.1 . . ?
C9_1 C8_1 C7_1 122.2(3) . . ?
C9_1 C8_1 C3_1 118.5(3) . . ?
C7_1 C8_1 C3_1 119.4(3) . . ?
C10_1 C9_1 C8_1 122.5(3) . . ?
C10_1 C9_1 H9_1 118.8 . . ?
C8_1 C9_1 H9_1 118.8 . . ?
C9_1 C10_1 C1_1 120.2(3) . . ?
C9_1 C10_1 C11_1 118.9(2) . . ?
C1_1 C10_1 C11_1 120.9(2) . . ?
C16_1 C11_1 C12_1 118.0(3) . . ?
C16_1 C11_1 C10_1 121.7(3) . . ?
C12_1 C11_1 C10_1 120.1(3) . . ?
C13_1 C12_1 C11_1 121.0(3) . . ?
C13_1 C12_1 H12_1 119.5 . . ?
C11_1 C12_1 H12_1 119.5 . . ?
C14_1 C13_1 C12_1 118.7(3) . . ?
C14_1 C13_1 H13_1 120.6 . . ?
C12_1 C13_1 H13_1 120.6 . . ?
C15_1 C14_1 C13_1 121.4(3) . . ?
C15_1 C14_1 Cl1_1 120.1(3) . . ?
C13_1 C14_1 Cl1_1 118.5(3) . . ?
C14_1 C15_1 C16_1 119.6(3) . . ?
C14_1 C15_1 H15_1 120.2 . . ?
C16_1 C15_1 H15_1 120.2 . . ?
C15_1 C16_1 C11_1 121.3(3) . . ?
C15_1 C16_1 H16_1 119.3 . . ?
C11_1 C16_1 H16_1 119.3 . . ?
O2_1 C17_1 C18_1 121.7(2) . . ?
O2_1 C17_1 C26_1 117.9(2) . . ?
C18_1 C17_1 C26_1 120.3(2) . . ?
C17_1 C18_1 C19_1 119.2(2) . . ?
C17_1 C18_1 C2_1 119.6(2) . . ?
C19_1 C18_1 C2_1 121.1(2) . . ?
C20_1 C19_1 C24_1 118.2(2) . . ?
C20_1 C19_1 C18_1 122.1(2) . . ?
C24_1 C19_1 C18_1 119.7(2) . . ?
C21_1 C20_1 C19_1 120.8(3) . . ?
C21_1 C20_1 H20_1 119.6 . . ?
C19_1 C20_1 H20_1 119.6 . . ?
C20_1 C21_1 C22_1 120.7(3) . . ?
C20_1 C21_1 H21_1 119.6 . . ?
C22_1 C21_1 H21_1 119.6 . . ?
C23_1 C22_1 C21_1 119.9(3) . . ?
C23_1 C22_1 H22_1 120.1 . . ?
C21_1 C22_1 H22_1 120.1 . . ?
C22_1 C23_1 C24_1 121.4(3) . . ?
C22_1 C23_1 H23_1 119.3 . . ?
C24_1 C23_1 H23_1 119.3 . . ?
C25_1 C24_1 C19_1 119.4(2) . . ?
C25_1 C24_1 C23_1 121.6(3) . . ?
C19_1 C24_1 C23_1 118.9(3) . . ?
C26_1 C25_1 C24_1 121.0(2) . . ?
C26_1 C25_1 H25_1 119.5 . . ?
C24_1 C25_1 H25_1 119.5 . . ?
C25_1 C26_1 C17_1 120.2(2) . . ?
C25_1 C26_1 C27_1 122.1(2) . . ?
C17_1 C26_1 C27_1 117.7(2) . . ?
C32_1 C27_1 C28_1 118.4(3) . . ?
C32_1 C27_1 C26_1 120.2(3) . . ?
C28_1 C27_1 C26_1 121.3(3) . . ?
C29_1 C28_1 C27_1 121.3(3) . . ?
C29_1 C28_1 H28_1 119.4 . . ?
C27_1 C28_1 H28_1 119.4 . . ?
C28_1 C29_1 C30_1 118.6(3) . . ?
C28_1 C29_1 H29_1 120.7 . . ?
C30_1 C29_1 H29_1 120.7 . . ?
C31_1 C30_1 C29_1 121.7(3) . . ?
C31_1 C30_1 Cl2_1 119.2(3) . . ?
C29_1 C30_1 Cl2_1 119.1(3) . . ?
C30_1 C31_1 C32_1 119.0(3) . . ?
C30_1 C31_1 H31_1 120.5 . . ?
C32_1 C31_1 H31_1 120.5 . . ?
C27_1 C32_1 C31_1 121.0(3) . . ?
C27_1 C32_1 H32_1 119.5 . . ?
C31_1 C32_1 H32_1 119.5 . . ?
C1_2 O1_2 Ni1 114.66(16) . . ?
C1_2 O1_2 Na1 144.47(16) . . ?
Ni1 O1_2 Na1 97.24(8) . . ?
C17_2 O2_2 Ni1 117.86(15) . . ?
C17_2 O2_2 Na2 142.16(15) . . ?
Ni1 O2_2 Na2 98.72(8) . . ?
O1_2 C1_2 C2_2 122.1(2) . . ?
O1_2 C1_2 C10_2 118.2(2) . . ?
C2_2 C1_2 C10_2 119.7(2) . . ?
C1_2 C2_2 C3_2 119.5(2) . . ?
C1_2 C2_2 C18_2 121.3(2) . . ?
C3_2 C2_2 C18_2 119.2(2) . . ?
C4_2 C3_2 C8_2 117.9(2) . . ?
C4_2 C3_2 C2_2 122.2(2) . . ?
C8_2 C3_2 C2_2 119.9(2) . . ?
C5_2 C4_2 C3_2 121.1(3) . . ?
C5_2 C4_2 H4_2 119.5 . . ?
C3_2 C4_2 H4_2 119.5 . . ?
C4_2 C5_2 C6_2 120.9(3) . . ?
C4_2 C5_2 H5_2 119.6 . . ?
C6_2 C5_2 H5_2 119.6 . . ?
C7_2 C6_2 C5_2 119.6(3) . . ?
C7_2 C6_2 H6_2 120.2 . . ?
C5_2 C6_2 H6_2 120.2 . . ?
C6_2 C7_2 C8_2 121.1(3) . . ?
C6_2 C7_2 H7_2 119.5 . . ?
C8_2 C7_2 H7_2 119.5 . . ?
C7_2 C8_2 C3_2 119.3(2) . . ?
C7_2 C8_2 C9_2 122.0(2) . . ?
C3_2 C8_2 C9_2 118.6(2) . . ?
C10_2 C9_2 C8_2 121.6(2) . . ?
C10_2 C9_2 H9_2 119.2 . . ?
C8_2 C9_2 H9_2 119.2 . . ?
C9_2 C10_2 C1_2 120.1(2) . . ?
C9_2 C10_2 C11_2 120.7(2) . . ?
C1_2 C10_2 C11_2 119.2(2) . . ?
C12_2 C11_2 C16_2 118.0(2) . . ?
C12_2 C11_2 C10_2 120.2(2) . . ?
C16_2 C11_2 C10_2 121.8(2) . . ?
C11_2 C12_2 C13_2 121.3(3) . . ?
C11_2 C12_2 H12_2 119.3 . . ?
C13_2 C12_2 H12_2 119.3 . . ?
C14_2 C13_2 C12_2 118.8(3) . . ?
C14_2 C13_2 H13_2 120.6 . . ?
C12_2 C13_2 H13_2 120.6 . . ?
C13_2 C14_2 C15_2 121.5(2) . . ?
C13_2 C14_2 Cl1_2 119.2(2) . . ?
C15_2 C14_2 Cl1_2 119.4(2) . . ?
C14_2 C15_2 C16_2 119.2(3) . . ?
C14_2 C15_2 H15_2 120.4 . . ?
C16_2 C15_2 H15_2 120.4 . . ?
C15_2 C16_2 C11_2 121.3(3) . . ?
C15_2 C16_2 H16_2 119.4 . . ?
C11_2 C16_2 H16_2 119.4 . . ?
O2_2 C17_2 C18_2 121.9(2) . . ?
O2_2 C17_2 C26_2 117.7(2) . . ?
C18_2 C17_2 C26_2 120.4(2) . . ?
C17_2 C18_2 C19_2 119.6(2) . . ?
C17_2 C18_2 C2_2 121.0(2) . . ?
C19_2 C18_2 C2_2 119.4(2) . . ?
C24_2 C19_2 C20_2 117.1(2) . . ?
C24_2 C19_2 C18_2 119.9(2) . . ?
C20_2 C19_2 C18_2 122.9(2) . . ?
C21_2 C20_2 C19_2 121.4(3) . . ?
C21_2 C20_2 H20_2 119.3 . . ?
C19_2 C20_2 H20_2 119.3 . . ?
C20_2 C21_2 C22_2 120.6(3) . . ?
C20_2 C21_2 H21_2 119.7 . . ?
C22_2 C21_2 H21_2 119.7 . . ?
C23_2 C22_2 C21_2 120.0(3) . . ?
C23_2 C22_2 H22_2 120.0 . . ?
C21_2 C22_2 H22_2 120.0 . . ?
C22_2 C23_2 C24_2 120.9(3) . . ?
C22_2 C23_2 H23_2 119.6 . . ?
C24_2 C23_2 H23_2 119.6 . . ?
C25_2 C24_2 C23_2 121.4(3) . . ?
C25_2 C24_2 C19_2 118.6(2) . . ?
C23_2 C24_2 C19_2 120.0(3) . . ?
C26_2 C25_2 C24_2 122.0(2) . . ?
C26_2 C25_2 H25_2 119.0 . . ?
C24_2 C25_2 H25_2 119.0 . . ?
C25_2 C26_2 C17_2 119.4(2) . . ?
C25_2 C26_2 C27_2 120.7(2) . . ?
C17_2 C26_2 C27_2 119.7(2) . . ?
C32_2 C27_2 C28_2 117.7(3) . . ?
C32_2 C27_2 C26_2 119.2(3) . . ?
C28_2 C27_2 C26_2 123.1(3) . . ?
C29_2 C28_2 C27_2 121.2(3) . . ?
C29_2 C28_2 H28_2 119.4 . . ?
C27_2 C28_2 H28_2 119.4 . . ?
C30_2 C29_2 C28_2 118.8(3) . . ?
C30_2 C29_2 H29_2 120.6 . . ?
C28_2 C29_2 H29_2 120.6 . . ?
C31_2 C30_2 C29_2 122.2(3) . . ?
C31_2 C30_2 Cl2_2 118.7(3) . . ?
C29_2 C30_2 Cl2_2 119.1(3) . . ?
C30_2 C31_2 C32_2 118.5(3) . . ?
C30_2 C31_2 H31_2 120.8 . . ?
C32_2 C31_2 H31_2 120.8 . . ?
C31_2 C32_2 C27_2 121.6(3) . . ?
C31_2 C32_2 H32_2 119.2 . . ?
C27_2 C32_2 H32_2 119.2 . . ?
C1_3 O1_3 Ni2 113.99(15) . . ?
C1_3 O1_3 Na3 148.91(15) . . ?
Ni2 O1_3 Na3 97.07(7) . . ?
C17_3 O2_3 Ni2 114.27(15) . . ?
C17_3 O2_3 Na4 140.95(15) . . ?
Ni2 O2_3 Na4 99.57(7) . . ?
O1_3 C1_3 C2_3 122.0(2) . . ?
O1_3 C1_3 C10_3 118.2(2) . . ?
C2_3 C1_3 C10_3 119.7(2) . . ?
C1_3 C2_3 C3_3 120.3(2) . . ?
C1_3 C2_3 C18_3 121.0(2) . . ?
C3_3 C2_3 C18_3 118.6(2) . . ?
C4_3 C3_3 C2_3 123.1(2) . . ?
C4_3 C3_3 C8_3 117.5(2) . . ?
C2_3 C3_3 C8_3 119.4(2) . . ?
C5_3 C4_3 C3_3 121.8(3) . . ?
C5_3 C4_3 H4_3 119.1 . . ?
C3_3 C4_3 H4_3 119.1 . . ?
C4_3 C5_3 C6_3 120.4(3) . . ?
C4_3 C5_3 H5_3 119.8 . . ?
C6_3 C5_3 H5_3 119.8 . . ?
C7_3 C6_3 C5_3 119.6(3) . . ?
C7_3 C6_3 H6_3 120.2 . . ?
C5_3 C6_3 H6_3 120.2 . . ?
C6_3 C7_3 C8_3 121.6(3) . . ?
C6_3 C7_3 H7_3 119.2 . . ?
C8_3 C7_3 H7_3 119.2 . . ?
C9_3 C8_3 C7_3 122.4(2) . . ?
C9_3 C8_3 C3_3 118.6(2) . . ?
C7_3 C8_3 C3_3 119.0(3) . . ?
C10_3 C9_3 C8_3 122.4(2) . . ?
C10_3 C9_3 H9_3 118.8 . . ?
C8_3 C9_3 H9_3 118.8 . . ?
C9_3 C10_3 C1_3 119.5(2) . . ?
C9_3 C10_3 C11_3 120.4(2) . . ?
C1_3 C10_3 C11_3 120.1(2) . . ?
C16_3 C11_3 C12_3 117.7(2) . . ?
C16_3 C11_3 C10_3 120.9(2) . . ?
C12_3 C11_3 C10_3 121.3(2) . . ?
C13_3 C12_3 C11_3 121.2(3) . . ?
C13_3 C12_3 H12_3 119.4 . . ?
C11_3 C12_3 H12_3 119.4 . . ?
C14_3 C13_3 C12_3 119.6(3) . . ?
C14_3 C13_3 H13_3 120.2 . . ?
C12_3 C13_3 H13_3 120.2 . . ?
C13_3 C14_3 C15_3 121.1(3) . . ?
C13_3 C14_3 Cl1_3 119.5(2) . . ?
C15_3 C14_3 Cl1_3 119.4(2) . . ?
C14_3 C15_3 C16_3 119.0(3) . . ?
C14_3 C15_3 H15_3 120.5 . . ?
C16_3 C15_3 H15_3 120.5 . . ?
C15_3 C16_3 C11_3 121.4(3) . . ?
C15_3 C16_3 H16_3 119.3 . . ?
C11_3 C16_3 H16_3 119.3 . . ?
O2_3 C17_3 C18_3 121.8(2) . . ?
O2_3 C17_3 C26_3 118.0(2) . . ?
C18_3 C17_3 C26_3 120.2(2) . . ?
C17_3 C18_3 C19_3 119.1(2) . . ?
C17_3 C18_3 C2_3 119.5(2) . . ?
C19_3 C18_3 C2_3 121.4(2) . . ?
C24_3 C19_3 C20_3 118.2(2) . . ?
C24_3 C19_3 C18_3 120.0(2) . . ?
C20_3 C19_3 C18_3 121.8(2) . . ?
C21_3 C20_3 C19_3 120.7(3) . . ?
C21_3 C20_3 H20_3 119.6 . . ?
C19_3 C20_3 H20_3 119.6 . . ?
C20_3 C21_3 C22_3 121.1(3) . . ?
C20_3 C21_3 H21_3 119.5 . . ?
C22_3 C21_3 H21_3 119.5 . . ?
C23_3 C22_3 C21_3 119.8(2) . . ?
C23_3 C22_3 H22_3 120.1 . . ?
C21_3 C22_3 H22_3 120.1 . . ?
C22_3 C23_3 C24_3 120.9(3) . . ?
C22_3 C23_3 H23_3 119.6 . . ?
C24_3 C23_3 H23_3 119.6 . . ?
C25_3 C24_3 C23_3 121.6(2) . . ?
C25_3 C24_3 C19_3 119.0(2) . . ?
C23_3 C24_3 C19_3 119.3(2) . . ?
C26_3 C25_3 C24_3 121.3(2) . . ?
C26_3 C25_3 H25_3 119.3 . . ?
C24_3 C25_3 H25_3 119.3 . . ?
C25_3 C26_3 C17_3 119.8(2) . . ?
C25_3 C26_3 C27_3 121.5(2) . . ?
C17_3 C26_3 C27_3 118.7(2) . . ?
C32_3 C27_3 C28_3 117.7(2) . . ?
C32_3 C27_3 C26_3 121.7(2) . . ?
C28_3 C27_3 C26_3 120.6(2) . . ?
C29_3 C28_3 C27_3 121.7(2) . . ?
C29_3 C28_3 H28_3 119.2 . . ?
C27_3 C28_3 H28_3 119.2 . . ?
C28_3 C29_3 C30_3 118.8(2) . . ?
C28_3 C29_3 H29_3 120.6 . . ?
C30_3 C29_3 H29_3 120.6 . . ?
C29_3 C30_3 C31_3 121.6(2) . . ?
C29_3 C30_3 Cl2_3 118.5(2) . . ?
C31_3 C30_3 Cl2_3 119.9(2) . . ?
C30_3 C31_3 C32_3 118.7(3) . . ?
C30_3 C31_3 H31_3 120.6 . . ?
C32_3 C31_3 H31_3 120.6 . . ?
C31_3 C32_3 C27_3 121.5(2) . . ?
C31_3 C32_3 H32_3 119.2 . . ?
C27_3 C32_3 H32_3 119.2 . . ?
C1_4 O1_4 Ni2 112.52(15) . . ?
C1_4 O1_4 Na3 140.53(15) . . ?
Ni2 O1_4 Na3 98.27(8) . . ?
C26_4 O2_4 Ni2 117.23(15) . . ?
C26_4 O2_4 Na4 142.67(15) . . ?
Ni2 O2_4 Na4 99.85(7) . . ?
O1_4 C1_4 C2_4 122.4(2) . . ?
O1_4 C1_4 C10_4 117.8(2) . . ?
C2_4 C1_4 C10_4 119.8(2) . . ?
C1_4 C2_4 C3_4 119.2(2) . . ?
C1_4 C2_4 C17_4 120.9(2) . . ?
C3_4 C2_4 C17_4 119.9(2) . . ?
C4_4 C3_4 C8_4 117.6(2) . . ?
C4_4 C3_4 C2_4 122.1(2) . . ?
C8_4 C3_4 C2_4 120.2(2) . . ?
C5_4 C4_4 C3_4 121.4(2) . . ?
C5_4 C4_4 H4_4 119.3 . . ?
C3_4 C4_4 H4_4 119.3 . . ?
C4_4 C5_4 C6_4 120.5(3) . . ?
C4_4 C5_4 H5_4 119.7 . . ?
C6_4 C5_4 H5_4 119.7 . . ?
C7_4 C6_4 C5_4 119.8(3) . . ?
C7_4 C6_4 H6_4 120.1 . . ?
C5_4 C6_4 H6_4 120.1 . . ?
C6_4 C7_4 C8_4 120.8(3) . . ?
C6_4 C7_4 H7_4 119.6 . . ?
C8_4 C7_4 H7_4 119.6 . . ?
C7_4 C8_4 C9_4 121.3(2) . . ?
C7_4 C8_4 C3_4 119.7(2) . . ?
C9_4 C8_4 C3_4 118.9(2) . . ?
C10_4 C9_4 C8_4 121.1(2) . . ?
C10_4 C9_4 H9_4 119.4 . . ?
C8_4 C9_4 H9_4 119.4 . . ?
C9_4 C10_4 C1_4 120.4(2) . . ?
C9_4 C10_4 C11_4 121.0(2) . . ?
C1_4 C10_4 C11_4 118.6(2) . . ?
C12_4 C11_4 C16_4 117.2(3) . . ?
C12_4 C11_4 C10_4 121.7(3) . . ?
C16_4 C11_4 C10_4 121.1(2) . . ?
C11_4 C12_4 C13_4 121.4(3) . . ?
C11_4 C12_4 H12_4 119.3 . . ?
C13_4 C12_4 H12_4 119.3 . . ?
C14_4 C13_4 C12_4 119.8(3) . . ?
C14_4 C13_4 H13_4 120.1 . . ?
C12_4 C13_4 H13_4 120.1 . . ?
C15_4 C14_4 C13_4 120.8(3) . . ?
C15_4 C14_4 Cl1_4 119.5(2) . . ?
C13_4 C14_4 Cl1_4 119.8(3) . . ?
C14_4 C15_4 C16_4 119.0(3) . . ?
C14_4 C15_4 H15_4 120.5 . . ?
C16_4 C15_4 H15_4 120.5 . . ?
C11_4 C16_4 C15_4 121.8(3) . . ?
C11_4 C16_4 H16_4 119.1 . . ?
C15_4 C16_4 H16_4 119.1 . . ?
C26_4 C17_4 C18_4 119.7(2) . . ?
C26_4 C17_4 C2_4 121.1(2) . . ?
C18_4 C17_4 C2_4 119.2(2) . . ?
C19_4 C18_4 C23_4 118.0(2) . . ?
C19_4 C18_4 C17_4 122.5(2) . . ?
C23_4 C18_4 C17_4 119.4(2) . . ?
C20_4 C19_4 C18_4 121.4(3) . . ?
C20_4 C19_4 H19_4 119.3 . . ?
C18_4 C19_4 H19_4 119.3 . . ?
C19_4 C20_4 C21_4 120.4(3) . . ?
C19_4 C20_4 H20_4 119.8 . . ?
C21_4 C20_4 H20_4 119.8 . . ?
C22_4 C21_4 C20_4 119.7(3) . . ?
C22_4 C21_4 H21_4 120.2 . . ?
C20_4 C21_4 H21_4 120.2 . . ?
C21_4 C22_4 C23_4 121.1(3) . . ?
C21_4 C22_4 H22_4 119.4 . . ?
C23_4 C22_4 H22_4 119.4 . . ?
C24_4 C23_4 C18_4 119.2(2) . . ?
C24_4 C23_4 C22_4 121.5(2) . . ?
C18_4 C23_4 C22_4 119.3(2) . . ?
C25_4 C24_4 C23_4 122.0(2) . . ?
C25_4 C24_4 H24_4 119.0 . . ?
C23_4 C24_4 H24_4 119.0 . . ?
C24_4 C25_4 C26_4 119.8(2) . . ?
C24_4 C25_4 C27_4 119.4(2) . . ?
C26_4 C25_4 C27_4 120.8(2) . . ?
O2_4 C26_4 C17_4 122.1(2) . . ?
O2_4 C26_4 C25_4 118.1(2) . . ?
C17_4 C26_4 C25_4 119.8(2) . . ?
C28_4 C27_4 C32_4 117.8(3) . . ?
C28_4 C27_4 C25_4 122.4(2) . . ?
C32_4 C27_4 C25_4 119.8(2) . . ?
C29_4 C28_4 C27_4 121.7(3) . . ?
C29_4 C28_4 H28_4 119.1 . . ?
C27_4 C28_4 H28_4 119.1 . . ?
C30_4 C29_4 C28_4 118.5(3) . . ?
C30_4 C29_4 H29_4 120.8 . . ?
C28_4 C29_4 H29_4 120.8 . . ?
C31_4 C30_4 C29_4 122.1(3) . . ?
C31_4 C30_4 Cl2_4 118.2(3) . . ?
C29_4 C30_4 Cl2_4 119.7(3) . . ?
C30_4 C31_4 C32_4 118.6(3) . . ?
C30_4 C31_4 H31_4 120.7 . . ?
C32_4 C31_4 H31_4 120.7 . . ?
C31_4 C32_4 C27_4 121.2(3) . . ?
C31_4 C32_4 H32_4 119.4 . . ?
C27_4 C32_4 H32_4 119.4 . . ?
C4_101 O1_101 C1_101 109.5(11) . . ?
C4_101 O1_101 Na1 122.9(10) . . ?
C1_101 O1_101 Na1 127.4(11) . . ?
O1_101 C1_101 C2_101 101.6(11) . . ?
O1_101 C1_101 H1A_101 111.4 . . ?
C2_101 C1_101 H1A_101 111.4 . . ?
O1_101 C1_101 H1B_101 111.4 . . ?
C2_101 C1_101 H1B_101 111.4 . . ?
H1A_101 C1_101 H1B_101 109.3 . . ?
C1_101 C2_101 C3_101 102.4(11) . . ?
C1_101 C2_101 H2A_101 111.3 . . ?
C3_101 C2_101 H2A_101 111.3 . . ?
C1_101 C2_101 H2B_101 111.3 . . ?
C3_101 C2_101 H2B_101 111.3 . . ?
H2A_101 C2_101 H2B_101 109.2 . . ?
C4_101 C3_101 C2_101 103.1(8) . . ?
C4_101 C3_101 H3A_101 111.2 . . ?
C2_101 C3_101 H3A_101 111.2 . . ?
C4_101 C3_101 H3B_101 111.2 . . ?
C2_101 C3_101 H3B_101 111.2 . . ?
H3A_101 C3_101 H3B_101 109.1 . . ?
O1_101 C4_101 C3_101 106.9(9) . . ?
O1_101 C4_101 H4A_101 110.3 . . ?
C3_101 C4_101 H4A_101 110.3 . . ?
O1_101 C4_101 H4B_101 110.3 . . ?
C3_101 C4_101 H4B_101 110.3 . . ?
H4A_101 C4_101 H4B_101 108.6 . . ?
C4_102 O1_102 C1_102 111(2) . . ?
C4_102 O1_102 Na1 123(2) . . ?
C1_102 O1_102 Na1 126(2) . . ?
O1_102 C1_102 C2_102 107.5(19) . . ?
O1_102 C1_102 H1A_102 110.2 . . ?
C2_102 C1_102 H1A_102 110.2 . . ?
O1_102 C1_102 H1B_102 110.2 . . ?
C2_102 C1_102 H1B_102 110.2 . . ?
H1A_102 C1_102 H1B_102 108.5 . . ?
C3_102 C2_102 C1_102 104.1(18) . . ?
C3_102 C2_102 H2A_102 110.9 . . ?
C1_102 C2_102 H2A_102 110.9 . . ?
C3_102 C2_102 H2B_102 110.9 . . ?
C1_102 C2_102 H2B_102 110.9 . . ?
H2A_102 C2_102 H2B_102 108.9 . . ?
C4_102 C3_102 C2_102 108.2(16) . . ?
C4_102 C3_102 H3A_102 110.1 . . ?
C2_102 C3_102 H3A_102 110.1 . . ?
C4_102 C3_102 H3B_102 110.1 . . ?
C2_102 C3_102 H3B_102 110.1 . . ?
H3A_102 C3_102 H3B_102 108.4 . . ?
O1_102 C4_102 C3_102 107.8(19) . . ?
O1_102 C4_102 H4A_102 110.1 . . ?
C3_102 C4_102 H4A_102 110.1 . . ?
O1_102 C4_102 H4B_102 110.1 . . ?
C3_102 C4_102 H4B_102 110.1 . . ?
H4A_102 C4_102 H4B_102 108.5 . . ?
C1_103 O1_103 C4_103 106.3(3) . . ?
C1_103 O1_103 Na1 109.6(3) . . ?
C4_103 O1_103 Na1 112.5(2) . . ?
O1_103 C1_103 C2_103 105.3(4) . . ?
O1_103 C1_103 H1A_103 110.7 . . ?
C2_103 C1_103 H1A_103 110.7 . . ?
O1_103 C1_103 H1B_103 110.7 . . ?
C2_103 C1_103 H1B_103 110.7 . . ?
H1A_103 C1_103 H1B_103 108.8 . . ?
C3_103 C2_103 C1_103 107.8(4) . . ?
C3_103 C2_103 H2A_103 110.1 . . ?
C1_103 C2_103 H2A_103 110.1 . . ?
C3_103 C2_103 H2B_103 110.1 . . ?
C1_103 C2_103 H2B_103 110.1 . . ?
H2A_103 C2_103 H2B_103 108.5 . . ?
C2_103 C3_103 C4_103 104.0(4) . . ?
C2_103 C3_103 H3A_103 111.0 . . ?
C4_103 C3_103 H3A_103 111.0 . . ?
C2_103 C3_103 H3B_103 111.0 . . ?
C4_103 C3_103 H3B_103 111.0 . . ?
H3A_103 C3_103 H3B_103 109.0 . . ?
O1_103 C4_103 C3_103 104.6(3) . . ?
O1_103 C4_103 H4A_103 110.8 . . ?
C3_103 C4_103 H4A_103 110.8 . . ?
O1_103 C4_103 H4B_103 110.8 . . ?
C3_103 C4_103 H4B_103 110.8 . . ?
H4A_103 C4_103 H4B_103 108.9 . . ?
C4_104 O1_104 C1_104 109.5(4) . . ?
C4_104 O1_104 Na2 130.8(3) . . ?
C1_104 O1_104 Na2 119.4(2) . . ?
O1_104 C1_104 C2_104 106.2(3) . . ?
O1_104 C1_104 H1A_104 110.5 . . ?
C2_104 C1_104 H1A_104 110.5 . . ?
O1_104 C1_104 H1B_104 110.5 . . ?
C2_104 C1_104 H1B_104 110.5 . . ?
H1A_104 C1_104 H1B_104 108.7 . . ?
C1_104 C2_104 C3_104 102.9(4) . . ?
C1_104 C2_104 H2A_104 111.2 . . ?
C3_104 C2_104 H2A_104 111.2 . . ?
C1_104 C2_104 H2B_104 111.2 . . ?
C3_104 C2_104 H2B_104 111.2 . . ?
H2A_104 C2_104 H2B_104 109.1 . . ?
C2_104 C3_104 C4_104 102.8(4) . . ?
C2_104 C3_104 H3A_104 111.2 . . ?
C4_104 C3_104 H3A_104 111.2 . . ?
C2_104 C3_104 H3B_104 111.2 . . ?
C4_104 C3_104 H3B_104 111.2 . . ?
H3A_104 C3_104 H3B_104 109.1 . . ?
O1_104 C4_104 C3_104 106.3(4) . . ?
O1_104 C4_104 H4A_104 110.5 . . ?
C3_104 C4_104 H4A_104 110.5 . . ?
O1_104 C4_104 H4B_104 110.5 . . ?
C3_104 C4_104 H4B_104 110.5 . . ?
H4A_104 C4_104 H4B_104 108.7 . . ?
C1_105 O1_105 C4_105 109.6(13) . . ?
C1_105 O1_105 Na2 126.7(11) . . ?
C4_105 O1_105 Na2 121.8(11) . . ?
O1_105 C1_105 C2_105 106.5(10) . . ?
O1_105 C1_105 H1A_105 110.4 . . ?
C2_105 C1_105 H1A_105 110.4 . . ?
O1_105 C1_105 H1B_105 110.4 . . ?
C2_105 C1_105 H1B_105 110.4 . . ?
H1A_105 C1_105 H1B_105 108.6 . . ?
C1_105 C2_105 C3_105 104.2(8) . . ?
C1_105 C2_105 H2A_105 110.9 . . ?
C3_105 C2_105 H2A_105 110.9 . . ?
C1_105 C2_105 H2B_105 110.9 . . ?
C3_105 C2_105 H2B_105 110.9 . . ?
H2A_105 C2_105 H2B_105 108.9 . . ?
C2_105 C3_105 C4_105 103.0(8) . . ?
C2_105 C3_105 H3A_105 111.2 . . ?
C4_105 C3_105 H3A_105 111.2 . . ?
C2_105 C3_105 H3B_105 111.2 . . ?
C4_105 C3_105 H3B_105 111.2 . . ?
H3A_105 C3_105 H3B_105 109.1 . . ?
O1_105 C4_105 C3_105 105.2(11) . . ?
O1_105 C4_105 H4A_105 110.7 . . ?
C3_105 C4_105 H4A_105 110.7 . . ?
O1_105 C4_105 H4B_105 110.7 . . ?
C3_105 C4_105 H4B_105 110.7 . . ?
H4A_105 C4_105 H4B_105 108.8 . . ?
C4_106 O1_106 C1_106 107.8(14) . . ?
C4_106 O1_106 Na2 114.2(10) . . ?
C1_106 O1_106 Na2 135.3(13) . . ?
O1_106 C1_106 C2_106 104.7(11) . . ?
O1_106 C1_106 H1A_106 110.8 . . ?
C2_106 C1_106 H1A_106 110.8 . . ?
O1_106 C1_106 H1B_106 110.8 . . ?
C2_106 C1_106 H1B_106 110.8 . . ?
H1A_106 C1_106 H1B_106 108.9 . . ?
C3_106 C2_106 C1_106 107.0(8) . . ?
C3_106 C2_106 H2A_106 110.3 . . ?
C1_106 C2_106 H2A_106 110.3 . . ?
C3_106 C2_106 H2B_106 110.3 . . ?
C1_106 C2_106 H2B_106 110.3 . . ?
H2A_106 C2_106 H2B_106 108.6 . . ?
C4_106 C3_106 C2_106 102.9(10) . . ?
C4_106 C3_106 H3A_106 111.2 . . ?
C2_106 C3_106 H3A_106 111.2 . . ?
C4_106 C3_106 H3B_106 111.2 . . ?
C2_106 C3_106 H3B_106 111.2 . . ?
H3A_106 C3_106 H3B_106 109.1 . . ?
O1_106 C4_106 C3_106 106.7(12) . . ?
O1_106 C4_106 H4A_106 110.4 . . ?
C3_106 C4_106 H4A_106 110.4 . . ?
O1_106 C4_106 H4B_106 110.4 . . ?
C3_106 C4_106 H4B_106 110.4 . . ?
H4A_106 C4_106 H4B_106 108.6 . . ?
C4_107 O1_107 C1_107 107.6(3) . . ?
C4_107 O1_107 Na3 135.5(3) . . ?
C1_107 O1_107 Na3 113.7(2) . . ?
O1_107 C1_107 C2_107 107.8(4) . . ?
O1_107 C1_107 H1A_107 110.2 . . ?
C2_107 C1_107 H1A_107 110.2 . . ?
O1_107 C1_107 H1B_107 110.2 . . ?
C2_107 C1_107 H1B_107 110.2 . . ?
H1A_107 C1_107 H1B_107 108.5 . . ?
C1_107 C2_107 C3_107 102.1(4) . . ?
C1_107 C2_107 H2A_107 111.4 . . ?
C3_107 C2_107 H2A_107 111.4 . . ?
C1_107 C2_107 H2B_107 111.4 . . ?
C3_107 C2_107 H2B_107 111.4 . . ?
H2A_107 C2_107 H2B_107 109.2 . . ?
C2_107 C3_107 C4_107 107.2(4) . . ?
C2_107 C3_107 H3A_107 110.3 . . ?
C4_107 C3_107 H3A_107 110.3 . . ?
C2_107 C3_107 H3B_107 110.3 . . ?
C4_107 C3_107 H3B_107 110.3 . . ?
H3A_107 C3_107 H3B_107 108.5 . . ?
O1_107 C4_107 C3_107 105.0(4) . . ?
O1_107 C4_107 H4A_107 110.7 . . ?
C3_107 C4_107 H4A_107 110.7 . . ?
O1_107 C4_107 H4B_107 110.7 . . ?
C3_107 C4_107 H4B_107 110.7 . . ?
H4A_107 C4_107 H4B_107 108.8 . . ?
C4_108 O1_108 C1_108 105.9(11) . . ?
C4_108 O1_108 Na3 118.4(8) . . ?
C1_108 O1_108 Na3 135.6(8) . . ?
C2_108 C1_108 O1_108 110.1(11) . . ?
C2_108 C1_108 H1A_108 109.6 . . ?
O1_108 C1_108 H1A_108 109.6 . . ?
C2_108 C1_108 H1B_108 109.6 . . ?
O1_108 C1_108 H1B_108 109.6 . . ?
H1A_108 C1_108 H1B_108 108.2 . . ?
C1_108 C2_108 C3_108 100.0(11) . . ?
C1_108 C2_108 H2A_108 111.8 . . ?
C3_108 C2_108 H2A_108 111.8 . . ?
C1_108 C2_108 H2B_108 111.8 . . ?
C3_108 C2_108 H2B_108 111.8 . . ?
H2A_108 C2_108 H2B_108 109.5 . . ?
C2_108 C3_108 C4_108 102.7(10) . . ?
C2_108 C3_108 H3A_108 111.2 . . ?
C4_108 C3_108 H3A_108 111.2 . . ?
C2_108 C3_108 H3B_108 111.2 . . ?
C4_108 C3_108 H3B_108 111.2 . . ?
H3A_108 C3_108 H3B_108 109.1 . . ?
O1_108 C4_108 C3_108 106.3(9) . . ?
O1_108 C4_108 H4A_108 110.5 . . ?
C3_108 C4_108 H4A_108 110.5 . . ?
O1_108 C4_108 H4B_108 110.5 . . ?
C3_108 C4_108 H4B_108 110.5 . . ?
H4A_108 C4_108 H4B_108 108.7 . . ?
C4_109 O1_109 C1_109 117.1(17) . . ?
C4_109 O1_109 Na3 113.5(15) . . ?
C1_109 O1_109 Na3 115.9(15) . . ?
C2_109 C1_109 O1_109 95.7(15) . . ?
C2_109 C1_109 H1A_109 112.6 . . ?
O1_109 C1_109 H1A_109 112.6 . . ?
C2_109 C1_109 H1B_109 112.6 . . ?
O1_109 C1_109 H1B_109 112.6 . . ?
H1A_109 C1_109 H1B_109 110.1 . . ?
C1_109 C2_109 C3_109 106.5(16) . . ?
C1_109 C2_109 H2A_109 110.4 . . ?
C3_109 C2_109 H2A_109 110.4 . . ?
C1_109 C2_109 H2B_109 110.4 . . ?
C3_109 C2_109 H2B_109 110.4 . . ?
H2A_109 C2_109 H2B_109 108.6 . . ?
C4_109 C3_109 C2_109 106.9(15) . . ?
C4_109 C3_109 H3A_109 110.3 . . ?
C2_109 C3_109 H3A_109 110.3 . . ?
C4_109 C3_109 H3B_109 110.3 . . ?
C2_109 C3_109 H3B_109 110.3 . . ?
H3A_109 C3_109 H3B_109 108.6 . . ?
O1_109 C4_109 C3_109 101.2(16) . . ?
O1_109 C4_109 H4A_109 111.5 . . ?
C3_109 C4_109 H4A_109 111.5 . . ?
O1_109 C4_109 H4B_109 111.5 . . ?
C3_109 C4_109 H4B_109 111.5 . . ?
H4A_109 C4_109 H4B_109 109.3 . . ?
C4_110 O1_110 C1_110 107.6(11) . . ?
C4_110 O1_110 Na4 123.8(13) . . ?
C1_110 O1_110 Na4 114.7(11) . . ?
C2_110 C1_110 O1_110 105.2(11) . . ?
C2_110 C1_110 H1A_110 110.7 . . ?
O1_110 C1_110 H1A_110 110.7 . . ?
C2_110 C1_110 H1B_110 110.7 . . ?
O1_110 C1_110 H1B_110 110.7 . . ?
H1A_110 C1_110 H1B_110 108.8 . . ?
C3_110 C2_110 C1_110 112.0(11) . . ?
C3_110 C2_110 H2A_110 109.2 . . ?
C1_110 C2_110 H2A_110 109.2 . . ?
C3_110 C2_110 H2B_110 109.2 . . ?
C1_110 C2_110 H2B_110 109.2 . . ?
H2A_110 C2_110 H2B_110 107.9 . . ?
C2_110 C3_110 C4_110 103.3(11) . . ?
C2_110 C3_110 H3A_110 111.1 . . ?
C4_110 C3_110 H3A_110 111.1 . . ?
C2_110 C3_110 H3B_110 111.1 . . ?
C4_110 C3_110 H3B_110 111.1 . . ?
H3A_110 C3_110 H3B_110 109.1 . . ?
O1_110 C4_110 C3_110 106.3(14) . . ?
O1_110 C4_110 H4A_110 110.5 . . ?
C3_110 C4_110 H4A_110 110.5 . . ?
O1_110 C4_110 H4B_110 110.5 . . ?
C3_110 C4_110 H4B_110 110.5 . . ?
H4A_110 C4_110 H4B_110 108.7 . . ?
C1_111 O1_111 C4_111 108.1(15) . . ?
C1_111 O1_111 Na4 115.0(13) . . ?
C4_111 O1_111 Na4 135.0(14) . . ?
O1_111 C1_111 C2_111 112.2(14) . . ?
O1_111 C1_111 H1A_111 109.2 . . ?
C2_111 C1_111 H1A_111 109.2 . . ?
O1_111 C1_111 H1B_111 109.2 . . ?
C2_111 C1_111 H1B_111 109.2 . . ?
H1A_111 C1_111 H1B_111 107.9 . . ?
C1_111 C2_111 C3_111 101.1(11) . . ?
C1_111 C2_111 H2A_111 111.6 . . ?
C3_111 C2_111 H2A_111 111.6 . . ?
C1_111 C2_111 H2B_111 111.6 . . ?
C3_111 C2_111 H2B_111 111.6 . . ?
H2A_111 C2_111 H2B_111 109.4 . . ?
C2_111 C3_111 C4_111 112.5(12) . . ?
C2_111 C3_111 H3A_111 109.1 . . ?
C4_111 C3_111 H3A_111 109.1 . . ?
C2_111 C3_111 H3B_111 109.1 . . ?
C4_111 C3_111 H3B_111 109.1 . . ?
H3A_111 C3_111 H3B_111 107.8 . . ?
O1_111 C4_111 C3_111 100.8(16) . . ?
O1_111 C4_111 H4A_111 111.6 . . ?
C3_111 C4_111 H4A_111 111.6 . . ?
O1_111 C4_111 H4B_111 111.6 . . ?
C3_111 C4_111 H4B_111 111.6 . . ?
H4A_111 C4_111 H4B_111 109.4 . . ?
C4_112 O1_112 C1_112 107.6(9) . . ?
C4_112 O1_112 Na4 129.5(8) . . ?
C1_112 O1_112 Na4 122.7(8) . . ?
O1_112 C1_112 C2_112 106.9(8) . . ?
O1_112 C1_112 H1A_112 110.3 . . ?
C2_112 C1_112 H1A_112 110.3 . . ?
O1_112 C1_112 H1B_112 110.3 . . ?
C2_112 C1_112 H1B_112 110.3 . . ?
H1A_112 C1_112 H1B_112 108.6 . . ?
C1_112 C2_112 C3_112 106.3(7) . . ?
C1_112 C2_112 H2A_112 110.5 . . ?
C3_112 C2_112 H2A_112 110.5 . . ?
C1_112 C2_112 H2B_112 110.5 . . ?
C3_112 C2_112 H2B_112 110.5 . . ?
H2A_112 C2_112 H2B_112 108.7 . . ?
C2_112 C3_112 C4_112 103.4(7) . . ?
C2_112 C3_112 H3A_112 111.1 . . ?
C4_112 C3_112 H3A_112 111.1 . . ?
C2_112 C3_112 H3B_112 111.1 . . ?
C4_112 C3_112 H3B_112 111.1 . . ?
H3A_112 C3_112 H3B_112 109.0 . . ?
O1_112 C4_112 C3_112 104.4(7) . . ?
O1_112 C4_112 H4A_112 110.9 . . ?
C3_112 C4_112 H4A_112 110.9 . . ?
O1_112 C4_112 H4B_112 110.9 . . ?
C3_112 C4_112 H4B_112 110.9 . . ?
H4A_112 C4_112 H4B_112 108.9 . . ?
C1_113 O1_113 C4_113 109.8(19) . . ?
C1_113 O1_113 Na4 133(2) . . ?
C4_113 O1_113 Na4 112.9(16) . . ?
O1_113 C1_113 C2_113 109.1(17) . . ?
O1_113 C1_113 H1A_113 109.9 . . ?
C2_113 C1_113 H1A_113 109.9 . . ?
O1_113 C1_113 H1B_113 109.9 . . ?
C2_113 C1_113 H1B_113 109.9 . . ?
H1A_113 C1_113 H1B_113 108.3 . . ?
C1_113 C2_113 C3_113 106.6(15) . . ?
C1_113 C2_113 H2A_113 110.4 . . ?
C3_113 C2_113 H2A_113 110.4 . . ?
C1_113 C2_113 H2B_113 110.4 . . ?
C3_113 C2_113 H2B_113 110.4 . . ?
H2A_113 C2_113 H2B_113 108.6 . . ?
C4_113 C3_113 C2_113 105.5(16) . . ?
C4_113 C3_113 H3A_113 110.6 . . ?
C2_113 C3_113 H3A_113 110.6 . . ?
C4_113 C3_113 H3B_113 110.6 . . ?
C2_113 C3_113 H3B_113 110.6 . . ?
H3A_113 C3_113 H3B_113 108.8 . . ?
O1_113 C4_113 C3_113 106.1(17) . . ?
O1_113 C4_113 H4A_113 110.5 . . ?
C3_113 C4_113 H4A_113 110.5 . . ?
O1_113 C4_113 H4B_113 110.5 . . ?
C3_113 C4_113 H4B_113 110.5 . . ?
H4A_113 C4_113 H4B_113 108.7 . . ?
 
loop_
 _geom_torsion_atom_site_label_1
 _geom_torsion_atom_site_label_2
 _geom_torsion_atom_site_label_3
 _geom_torsion_atom_site_label_4
 _geom_torsion
 _geom_torsion_site_symmetry_1
 _geom_torsion_site_symmetry_2
 _geom_torsion_site_symmetry_3
 _geom_torsion_site_symmetry_4
 _geom_torsion_publ_flag
Ni1 O1_1 C1_1 C2_1 -63.2(3) . . . . ?
Na1 O1_1 C1_1 C2_1 105.3(3) . . . . ?
Ni1 O1_1 C1_1 C10_1 115.7(2) . . . . ?
Na1 O1_1 C1_1 C10_1 -75.7(3) . . . . ?
O1_1 C1_1 C2_1 C3_1 177.1(2) . . . . ?
C10_1 C1_1 C2_1 C3_1 -1.9(3) . . . . ?
O1_1 C1_1 C2_1 C18_1 1.1(3) . . . . ?
C10_1 C1_1 C2_1 C18_1 -177.8(2) . . . . ?
C1_1 C2_1 C3_1 C8_1 0.4(4) . . . . ?
C18_1 C2_1 C3_1 C8_1 176.5(2) . . . . ?
C1_1 C2_1 C3_1 C4_1 -176.9(2) . . . . ?
C18_1 C2_1 C3_1 C4_1 -0.9(4) . . . . ?
C8_1 C3_1 C4_1 C5_1 0.2(4) . . . . ?
C2_1 C3_1 C4_1 C5_1 177.6(3) . . . . ?
C3_1 C4_1 C5_1 C6_1 0.7(5) . . . . ?
C4_1 C5_1 C6_1 C7_1 -0.2(6) . . . . ?
C5_1 C6_1 C7_1 C8_1 -1.2(6) . . . . ?
C6_1 C7_1 C8_1 C9_1 -177.7(4) . . . . ?
C6_1 C7_1 C8_1 C3_1 2.1(6) . . . . ?
C4_1 C3_1 C8_1 C9_1 178.3(3) . . . . ?
C2_1 C3_1 C8_1 C9_1 0.8(4) . . . . ?
C4_1 C3_1 C8_1 C7_1 -1.6(4) . . . . ?
C2_1 C3_1 C8_1 C7_1 -179.0(3) . . . . ?
C7_1 C8_1 C9_1 C10_1 179.4(3) . . . . ?
C3_1 C8_1 C9_1 C10_1 -0.5(5) . . . . ?
C8_1 C9_1 C10_1 C1_1 -1.1(5) . . . . ?
C8_1 C9_1 C10_1 C11_1 177.7(3) . . . . ?
O1_1 C1_1 C10_1 C9_1 -176.8(3) . . . . ?
C2_1 C1_1 C10_1 C9_1 2.2(4) . . . . ?
O1_1 C1_1 C10_1 C11_1 4.5(4) . . . . ?
C2_1 C1_1 C10_1 C11_1 -176.5(2) . . . . ?
C9_1 C10_1 C11_1 C16_1 -125.6(3) . . . . ?
C1_1 C10_1 C11_1 C16_1 53.1(4) . . . . ?
C9_1 C10_1 C11_1 C12_1 49.0(4) . . . . ?
C1_1 C10_1 C11_1 C12_1 -132.3(3) . . . . ?
C16_1 C11_1 C12_1 C13_1 0.2(4) . . . . ?
C10_1 C11_1 C12_1 C13_1 -174.6(3) . . . . ?
C11_1 C12_1 C13_1 C14_1 0.2(5) . . . . ?
C12_1 C13_1 C14_1 C15_1 -0.1(5) . . . . ?
C12_1 C13_1 C14_1 Cl1_1 179.6(2) . . . . ?
C13_1 C14_1 C15_1 C16_1 -0.5(5) . . . . ?
Cl1_1 C14_1 C15_1 C16_1 179.9(3) . . . . ?
C14_1 C15_1 C16_1 C11_1 0.9(5) . . . . ?
C12_1 C11_1 C16_1 C15_1 -0.7(4) . . . . ?
C10_1 C11_1 C16_1 C15_1 174.0(3) . . . . ?
Ni1 O2_1 C17_1 C18_1 -72.3(3) . . . . ?
Na2 O2_1 C17_1 C18_1 146.8(2) . . . . ?
Ni1 O2_1 C17_1 C26_1 105.4(2) . . . . ?
Na2 O2_1 C17_1 C26_1 -35.5(4) . . . . ?
O2_1 C17_1 C18_1 C19_1 173.4(2) . . . . ?
C26_1 C17_1 C18_1 C19_1 -4.3(4) . . . . ?
O2_1 C17_1 C18_1 C2_1 -9.2(4) . . . . ?
C26_1 C17_1 C18_1 C2_1 173.2(2) . . . . ?
C1_1 C2_1 C18_1 C17_1 65.9(3) . . . . ?
C3_1 C2_1 C18_1 C17_1 -110.1(3) . . . . ?
C1_1 C2_1 C18_1 C19_1 -116.7(3) . . . . ?
C3_1 C2_1 C18_1 C19_1 67.3(3) . . . . ?
C17_1 C18_1 C19_1 C20_1 -173.5(3) . . . . ?
C2_1 C18_1 C19_1 C20_1 9.1(4) . . . . ?
C17_1 C18_1 C19_1 C24_1 5.0(4) . . . . ?
C2_1 C18_1 C19_1 C24_1 -172.4(2) . . . . ?
C24_1 C19_1 C20_1 C21_1 1.8(4) . . . . ?
C18_1 C19_1 C20_1 C21_1 -179.7(3) . . . . ?
C19_1 C20_1 C21_1 C22_1 0.3(5) . . . . ?
C20_1 C21_1 C22_1 C23_1 -1.3(6) . . . . ?
C21_1 C22_1 C23_1 C24_1 0.2(6) . . . . ?
C20_1 C19_1 C24_1 C25_1 176.1(3) . . . . ?
C18_1 C19_1 C24_1 C25_1 -2.4(4) . . . . ?
C20_1 C19_1 C24_1 C23_1 -2.8(4) . . . . ?
C18_1 C19_1 C24_1 C23_1 178.7(3) . . . . ?
C22_1 C23_1 C24_1 C25_1 -177.0(3) . . . . ?
C22_1 C23_1 C24_1 C19_1 1.9(5) . . . . ?
C19_1 C24_1 C25_1 C26_1 -0.9(4) . . . . ?
C23_1 C24_1 C25_1 C26_1 178.0(3) . . . . ?
C24_1 C25_1 C26_1 C17_1 1.6(4) . . . . ?
C24_1 C25_1 C26_1 C27_1 -176.1(3) . . . . ?
O2_1 C17_1 C26_1 C25_1 -176.7(2) . . . . ?
C18_1 C17_1 C26_1 C25_1 1.1(4) . . . . ?
O2_1 C17_1 C26_1 C27_1 1.1(3) . . . . ?
C18_1 C17_1 C26_1 C27_1 178.9(2) . . . . ?
C25_1 C26_1 C27_1 C32_1 71.1(4) . . . . ?
C17_1 C26_1 C27_1 C32_1 -106.7(3) . . . . ?
C25_1 C26_1 C27_1 C28_1 -111.5(3) . . . . ?
C17_1 C26_1 C27_1 C28_1 70.7(3) . . . . ?
C32_1 C27_1 C28_1 C29_1 0.6(4) . . . . ?
C26_1 C27_1 C28_1 C29_1 -176.9(3) . . . . ?
C27_1 C28_1 C29_1 C30_1 -0.2(4) . . . . ?
C28_1 C29_1 C30_1 C31_1 0.6(5) . . . . ?
C28_1 C29_1 C30_1 Cl2_1 -178.9(2) . . . . ?
C29_1 C30_1 C31_1 C32_1 -1.4(5) . . . . ?
Cl2_1 C30_1 C31_1 C32_1 178.1(3) . . . . ?
C28_1 C27_1 C32_1 C31_1 -1.3(5) . . . . ?
C26_1 C27_1 C32_1 C31_1 176.2(3) . . . . ?
C30_1 C31_1 C32_1 C27_1 1.8(6) . . . . ?
Ni1 O1_2 C1_2 C2_2 -67.7(3) . . . . ?
Na1 O1_2 C1_2 C2_2 140.5(2) . . . . ?
Ni1 O1_2 C1_2 C10_2 113.9(2) . . . . ?
Na1 O1_2 C1_2 C10_2 -37.9(4) . . . . ?
O1_2 C1_2 C2_2 C3_2 174.3(2) . . . . ?
C10_2 C1_2 C2_2 C3_2 -7.3(4) . . . . ?
O1_2 C1_2 C2_2 C18_2 -7.4(4) . . . . ?
C10_2 C1_2 C2_2 C18_2 171.0(2) . . . . ?
C1_2 C2_2 C3_2 C4_2 -170.3(3) . . . . ?
C18_2 C2_2 C3_2 C4_2 11.3(4) . . . . ?
C1_2 C2_2 C3_2 C8_2 8.6(4) . . . . ?
C18_2 C2_2 C3_2 C8_2 -169.7(2) . . . . ?
C8_2 C3_2 C4_2 C5_2 2.1(4) . . . . ?
C2_2 C3_2 C4_2 C5_2 -178.9(3) . . . . ?
C3_2 C4_2 C5_2 C6_2 0.9(5) . . . . ?
C4_2 C5_2 C6_2 C7_2 -2.0(5) . . . . ?
C5_2 C6_2 C7_2 C8_2 -0.1(5) . . . . ?
C6_2 C7_2 C8_2 C3_2 3.1(5) . . . . ?
C6_2 C7_2 C8_2 C9_2 -176.1(3) . . . . ?
C4_2 C3_2 C8_2 C7_2 -4.1(4) . . . . ?
C2_2 C3_2 C8_2 C7_2 176.9(3) . . . . ?
C4_2 C3_2 C8_2 C9_2 175.2(3) . . . . ?
C2_2 C3_2 C8_2 C9_2 -3.8(4) . . . . ?
C7_2 C8_2 C9_2 C10_2 176.8(3) . . . . ?
C3_2 C8_2 C9_2 C10_2 -2.4(4) . . . . ?
C8_2 C9_2 C10_2 C1_2 3.8(4) . . . . ?
C8_2 C9_2 C10_2 C11_2 -178.2(3) . . . . ?
O1_2 C1_2 C10_2 C9_2 179.6(2) . . . . ?
C2_2 C1_2 C10_2 C9_2 1.2(4) . . . . ?
O1_2 C1_2 C10_2 C11_2 1.5(4) . . . . ?
C2_2 C1_2 C10_2 C11_2 -176.9(2) . . . . ?
C9_2 C10_2 C11_2 C12_2 -57.6(4) . . . . ?
C1_2 C10_2 C11_2 C12_2 120.4(3) . . . . ?
C9_2 C10_2 C11_2 C16_2 120.9(3) . . . . ?
C1_2 C10_2 C11_2 C16_2 -61.0(4) . . . . ?
C16_2 C11_2 C12_2 C13_2 0.8(5) . . . . ?
C10_2 C11_2 C12_2 C13_2 179.4(3) . . . . ?
C11_2 C12_2 C13_2 C14_2 -0.1(5) . . . . ?
C12_2 C13_2 C14_2 C15_2 -0.7(5) . . . . ?
C12_2 C13_2 C14_2 Cl1_2 178.4(3) . . . . ?
C13_2 C14_2 C15_2 C16_2 0.7(5) . . . . ?
Cl1_2 C14_2 C15_2 C16_2 -178.3(2) . . . . ?
C14_2 C15_2 C16_2 C11_2 0.0(4) . . . . ?
C12_2 C11_2 C16_2 C15_2 -0.7(4) . . . . ?
C10_2 C11_2 C16_2 C15_2 -179.3(3) . . . . ?
Ni1 O2_2 C17_2 C18_2 -67.7(3) . . . . ?
Na2 O2_2 C17_2 C18_2 128.6(2) . . . . ?
Ni1 O2_2 C17_2 C26_2 115.3(2) . . . . ?
Na2 O2_2 C17_2 C26_2 -48.4(4) . . . . ?
O2_2 C17_2 C18_2 C19_2 179.0(2) . . . . ?
C26_2 C17_2 C18_2 C19_2 -4.0(4) . . . . ?
O2_2 C17_2 C18_2 C2_2 -0.9(4) . . . . ?
C26_2 C17_2 C18_2 C2_2 176.1(2) . . . . ?
C1_2 C2_2 C18_2 C17_2 64.4(3) . . . . ?
C3_2 C2_2 C18_2 C17_2 -117.2(3) . . . . ?
C1_2 C2_2 C18_2 C19_2 -115.5(3) . . . . ?
C3_2 C2_2 C18_2 C19_2 62.8(3) . . . . ?
C17_2 C18_2 C19_2 C24_2 2.7(4) . . . . ?
C2_2 C18_2 C19_2 C24_2 -177.4(2) . . . . ?
C17_2 C18_2 C19_2 C20_2 -176.4(2) . . . . ?
C2_2 C18_2 C19_2 C20_2 3.5(4) . . . . ?
C24_2 C19_2 C20_2 C21_2 -0.1(4) . . . . ?
C18_2 C19_2 C20_2 C21_2 179.0(3) . . . . ?
C19_2 C20_2 C21_2 C22_2 0.7(4) . . . . ?
C20_2 C21_2 C22_2 C23_2 -0.7(5) . . . . ?
C21_2 C22_2 C23_2 C24_2 0.1(5) . . . . ?
C22_2 C23_2 C24_2 C25_2 -179.0(3) . . . . ?
C22_2 C23_2 C24_2 C19_2 0.5(4) . . . . ?
C20_2 C19_2 C24_2 C25_2 179.1(2) . . . . ?
C18_2 C19_2 C24_2 C25_2 0.0(4) . . . . ?
C20_2 C19_2 C24_2 C23_2 -0.5(4) . . . . ?
C18_2 C19_2 C24_2 C23_2 -179.6(2) . . . . ?
C23_2 C24_2 C25_2 C26_2 178.3(3) . . . . ?
C19_2 C24_2 C25_2 C26_2 -1.2(4) . . . . ?
C24_2 C25_2 C26_2 C17_2 -0.1(4) . . . . ?
C24_2 C25_2 C26_2 C27_2 175.8(2) . . . . ?
O2_2 C17_2 C26_2 C25_2 179.9(2) . . . . ?
C18_2 C17_2 C26_2 C25_2 2.8(4) . . . . ?
O2_2 C17_2 C26_2 C27_2 4.0(3) . . . . ?
C18_2 C17_2 C26_2 C27_2 -173.1(2) . . . . ?
C25_2 C26_2 C27_2 C32_2 -46.8(4) . . . . ?
C17_2 C26_2 C27_2 C32_2 129.0(3) . . . . ?
C25_2 C26_2 C27_2 C28_2 133.8(3) . . . . ?
C17_2 C26_2 C27_2 C28_2 -50.4(4) . . . . ?
C32_2 C27_2 C28_2 C29_2 -1.1(4) . . . . ?
C26_2 C27_2 C28_2 C29_2 178.4(3) . . . . ?
C27_2 C28_2 C29_2 C30_2 0.0(5) . . . . ?
C28_2 C29_2 C30_2 C31_2 1.5(5) . . . . ?
C28_2 C29_2 C30_2 Cl2_2 -177.9(2) . . . . ?
C29_2 C30_2 C31_2 C32_2 -1.9(5) . . . . ?
Cl2_2 C30_2 C31_2 C32_2 177.6(2) . . . . ?
C30_2 C31_2 C32_2 C27_2 0.7(5) . . . . ?
C28_2 C27_2 C32_2 C31_2 0.7(4) . . . . ?
C26_2 C27_2 C32_2 C31_2 -178.7(3) . . . . ?
Ni2 O1_3 C1_3 C2_3 -69.7(2) . . . . ?
Na3 O1_3 C1_3 C2_3 107.5(3) . . . . ?
Ni2 O1_3 C1_3 C10_3 108.4(2) . . . . ?
Na3 O1_3 C1_3 C10_3 -74.4(4) . . . . ?
O1_3 C1_3 C2_3 C3_3 175.6(2) . . . . ?
C10_3 C1_3 C2_3 C3_3 -2.5(3) . . . . ?
O1_3 C1_3 C2_3 C18_3 0.0(4) . . . . ?
C10_3 C1_3 C2_3 C18_3 -178.1(2) . . . . ?
C1_3 C2_3 C3_3 C4_3 -177.7(2) . . . . ?
C18_3 C2_3 C3_3 C4_3 -2.0(4) . . . . ?
C1_3 C2_3 C3_3 C8_3 0.0(4) . . . . ?
C18_3 C2_3 C3_3 C8_3 175.7(2) . . . . ?
C2_3 C3_3 C4_3 C5_3 177.6(3) . . . . ?
C8_3 C3_3 C4_3 C5_3 -0.2(4) . . . . ?
C3_3 C4_3 C5_3 C6_3 0.1(5) . . . . ?
C4_3 C5_3 C6_3 C7_3 -0.4(5) . . . . ?
C5_3 C6_3 C7_3 C8_3 0.7(5) . . . . ?
C6_3 C7_3 C8_3 C9_3 -179.5(3) . . . . ?
C6_3 C7_3 C8_3 C3_3 -0.7(5) . . . . ?
C4_3 C3_3 C8_3 C9_3 179.3(3) . . . . ?
C2_3 C3_3 C8_3 C9_3 1.5(4) . . . . ?
C4_3 C3_3 C8_3 C7_3 0.5(4) . . . . ?
C2_3 C3_3 C8_3 C7_3 -177.4(3) . . . . ?
C7_3 C8_3 C9_3 C10_3 178.5(3) . . . . ?
C3_3 C8_3 C9_3 C10_3 -0.3(4) . . . . ?
C8_3 C9_3 C10_3 C1_3 -2.2(4) . . . . ?
C8_3 C9_3 C10_3 C11_3 178.0(3) . . . . ?
O1_3 C1_3 C10_3 C9_3 -174.5(2) . . . . ?
C2_3 C1_3 C10_3 C9_3 3.7(4) . . . . ?
O1_3 C1_3 C10_3 C11_3 5.2(3) . . . . ?
C2_3 C1_3 C10_3 C11_3 -176.6(2) . . . . ?
C9_3 C10_3 C11_3 C16_3 -129.3(3) . . . . ?
C1_3 C10_3 C11_3 C16_3 51.0(4) . . . . ?
C9_3 C10_3 C11_3 C12_3 48.5(4) . . . . ?
C1_3 C10_3 C11_3 C12_3 -131.2(3) . . . . ?
C16_3 C11_3 C12_3 C13_3 -0.9(4) . . . . ?
C10_3 C11_3 C12_3 C13_3 -178.8(2) . . . . ?
C11_3 C12_3 C13_3 C14_3 0.4(4) . . . . ?
C12_3 C13_3 C14_3 C15_3 1.0(5) . . . . ?
C12_3 C13_3 C14_3 Cl1_3 -179.1(2) . . . . ?
C13_3 C14_3 C15_3 C16_3 -1.7(5) . . . . ?
Cl1_3 C14_3 C15_3 C16_3 178.3(3) . . . . ?
C14_3 C15_3 C16_3 C11_3 1.2(5) . . . . ?
C12_3 C11_3 C16_3 C15_3 0.1(4) . . . . ?
C10_3 C11_3 C16_3 C15_3 178.0(3) . . . . ?
Ni2 O2_3 C17_3 C18_3 -67.6(2) . . . . ?
Na4 O2_3 C17_3 C18_3 144.7(2) . . . . ?
Ni2 O2_3 C17_3 C26_3 114.0(2) . . . . ?
Na4 O2_3 C17_3 C26_3 -33.8(3) . . . . ?
O2_3 C17_3 C18_3 C19_3 173.9(2) . . . . ?
C26_3 C17_3 C18_3 C19_3 -7.7(3) . . . . ?
O2_3 C17_3 C18_3 C2_3 -8.2(3) . . . . ?
C26_3 C17_3 C18_3 C2_3 170.2(2) . . . . ?
C1_3 C2_3 C18_3 C17_3 66.7(3) . . . . ?
C3_3 C2_3 C18_3 C17_3 -109.0(3) . . . . ?
C1_3 C2_3 C18_3 C19_3 -115.4(3) . . . . ?
C3_3 C2_3 C18_3 C19_3 68.9(3) . . . . ?
C17_3 C18_3 C19_3 C24_3 4.8(3) . . . . ?
C2_3 C18_3 C19_3 C24_3 -173.1(2) . . . . ?
C17_3 C18_3 C19_3 C20_3 -173.6(2) . . . . ?
C2_3 C18_3 C19_3 C20_3 8.5(4) . . . . ?
C24_3 C19_3 C20_3 C21_3 -1.8(4) . . . . ?
C18_3 C19_3 C20_3 C21_3 176.6(3) . . . . ?
C19_3 C20_3 C21_3 C22_3 1.5(5) . . . . ?
C20_3 C21_3 C22_3 C23_3 -0.7(5) . . . . ?
C21_3 C22_3 C23_3 C24_3 0.2(5) . . . . ?
C22_3 C23_3 C24_3 C25_3 -178.7(3) . . . . ?
C22_3 C23_3 C24_3 C19_3 -0.6(4) . . . . ?
C20_3 C19_3 C24_3 C25_3 179.5(2) . . . . ?
C18_3 C19_3 C24_3 C25_3 1.1(4) . . . . ?
C20_3 C19_3 C24_3 C23_3 1.3(4) . . . . ?
C18_3 C19_3 C24_3 C23_3 -177.1(2) . . . . ?
C23_3 C24_3 C25_3 C26_3 174.0(2) . . . . ?
C19_3 C24_3 C25_3 C26_3 -4.1(4) . . . . ?
C24_3 C25_3 C26_3 C17_3 1.3(4) . . . . ?
C24_3 C25_3 C26_3 C27_3 -177.3(2) . . . . ?
O2_3 C17_3 C26_3 C25_3 -176.8(2) . . . . ?
C18_3 C17_3 C26_3 C25_3 4.8(3) . . . . ?
O2_3 C17_3 C26_3 C27_3 1.8(3) . . . . ?
C18_3 C17_3 C26_3 C27_3 -176.6(2) . . . . ?
C25_3 C26_3 C27_3 C32_3 -62.4(3) . . . . ?
C17_3 C26_3 C27_3 C32_3 119.0(3) . . . . ?
C25_3 C26_3 C27_3 C28_3 118.5(3) . . . . ?
C17_3 C26_3 C27_3 C28_3 -60.1(3) . . . . ?
C32_3 C27_3 C28_3 C29_3 0.9(4) . . . . ?
C26_3 C27_3 C28_3 C29_3 -179.9(2) . . . . ?
C27_3 C28_3 C29_3 C30_3 -0.6(4) . . . . ?
C28_3 C29_3 C30_3 C31_3 0.0(4) . . . . ?
C28_3 C29_3 C30_3 Cl2_3 180.0(2) . . . . ?
C29_3 C30_3 C31_3 C32_3 0.4(4) . . . . ?
Cl2_3 C30_3 C31_3 C32_3 -179.6(2) . . . . ?
C30_3 C31_3 C32_3 C27_3 -0.1(5) . . . . ?
C28_3 C27_3 C32_3 C31_3 -0.5(4) . . . . ?
C26_3 C27_3 C32_3 C31_3 -179.7(3) . . . . ?
Ni2 O1_4 C1_4 C2_4 -68.3(3) . . . . ?
Na3 O1_4 C1_4 C2_4 153.3(2) . . . . ?
Ni2 O1_4 C1_4 C10_4 111.7(2) . . . . ?
Na3 O1_4 C1_4 C10_4 -26.8(4) . . . . ?
O1_4 C1_4 C2_4 C3_4 173.0(2) . . . . ?
C10_4 C1_4 C2_4 C3_4 -7.0(3) . . . . ?
O1_4 C1_4 C2_4 C17_4 -7.6(3) . . . . ?
C10_4 C1_4 C2_4 C17_4 172.4(2) . . . . ?
C1_4 C2_4 C3_4 C4_4 -170.0(2) . . . . ?
C17_4 C2_4 C3_4 C4_4 10.6(3) . . . . ?
C1_4 C2_4 C3_4 C8_4 6.5(3) . . . . ?
C17_4 C2_4 C3_4 C8_4 -172.9(2) . . . . ?
C8_4 C3_4 C4_4 C5_4 -0.1(4) . . . . ?
C2_4 C3_4 C4_4 C5_4 176.5(2) . . . . ?
C3_4 C4_4 C5_4 C6_4 1.4(4) . . . . ?
C4_4 C5_4 C6_4 C7_4 -0.5(5) . . . . ?
C5_4 C6_4 C7_4 C8_4 -1.6(5) . . . . ?
C6_4 C7_4 C8_4 C9_4 -174.1(3) . . . . ?
C6_4 C7_4 C8_4 C3_4 2.9(4) . . . . ?
C4_4 C3_4 C8_4 C7_4 -2.0(4) . . . . ?
C2_4 C3_4 C8_4 C7_4 -178.6(2) . . . . ?
C4_4 C3_4 C8_4 C9_4 175.1(2) . . . . ?
C2_4 C3_4 C8_4 C9_4 -1.5(3) . . . . ?
C7_4 C8_4 C9_4 C10_4 174.0(2) . . . . ?
C3_4 C8_4 C9_4 C10_4 -3.0(4) . . . . ?
C8_4 C9_4 C10_4 C1_4 2.6(4) . . . . ?
C8_4 C9_4 C10_4 C11_4 -175.3(2) . . . . ?
O1_4 C1_4 C10_4 C9_4 -177.4(2) . . . . ?
C2_4 C1_4 C10_4 C9_4 2.5(3) . . . . ?
O1_4 C1_4 C10_4 C11_4 0.5(3) . . . . ?
C2_4 C1_4 C10_4 C11_4 -179.6(2) . . . . ?
C9_4 C10_4 C11_4 C12_4 -73.8(5) . . . . ?
C1_4 C10_4 C11_4 C12_4 108.3(4) . . . . ?
C9_4 C10_4 C11_4 C16_4 105.9(3) . . . . ?
C1_4 C10_4 C11_4 C16_4 -72.0(4) . . . . ?
C16_4 C11_4 C12_4 C13_4 1.9(8) . . . . ?
C10_4 C11_4 C12_4 C13_4 -178.4(5) . . . . ?
C11_4 C12_4 C13_4 C14_4 -1.5(10) . . . . ?
C12_4 C13_4 C14_4 C15_4 0.1(9) . . . . ?
C12_4 C13_4 C14_4 Cl1_4 178.5(5) . . . . ?
C13_4 C14_4 C15_4 C16_4 0.9(7) . . . . ?
Cl1_4 C14_4 C15_4 C16_4 -177.5(3) . . . . ?
C12_4 C11_4 C16_4 C15_4 -0.9(6) . . . . ?
C10_4 C11_4 C16_4 C15_4 179.4(3) . . . . ?
C14_4 C15_4 C16_4 C11_4 -0.5(6) . . . . ?
C1_4 C2_4 C17_4 C26_4 65.1(3) . . . . ?
C3_4 C2_4 C17_4 C26_4 -115.5(3) . . . . ?
C1_4 C2_4 C17_4 C18_4 -115.1(3) . . . . ?
C3_4 C2_4 C17_4 C18_4 64.3(3) . . . . ?
C26_4 C17_4 C18_4 C19_4 -176.5(2) . . . . ?
C2_4 C17_4 C18_4 C19_4 3.7(4) . . . . ?
C26_4 C17_4 C18_4 C23_4 3.3(4) . . . . ?
C2_4 C17_4 C18_4 C23_4 -176.6(2) . . . . ?
C23_4 C18_4 C19_4 C20_4 0.6(4) . . . . ?
C17_4 C18_4 C19_4 C20_4 -179.6(3) . . . . ?
C18_4 C19_4 C20_4 C21_4 0.1(5) . . . . ?
C19_4 C20_4 C21_4 C22_4 -1.1(5) . . . . ?
C20_4 C21_4 C22_4 C23_4 1.4(5) . . . . ?
C19_4 C18_4 C23_4 C24_4 178.5(2) . . . . ?
C17_4 C18_4 C23_4 C24_4 -1.3(4) . . . . ?
C19_4 C18_4 C23_4 C22_4 -0.3(4) . . . . ?
C17_4 C18_4 C23_4 C22_4 179.9(2) . . . . ?
C21_4 C22_4 C23_4 C24_4 -179.5(3) . . . . ?
C21_4 C22_4 C23_4 C18_4 -0.7(5) . . . . ?
C18_4 C23_4 C24_4 C25_4 -1.2(4) . . . . ?
C22_4 C23_4 C24_4 C25_4 177.6(3) . . . . ?
C23_4 C24_4 C25_4 C26_4 1.5(4) . . . . ?
C23_4 C24_4 C25_4 C27_4 -179.2(3) . . . . ?
Ni2 O2_4 C26_4 C17_4 -66.4(3) . . . . ?
Na4 O2_4 C26_4 C17_4 106.3(3) . . . . ?
Ni2 O2_4 C26_4 C25_4 116.5(2) . . . . ?
Na4 O2_4 C26_4 C25_4 -70.8(3) . . . . ?
C18_4 C17_4 C26_4 O2_4 -179.9(2) . . . . ?
C2_4 C17_4 C26_4 O2_4 -0.1(4) . . . . ?
C18_4 C17_4 C26_4 C25_4 -2.9(3) . . . . ?
C2_4 C17_4 C26_4 C25_4 176.9(2) . . . . ?
C24_4 C25_4 C26_4 O2_4 177.7(2) . . . . ?
C27_4 C25_4 C26_4 O2_4 -1.6(3) . . . . ?
C24_4 C25_4 C26_4 C17_4 0.5(4) . . . . ?
C27_4 C25_4 C26_4 C17_4 -178.7(2) . . . . ?
C24_4 C25_4 C27_4 C28_4 126.2(3) . . . . ?
C26_4 C25_4 C27_4 C28_4 -54.6(4) . . . . ?
C24_4 C25_4 C27_4 C32_4 -52.1(4) . . . . ?
C26_4 C25_4 C27_4 C32_4 127.1(3) . . . . ?
C32_4 C27_4 C28_4 C29_4 2.2(4) . . . . ?
C25_4 C27_4 C28_4 C29_4 -176.2(3) . . . . ?
C27_4 C28_4 C29_4 C30_4 -1.8(5) . . . . ?
C28_4 C29_4 C30_4 C31_4 0.3(5) . . . . ?
C28_4 C29_4 C30_4 Cl2_4 -179.5(3) . . . . ?
C29_4 C30_4 C31_4 C32_4 0.8(5) . . . . ?
Cl2_4 C30_4 C31_4 C32_4 -179.5(3) . . . . ?
C30_4 C31_4 C32_4 C27_4 -0.4(5) . . . . ?
C28_4 C27_4 C32_4 C31_4 -1.0(4) . . . . ?
C25_4 C27_4 C32_4 C31_4 177.3(3) . . . . ?
C4_101 O1_101 C1_101 C2_101 -31(2) . . . . ?
Na1 O1_101 C1_101 C2_101 153.6(17) . . . . ?
O1_101 C1_101 C2_101 C3_101 40.2(19) . . . . ?
C1_101 C2_101 C3_101 C4_101 -35.2(14) . . . . ?
C1_101 O1_101 C4_101 C3_101 9(2) . . . . ?
Na1 O1_101 C4_101 C3_101 -175.4(13) . . . . ?
C2_101 C3_101 C4_101 O1_101 16.9(16) . . . . ?
C4_102 O1_102 C1_102 C2_102 -5(6) . . . . ?
Na1 O1_102 C1_102 C2_102 169(4) . . . . ?
O1_102 C1_102 C2_102 C3_102 -1(5) . . . . ?
C1_102 C2_102 C3_102 C4_102 6(4) . . . . ?
C1_102 O1_102 C4_102 C3_102 9(5) . . . . ?
Na1 O1_102 C4_102 C3_102 -166(3) . . . . ?
C2_102 C3_102 C4_102 O1_102 -9(4) . . . . ?
C4_103 O1_103 C1_103 C2_103 -30.3(5) . . . . ?
Na1 O1_103 C1_103 C2_103 -152.1(4) . . . . ?
O1_103 C1_103 C2_103 C3_103 13.3(7) . . . . ?
C1_103 C2_103 C3_103 C4_103 8.0(7) . . . . ?
C1_103 O1_103 C4_103 C3_103 35.6(4) . . . . ?
Na1 O1_103 C4_103 C3_103 155.5(3) . . . . ?
C2_103 C3_103 C4_103 O1_103 -26.1(5) . . . . ?
C4_104 O1_104 C1_104 C2_104 11.6(5) . . . . ?
Na2 O1_104 C1_104 C2_104 -174.7(3) . . . . ?
O1_104 C1_104 C2_104 C3_104 -29.1(5) . . . . ?
C1_104 C2_104 C3_104 C4_104 34.7(6) . . . . ?
C1_104 O1_104 C4_104 C3_104 10.8(6) . . . . ?
Na2 O1_104 C4_104 C3_104 -161.9(3) . . . . ?
C2_104 C3_104 C4_104 O1_104 -28.6(6) . . . . ?
C4_105 O1_105 C1_105 C2_105 11(2) . . . . ?
Na2 O1_105 C1_105 C2_105 -153.6(16) . . . . ?
O1_105 C1_105 C2_105 C3_105 -28.3(17) . . . . ?
C1_105 C2_105 C3_105 C4_105 33.8(12) . . . . ?
C1_105 O1_105 C4_105 C3_105 10(2) . . . . ?
Na2 O1_105 C4_105 C3_105 175.9(15) . . . . ?
C2_105 C3_105 C4_105 O1_105 -27.4(17) . . . . ?
C4_106 O1_106 C1_106 C2_106 19(2) . . . . ?
Na2 O1_106 C1_106 C2_106 -141(2) . . . . ?
O1_106 C1_106 C2_106 C3_106 1.7(17) . . . . ?
C1_106 C2_106 C3_106 C4_106 -20.2(12) . . . . ?
C1_106 O1_106 C4_106 C3_106 -32(2) . . . . ?
Na2 O1_106 C4_106 C3_106 131.8(12) . . . . ?
C2_106 C3_106 C4_106 O1_106 32.1(15) . . . . ?
C4_107 O1_107 C1_107 C2_107 -31.0(4) . . . . ?
Na3 O1_107 C1_107 C2_107 132.3(3) . . . . ?
O1_107 C1_107 C2_107 C3_107 32.0(5) . . . . ?
C1_107 C2_107 C3_107 C4_107 -21.6(6) . . . . ?
C1_107 O1_107 C4_107 C3_107 15.8(5) . . . . ?
Na3 O1_107 C4_107 C3_107 -142.1(4) . . . . ?
C2_107 C3_107 C4_107 O1_107 4.1(6) . . . . ?
C4_108 O1_108 C1_108 C2_108 21.2(18) . . . . ?
Na3 O1_108 C1_108 C2_108 -162.6(15) . . . . ?
O1_108 C1_108 C2_108 C3_108 -36.7(18) . . . . ?
C1_108 C2_108 C3_108 C4_108 36.7(16) . . . . ?
C1_108 O1_108 C4_108 C3_108 4.1(15) . . . . ?
Na3 O1_108 C4_108 C3_108 -172.8(11) . . . . ?
C2_108 C3_108 C4_108 O1_108 -25.9(15) . . . . ?
C4_109 O1_109 C1_109 C2_109 -27(3) . . . . ?
Na3 O1_109 C1_109 C2_109 -165.4(16) . . . . ?
O1_109 C1_109 C2_109 C3_109 34(2) . . . . ?
C1_109 C2_109 C3_109 C4_109 -33(3) . . . . ?
C1_109 O1_109 C4_109 C3_109 8(3) . . . . ?
Na3 O1_109 C4_109 C3_109 147.6(18) . . . . ?
C2_109 C3_109 C4_109 O1_109 15(3) . . . . ?
C4_110 O1_110 C1_110 C2_110 -21.5(19) . . . . ?
Na4 O1_110 C1_110 C2_110 -163.5(9) . . . . ?
O1_110 C1_110 C2_110 C3_110 10.2(16) . . . . ?
C1_110 C2_110 C3_110 C4_110 4.4(18) . . . . ?
C1_110 O1_110 C4_110 C3_110 24(2) . . . . ?
Na4 O1_110 C4_110 C3_110 162.1(12) . . . . ?
C2_110 C3_110 C4_110 O1_110 -18(2) . . . . ?
C4_111 O1_111 C1_111 C2_111 25(3) . . . . ?
Na4 O1_111 C1_111 C2_111 -141.6(16) . . . . ?
O1_111 C1_111 C2_111 C3_111 -18(3) . . . . ?
C1_111 C2_111 C3_111 C4_111 5(2) . . . . ?
C1_111 O1_111 C4_111 C3_111 -19(3) . . . . ?
Na4 O1_111 C4_111 C3_111 143.6(16) . . . . ?
C2_111 C3_111 C4_111 O1_111 9(3) . . . . ?
C4_112 O1_112 C1_112 C2_112 22.9(14) . . . . ?
Na4 O1_112 C1_112 C2_112 -162.2(9) . . . . ?
O1_112 C1_112 C2_112 C3_112 -2.4(14) . . . . ?
C1_112 C2_112 C3_112 C4_112 -17.4(12) . . . . ?
C1_112 O1_112 C4_112 C3_112 -33.9(13) . . . . ?
Na4 O1_112 C4_112 C3_112 151.7(9) . . . . ?
C2_112 C3_112 C4_112 O1_112 31.1(12) . . . . ?
C4_113 O1_113 C1_113 C2_113 12(4) . . . . ?
Na4 O1_113 C1_113 C2_113 -141(3) . . . . ?
O1_113 C1_113 C2_113 C3_113 -2(4) . . . . ?
C1_113 C2_113 C3_113 C4_113 -9(4) . . . . ?
C1_113 O1_113 C4_113 C3_113 -17(4) . . . . ?
Na4 O1_113 C4_113 C3_113 141(2) . . . . ?
C2_113 C3_113 C4_113 O1_113 16(3) . . . . ?
 
_refine_diff_density_max    0.306
_refine_diff_density_min   -0.293
_refine_diff_density_rms    0.032

_shelx_res_file
;
TITL 1226_ERBR677_0m_a.res in P1
    1226_erbr677_sq.res
    created by SHELXL-2019/3 at 15:51:38 on 14-May-2025
REM Old TITL 1226_ERBR677_0m in P1
REM SHELXT solution in P1: R1 0.133, Rweak 0.044, Alpha 0.000
REM <I/s> 0.000 for 0 systematic absences, Orientation as input
REM Flack x = 0.102 ( 0.003 ) from 11816 Parsons' quotients
REM Formula found by SHELXT: C163 Cl8 Na4 O17
CELL 1.54178 13.7838 14.1054 21.6819 103.684 93.08 116.676
ZERR 2 0.0017 0.0019 0.0032 0.005 0.005 0.007
LATT -1
SFAC C H Cl Na Ni O
UNIT 160 136 8 4 2 16
LIST 4
DFIX_THF 1.44 O1 C1 O1 C4
DFIX_THF 1.53 C1 C2 C3 C4
DFIX_THF 1.54 C2 C3
DANG_THF 2.38 O1 C2 O1 C3 C1 C4 C2 C4 C1 C3
SIMU O1_101 > C4_101 O1_102 > C4_102
SIMU O1_105 > C4_105 O1_106 > C4_106
SIMU O1_108 > C4_108 O1_109 > C4_109
SIMU O1_110 > C4_110 O1_111 > C4_111
SIMU O1_112 > C4_112 O1_113 > C4_113

L.S. 10 0   48
PLAN  20
SIZE 0.06 0.156 0.17
TEMP -100.15
CONF
FREE Ni1 Na1
FREE Ni1 Na2
FREE Na4 C28_3
FREE Na4 C1_111
FREE Na2 C28_1
FREE Na1 C1_103
FREE Ni2 Na3
FREE Ni2 Na4
BOND
MORE -1
BOND $H
ABIN
fmap 2
acta
REM <olex2.extras>
REM <HklSrc "%.\\1226_erbr677_sq.hkl">
REM </olex2.extras>

WGHT    0.045600    0.490100
FVAR       0.46645   0.69463   0.50537   0.61137   0.51955   0.67583
NI1   5    0.187700    0.684433    0.763450    11.00000    0.03377    0.02707 =
         0.03585    0.00970    0.00660    0.01579
NI2   5    0.797040    0.311562    0.237734    11.00000    0.02991    0.02669 =
         0.03386    0.00686    0.00559    0.01562
NA1   4    0.007123    0.751030    0.800515    11.00000    0.05850    0.05300 =
         0.06929    0.03332    0.02984    0.04014
NA2   4    0.367321    0.614382    0.719115    11.00000    0.04053    0.03405 =
         0.07517    0.00915    0.01334    0.02039
NA3   4    0.612127    0.104339    0.268786    11.00000    0.04214    0.04152 =
         0.08143    0.03033    0.02119    0.02154
NA4   4    0.962225    0.504205    0.183151    11.00000    0.05156    0.03168 =
         0.06031    0.01387    0.02321    0.02011
RESI LIG 1
O1    6    0.134008    0.776617    0.736346    11.00000    0.03432    0.03381 =
         0.03446    0.01317    0.00566    0.01712
O2    6    0.341828    0.762867    0.756963    11.00000    0.03242    0.02515 =
         0.03716    0.00376    0.00119    0.01335
CL1   3   -0.354833    0.487152    0.539209    11.00000    0.03988    0.06254 =
         0.11729    0.00635   -0.01375    0.01380
CL2   3    0.533368    0.531803    0.906575    11.00000    0.07467    0.05138 =
         0.10195    0.03289    0.00404    0.03692
C1    1    0.186583    0.834548    0.697141    11.00000    0.03632    0.03154 =
         0.02994    0.00910    0.00452    0.01895
C2    1    0.296389    0.917961    0.715452    11.00000    0.03610    0.02932 =
         0.03083    0.00716    0.00512    0.01825
C3    1    0.351166    0.974547    0.670589    11.00000    0.03910    0.03303 =
         0.03374    0.01013    0.00719    0.01795
C4    1    0.464375    1.056513    0.685316    11.00000    0.04014    0.03842 =
         0.03643    0.00711    0.00502    0.01618
AFIX  43
H4    2    0.505687    1.077374    0.727183    11.00000   -1.20000
AFIX   0
C5    1    0.514815    1.105703    0.640787    11.00000    0.04257    0.04653 =
         0.04914    0.01619    0.01088    0.01082
AFIX  43
H5    2    0.590727    1.159546    0.651794    11.00000   -1.20000
AFIX   0
C6    1    0.455289    1.077407    0.578340    11.00000    0.05686    0.06700 =
         0.04533    0.02777    0.01424    0.01309
AFIX  43
H6    2    0.490765    1.112169    0.547475    11.00000   -1.20000
AFIX   0
C7    1    0.347356    1.000388    0.562914    11.00000    0.06472    0.06549 =
         0.03566    0.02321    0.00430    0.01516
AFIX  43
H7    2    0.307275    0.982619    0.521150    11.00000   -1.20000
AFIX   0
C8    1    0.292573    0.945599    0.607304    11.00000    0.04441    0.04813 =
         0.03373    0.01492    0.00513    0.01694
C9    1    0.181022    0.862308    0.590924    11.00000    0.04817    0.05089 =
         0.03394    0.01351   -0.00228    0.01683
AFIX  43
H9    2    0.141381    0.843066    0.548795    11.00000   -1.20000
AFIX   0
C10   1    0.128275    0.808686    0.633098    11.00000    0.03825    0.03709 =
         0.03677    0.01178    0.00063    0.01618
C11   1    0.009049    0.724728    0.612540    11.00000    0.03873    0.04066 =
         0.03742    0.01342   -0.00210    0.01729
C12   1   -0.027708    0.642220    0.553148    11.00000    0.04366    0.04575 =
         0.04304    0.00808   -0.00081    0.01761
AFIX  43
H12   2    0.024588    0.636284    0.527848    11.00000   -1.20000
AFIX   0
C13   1   -0.139435    0.568911    0.530639    11.00000    0.05138    0.04299 =
         0.05374    0.00379   -0.01016    0.01665
AFIX  43
H13   2   -0.163833    0.512956    0.490368    11.00000   -1.20000
AFIX   0
C14   1   -0.214436    0.578955    0.567975    11.00000    0.03652    0.04509 =
         0.07023    0.01612   -0.00736    0.01458
C15   1   -0.180735    0.658915    0.626043    11.00000    0.04233    0.05897 =
         0.06446    0.01613    0.00353    0.02811
AFIX  43
H15   2   -0.233511    0.664920    0.650892    11.00000   -1.20000
AFIX   0
C16   1   -0.069568    0.730858    0.648338    11.00000    0.04481    0.04787 =
         0.04502    0.01116   -0.00082    0.02418
AFIX  43
H16   2   -0.046364    0.785679    0.688997    11.00000   -1.20000
AFIX   0
C17   1    0.386522    0.867091    0.795417    11.00000    0.02752    0.02625 =
         0.03163    0.00447    0.00244    0.01075
C18   1    0.361430    0.945050    0.780358    11.00000    0.03348    0.02815 =
         0.02892    0.00751    0.00570    0.01339
C19   1    0.402661    1.052230    0.826752    11.00000    0.03871    0.02994 =
         0.03203    0.00766    0.00606    0.01552
C20   1    0.371227    1.131378    0.817345    11.00000    0.05393    0.03218 =
         0.03787    0.00866    0.00783    0.02121
AFIX  43
H20   2    0.321141    1.113745    0.779426    11.00000   -1.20000
AFIX   0
C21   1    0.412403    1.233484    0.862495    11.00000    0.07919    0.03464 =
         0.05058    0.00991    0.01392    0.03255
AFIX  43
H21   2    0.390180    1.285409    0.855482    11.00000   -1.20000
AFIX   0
C22   1    0.487129    1.261843    0.918984    11.00000    0.08193    0.03148 =
         0.04493   -0.00215    0.00796    0.02311
AFIX  43
H22   2    0.516235    1.333107    0.949422    11.00000   -1.20000
AFIX   0
C23   1    0.517358    1.187502    0.929816    11.00000    0.06245    0.03707 =
         0.03786   -0.00077   -0.00258    0.01697
AFIX  43
H23   2    0.567624    1.207294    0.968120    11.00000   -1.20000
AFIX   0
C24   1    0.475433    1.080010    0.884995    11.00000    0.04062    0.03386 =
         0.03229    0.00440    0.00151    0.01348
C25   1    0.502661    1.000398    0.897444    11.00000    0.03987    0.03747 =
         0.03359    0.00449   -0.00487    0.01375
AFIX  43
H25   2    0.551954    1.019211    0.935984    11.00000   -1.20000
AFIX   0
C26   1    0.459048    0.895990    0.854724    11.00000    0.03269    0.03463 =
         0.03456    0.00896    0.00127    0.01516
C27   1    0.480898    0.808311    0.868585    11.00000    0.03253    0.03665 =
         0.03820    0.00912   -0.00348    0.01503
C28   1    0.544816    0.770332    0.833694    11.00000    0.04180    0.04462 =
         0.04440    0.01443    0.00552    0.02245
AFIX  43
H28   2    0.578103    0.803569    0.801810    11.00000   -1.20000
AFIX   0
C29   1    0.560818    0.684947    0.844588    11.00000    0.04877    0.04790 =
         0.05176    0.00711    0.00036    0.02963
AFIX  43
H29   2    0.604373    0.659432    0.820450    11.00000   -1.20000
AFIX   0
C30   1    0.511945    0.637562    0.891435    11.00000    0.04338    0.03764 =
         0.06242    0.01586   -0.00393    0.01917
C31   1    0.448067    0.672267    0.926323    11.00000    0.06145    0.06929 =
         0.07361    0.04667    0.02186    0.03795
AFIX  43
H31   2    0.413889    0.637735    0.957568    11.00000   -1.20000
AFIX   0
C32   1    0.433859    0.759275    0.915303    11.00000    0.05468    0.06504 =
         0.05979    0.03105    0.01797    0.03868
AFIX  43
H32   2    0.391329    0.785267    0.940186    11.00000   -1.20000
AFIX   0

RESI LIG 2
O1    6    0.083727    0.651985    0.821854    11.00000    0.04570    0.03196 =
         0.03463    0.01192    0.01000    0.02232
O2    6    0.195425    0.547903    0.740028    11.00000    0.03417    0.02464 =
         0.03798    0.00470    0.00495    0.01171
CL1   3    0.145201    1.118678    1.003177    11.00000    0.09144    0.04102 =
         0.05482    0.01486    0.02395    0.04285
CL2   3    0.328066    0.463005    0.459151    11.00000    0.07956    0.09983 =
         0.05709    0.02132    0.03358    0.02060
C1    1    0.105497    0.609609    0.866236    11.00000    0.03641    0.03074 =
         0.03671    0.01242    0.01005    0.01623
C2    1    0.097079    0.504039    0.850018    11.00000    0.03809    0.03008 =
         0.03521    0.01056    0.00760    0.01745
C3    1    0.131168    0.466928    0.898977    11.00000    0.03875    0.02949 =
         0.03721    0.01094    0.00437    0.01582
C4    1    0.140446    0.368116    0.884133    11.00000    0.05170    0.03414 =
         0.04379    0.00851    0.00290    0.02397
AFIX  43
H4    2    0.124903    0.325367    0.840335    11.00000   -1.20000
AFIX   0
C5    1    0.171447    0.333369    0.931921    11.00000    0.06062    0.03633 =
         0.05743    0.01383    0.00191    0.02814
AFIX  43
H5    2    0.178136    0.267529    0.920765    11.00000   -1.20000
AFIX   0
C6    1    0.193363    0.393558    0.996892    11.00000    0.05602    0.04593 =
         0.05364    0.01955   -0.00083    0.02725
AFIX  43
H6    2    0.212536    0.367525    1.029738    11.00000   -1.20000
AFIX   0
C7    1    0.187002    0.490565    1.012943    11.00000    0.05158    0.04012 =
         0.03917    0.01155    0.00047    0.02076
AFIX  43
H7    2    0.201863    0.531296    1.057124    11.00000   -1.20000
AFIX   0
C8    1    0.158719    0.530785    0.964828    11.00000    0.04213    0.03139 =
         0.03669    0.01028    0.00628    0.01728
C9    1    0.158169    0.634229    0.980057    11.00000    0.04708    0.03474 =
         0.03254    0.00747    0.00755    0.02015
AFIX  43
H9    2    0.173707    0.676138    1.024043    11.00000   -1.20000
AFIX   0
C10   1    0.135856    0.674823    0.933009    11.00000    0.03967    0.03047 =
         0.03670    0.00904    0.01145    0.01750
C11   1    0.138976    0.785621    0.950080    11.00000    0.04531    0.03035 =
         0.03251    0.00647    0.00686    0.01884
C12   1    0.072349    0.806312    0.991103    11.00000    0.06123    0.03818 =
         0.05429    0.01871    0.02802    0.02733
AFIX  43
H12   2    0.024324    0.749354    1.007875    11.00000   -1.20000
AFIX   0
C13   1    0.074472    0.908947    1.008188    11.00000    0.06776    0.04062 =
         0.05731    0.01400    0.03231    0.03139
AFIX  43
H13   2    0.028410    0.922167    1.036261    11.00000   -1.20000
AFIX   0
C14   1    0.144417    0.990706    0.983685    11.00000    0.05993    0.03323 =
         0.03695    0.00901    0.01092    0.02788
C15   1    0.212615    0.973517    0.943485    11.00000    0.05174    0.03262 =
         0.04350    0.01384    0.01506    0.01971
AFIX  43
H15   2    0.261123    1.031206    0.927367    11.00000   -1.20000
AFIX   0
C16   1    0.209649    0.871424    0.926884    11.00000    0.04828    0.03572 =
         0.04225    0.01142    0.01526    0.02161
AFIX  43
H16   2    0.256608    0.859319    0.899138    11.00000   -1.20000
AFIX   0
C17   1    0.102453    0.453494    0.731767    11.00000    0.03606    0.02522 =
         0.03642    0.00708    0.00180    0.01503
C18   1    0.050175    0.427428    0.782744    11.00000    0.03976    0.02724 =
         0.03729    0.00843    0.00343    0.01790
C19   1   -0.050628    0.325475    0.770977    11.00000    0.03758    0.02914 =
         0.04167    0.01092    0.00490    0.01737
C20   1   -0.112530    0.295626    0.820159    11.00000    0.04436    0.03834 =
         0.04602    0.01520    0.00950    0.02197
AFIX  43
H20   2   -0.086035    0.344220    0.862967    11.00000   -1.20000
AFIX   0
C21   1   -0.209802    0.197985    0.806984    11.00000    0.04205    0.05051 =
         0.06061    0.02687    0.01517    0.02278
AFIX  43
H21   2   -0.249894    0.180493    0.840574    11.00000   -1.20000
AFIX   0
C22   1   -0.250237    0.124231    0.744629    11.00000    0.03456    0.03889 =
         0.07075    0.02001    0.00638    0.01110
AFIX  43
H22   2   -0.317081    0.056576    0.736095    11.00000   -1.20000
AFIX   0
C23   1   -0.193617    0.149460    0.695972    11.00000    0.03700    0.03548 =
         0.05500    0.01037   -0.00128    0.01095
AFIX  43
H23   2   -0.221622    0.099033    0.653684    11.00000   -1.20000
AFIX   0
C24   1   -0.093663    0.249843    0.707722    11.00000    0.03639    0.03065 =
         0.04476    0.00996    0.00265    0.01527
C25   1   -0.035077    0.277700    0.657471    11.00000    0.04156    0.03142 =
         0.03793    0.00302   -0.00116    0.01489
AFIX  43
H25   2   -0.062621    0.226871    0.615295    11.00000   -1.20000
AFIX   0
C26   1    0.060003    0.375626    0.667849    11.00000    0.03900    0.03034 =
         0.03486    0.00631    0.00207    0.01604
C27   1    0.123640    0.399157    0.615444    11.00000    0.03866    0.03621 =
         0.03244    0.00481   -0.00098    0.01340
C28   1    0.164282    0.500371    0.600960    11.00000    0.04822    0.03877 =
         0.03678    0.00684    0.00086    0.01101
AFIX  43
H28   2    0.149368    0.556630    0.624766    11.00000   -1.20000
AFIX   0
C29   1    0.225747    0.519868    0.552612    11.00000    0.05329    0.04934 =
         0.04121    0.01414    0.00267    0.00610
AFIX  43
H29   2    0.252947    0.588749    0.543133    11.00000   -1.20000
AFIX   0
C30   1    0.246804    0.437469    0.518433    11.00000    0.04794    0.06962 =
         0.03716    0.01224    0.00781    0.01277
C31   1    0.206846    0.336340    0.529724    11.00000    0.05068    0.06322 =
         0.04050    0.00630    0.00641    0.02603
AFIX  43
H31   2    0.220579    0.280048    0.504721    11.00000   -1.20000
AFIX   0
C32   1    0.145650    0.317873    0.578665    11.00000    0.04917    0.04636 =
         0.03842    0.00702    0.00462    0.02191
AFIX  43
H32   2    0.118178    0.248266    0.587262    11.00000   -1.20000
AFIX   0

RESI LIG 3
O1    6    0.794151    0.189296    0.264505    11.00000    0.03293    0.03328 =
         0.03507    0.01085    0.00575    0.01961
O2    6    0.892947    0.323232    0.174720    11.00000    0.03667    0.02725 =
         0.02893    0.00405    0.00451    0.01754
CL1   3    0.739875    0.280427    0.566775    11.00000    0.06005    0.08307 =
         0.04273    0.01915    0.02147    0.03436
CL2   3    0.796644    0.584182   -0.004753    11.00000    0.07229    0.04945 =
         0.06789    0.03228    0.02634    0.04123
C1    1    0.891529    0.190114    0.270371    11.00000    0.03299    0.02744 =
         0.03168    0.00836    0.00399    0.01588
C2    1    0.938624    0.169019    0.216949    11.00000    0.03417    0.02671 =
         0.03025    0.00531    0.00078    0.01673
C3    1    1.046343    0.178276    0.225539    11.00000    0.03810    0.03286 =
         0.03404    0.00797    0.00486    0.02179
C4    1    1.100428    0.161743    0.173344    11.00000    0.03983    0.04158 =
         0.03799    0.00908    0.00539    0.02514
AFIX  43
H4    2    1.062804    0.140804    0.130431    11.00000   -1.20000
AFIX   0
C5    1    1.205522    0.175145    0.183111    11.00000    0.04017    0.05295 =
         0.05001    0.00676    0.01083    0.02862
AFIX  43
H5    2    1.239518    0.163581    0.147130    11.00000   -1.20000
AFIX   0
C6    1    1.263172    0.205854    0.245967    11.00000    0.04025    0.06454 =
         0.05817    0.00915    0.00414    0.03505
AFIX  43
H6    2    1.335792    0.214647    0.252542    11.00000   -1.20000
AFIX   0
C7    1    1.214238    0.223028    0.297643    11.00000    0.04745    0.06457 =
         0.04321    0.00403   -0.00432    0.03653
AFIX  43
H7    2    1.254019    0.244573    0.340053    11.00000   -1.20000
AFIX   0
C8    1    1.105514    0.209463    0.289487    11.00000    0.03988    0.04427 =
         0.03735    0.00689    0.00054    0.02587
C9    1    1.053902    0.227701    0.342436    11.00000    0.04347    0.04938 =
         0.03174    0.00870   -0.00199    0.02679
AFIX  43
H9    2    1.092817    0.248060    0.384931    11.00000   -1.20000
AFIX   0
C10   1    0.950374    0.217113    0.334672    11.00000    0.03852    0.03346 =
         0.02880    0.00790    0.00260    0.01880
C11   1    0.897945    0.233639    0.391869    11.00000    0.04013    0.03854 =
         0.02851    0.01038    0.00190    0.02024
C12   1    0.954490    0.326102    0.445973    11.00000    0.03554    0.04094 =
         0.03658    0.00876    0.00410    0.01715
AFIX  43
H12   2    1.027318    0.380373    0.446094    11.00000   -1.20000
AFIX   0
C13   1    0.906060    0.340142    0.499694    11.00000    0.04518    0.04810 =
         0.03281    0.00363    0.00161    0.02288
AFIX  43
H13   2    0.945373    0.403696    0.536061    11.00000   -1.20000
AFIX   0
C14   1    0.801377    0.261774    0.499807    11.00000    0.04788    0.05548 =
         0.03357    0.01690    0.01115    0.02638
C15   1    0.743493    0.167975    0.447747    11.00000    0.04370    0.04863 =
         0.04501    0.01678    0.01089    0.00750
AFIX  43
H15   2    0.671649    0.113055    0.448731    11.00000   -1.20000
AFIX   0
C16   1    0.791947    0.155142    0.393886    11.00000    0.04827    0.03662 =
         0.03598    0.00762    0.00318    0.01064
AFIX  43
H16   2    0.751864    0.091447    0.357688    11.00000   -1.20000
AFIX   0
C17   1    0.868211    0.226950    0.132028    11.00000    0.02756    0.02831 =
         0.02984    0.00478    0.00558    0.01498
C18   1    0.881539    0.144317    0.150107    11.00000    0.03112    0.03071 =
         0.02889    0.00660    0.00472    0.01756
C19   1    0.843381    0.038587    0.103396    11.00000    0.03137    0.03038 =
         0.03249    0.00520    0.00559    0.01676
C20   1    0.844424   -0.052628    0.120468    11.00000    0.04330    0.03499 =
         0.04121    0.00890    0.00555    0.02331
AFIX  43
H20   2    0.874743   -0.042571    0.163368    11.00000   -1.20000
AFIX   0
C21   1    0.802142   -0.154709    0.075637    11.00000    0.05264    0.03224 =
         0.04996    0.00666    0.00270    0.02346
AFIX  43
H21   2    0.801947   -0.214891    0.088212    11.00000   -1.20000
AFIX   0
C22   1    0.759276   -0.171629    0.011658    11.00000    0.05148    0.03213 =
         0.04941   -0.00315   -0.00188    0.02238
AFIX  43
H22   2    0.731005   -0.242614   -0.018961    11.00000   -1.20000
AFIX   0
C23   1    0.758193   -0.085261   -0.006756    11.00000    0.04483    0.03937 =
         0.03726   -0.00209   -0.00196    0.02367
AFIX  43
H23   2    0.728820   -0.097141   -0.050195    11.00000   -1.20000
AFIX   0
C24   1    0.800409    0.021496    0.038310    11.00000    0.03311    0.03096 =
         0.03355    0.00209    0.00322    0.01763
C25   1    0.797869    0.110754    0.020490    11.00000    0.03498    0.03721 =
         0.02628    0.00328    0.00139    0.01911
AFIX  43
H25   2    0.773826    0.101222   -0.023488    11.00000   -1.20000
AFIX   0
C26   1    0.829472    0.210867    0.065514    11.00000    0.02978    0.03178 =
         0.03044    0.00809    0.00612    0.01722
C27   1    0.822252    0.303138    0.047506    11.00000    0.03096    0.03108 =
         0.02829    0.00454    0.00097    0.01541
C28   1    0.754504    0.345159    0.074851    11.00000    0.03288    0.03824 =
         0.03357    0.01244    0.00910    0.01873
AFIX  43
H28   2    0.713170    0.313969    0.105175    11.00000   -1.20000
AFIX   0
C29   1    0.746352    0.430412    0.058892    11.00000    0.03541    0.03809 =
         0.03830    0.01042    0.00951    0.02157
AFIX  43
H29   2    0.699476    0.457423    0.077551    11.00000   -1.20000
AFIX   0
C30   1    0.807520    0.475992    0.015274    11.00000    0.04415    0.03235 =
         0.03957    0.01224    0.00693    0.02253
C31   1    0.876239    0.438037   -0.012456    11.00000    0.05456    0.04611 =
         0.04779    0.02446    0.02526    0.03071
AFIX  43
H31   2    0.918160    0.470505   -0.042223    11.00000   -1.20000
AFIX   0
C32   1    0.882809    0.351651    0.004013    11.00000    0.04628    0.04461 =
         0.04077    0.01502    0.01753    0.02961
AFIX  43
H32   2    0.929791    0.325003   -0.014868    11.00000   -1.20000
AFIX   0

RESI LIG 4
O1    6    0.641818    0.256435    0.242116    11.00000    0.03167    0.03029 =
         0.04265    0.00991    0.00259    0.01613
O2    6    0.846907    0.467983    0.253771    11.00000    0.02993    0.02685 =
         0.03695    0.00402    0.00679    0.01541
CL1   3    0.417965   -0.261956    0.098225    11.00000    0.06180    0.02814 =
         0.09929    0.01087    0.01138    0.01844
CL2   3    1.353271    0.739989    0.422778    11.00000    0.03530    0.10229 =
         0.10639    0.00942   -0.00660    0.02934
C1    1    0.592318    0.292065    0.205442    11.00000    0.02505    0.03034 =
         0.03531    0.00799    0.00519    0.01392
C2    1    0.616456    0.402607    0.219710    11.00000    0.02578    0.03008 =
         0.03285    0.00495    0.00457    0.01459
C3    1    0.569525    0.437050    0.174403    11.00000    0.02981    0.03309 =
         0.03194    0.00638    0.00771    0.01811
C4    1    0.603804    0.550681    0.180863    11.00000    0.03880    0.03434 =
         0.03929    0.00861    0.00728    0.02053
AFIX  43
H4    2    0.656518    0.605791    0.217524    11.00000   -1.20000
AFIX   0
C5    1    0.562541    0.582494    0.135421    11.00000    0.05478    0.03641 =
         0.04789    0.01303    0.00669    0.02602
AFIX  43
H5    2    0.588081    0.659119    0.140447    11.00000   -1.20000
AFIX   0
C6    1    0.482789    0.502823    0.081447    11.00000    0.06124    0.05388 =
         0.04219    0.01346    0.00220    0.03630
AFIX  43
H6    2    0.454056    0.525482    0.050288    11.00000   -1.20000
AFIX   0
C7    1    0.446435    0.392041    0.073823    11.00000    0.04334    0.04412 =
         0.03663    0.00454   -0.00232    0.02343
AFIX  43
H7    2    0.391099    0.338267    0.037836    11.00000   -1.20000
AFIX   0
C8    1    0.490469    0.357061    0.118972    11.00000    0.03019    0.03600 =
         0.03527    0.00592    0.00596    0.01819
C9    1    0.461202    0.243838    0.108623    11.00000    0.02772    0.03379 =
         0.03528    0.00267    0.00255    0.01395
AFIX  43
H9    2    0.405824    0.189451    0.072822    11.00000   -1.20000
AFIX   0
C10   1    0.511270    0.211444    0.149266    11.00000    0.02464    0.02896 =
         0.03833    0.00501    0.00611    0.01210
C11   1    0.486411    0.093056    0.135409    11.00000    0.02758    0.03031 =
         0.03873    0.00227    0.00103    0.01133
C12   1    0.389244    0.013768    0.143637    11.00000    0.05982    0.04058 =
         0.17287    0.03075    0.06559    0.02570
AFIX  43
H12   2    0.334927    0.033622    0.157547    11.00000   -1.20000
AFIX   0
C13   1    0.367783   -0.095649    0.132120    11.00000    0.06610    0.03796 =
         0.19706    0.03405    0.07608    0.01794
AFIX  43
H13   2    0.300159   -0.149420    0.139148    11.00000   -1.20000
AFIX   0
C14   1    0.443531   -0.125319    0.110865    11.00000    0.04124    0.02687 =
         0.06162    0.00451    0.00439    0.01473
C15   1    0.539955   -0.049847    0.100757    11.00000    0.05512    0.03746 =
         0.08511    0.01368    0.03081    0.02574
AFIX  43
H15   2    0.592485   -0.071232    0.085256    11.00000   -1.20000
AFIX   0
C16   1    0.561308    0.059715    0.113366    11.00000    0.05045    0.03634 =
         0.09623    0.02178    0.03707    0.02160
AFIX  43
H16   2    0.629442    0.113077    0.106594    11.00000   -1.20000
AFIX   0
C17   1    0.689570    0.485327    0.281784    11.00000    0.03082    0.02682 =
         0.03020    0.00591    0.00476    0.01490
C18   1    0.644055    0.536784    0.328092    11.00000    0.03554    0.03278 =
         0.03248    0.00990    0.00844    0.01993
C19   1    0.530932    0.508012    0.319181    11.00000    0.03610    0.04450 =
         0.03619    0.01256    0.00806    0.02139
AFIX  43
H19   2    0.482449    0.452252    0.281328    11.00000   -1.20000
AFIX   0
C20   1    0.489699    0.558818    0.363969    11.00000    0.03940    0.06179 =
         0.04274    0.01669    0.01416    0.03069
AFIX  43
H20   2    0.413275    0.537916    0.356896    11.00000   -1.20000
AFIX   0
C21   1    0.560321    0.642415    0.420830    11.00000    0.05277    0.06809 =
         0.04190    0.00871    0.01740    0.03881
AFIX  43
H21   2    0.531626    0.678365    0.451414    11.00000   -1.20000
AFIX   0
C22   1    0.669075    0.670804    0.431339    11.00000    0.05006    0.05164 =
         0.03293    0.00291    0.00947    0.02897
AFIX  43
H22   2    0.715800    0.725657    0.469952    11.00000   -1.20000
AFIX   0
C23   1    0.714394    0.619821    0.385507    11.00000    0.04000    0.03912 =
         0.03130    0.00869    0.00936    0.02241
C24   1    0.826424    0.648080    0.396234    11.00000    0.03997    0.03878 =
         0.03042    0.00314    0.00263    0.01987
AFIX  43
H24   2    0.873508    0.704538    0.434243    11.00000   -1.20000
AFIX   0
C25   1    0.870093    0.596877    0.353660    11.00000    0.03299    0.02970 =
         0.03305    0.00668    0.00236    0.01572
C26   1    0.800689    0.513148    0.295074    11.00000    0.03089    0.02552 =
         0.03055    0.00602    0.00523    0.01465
C27   1    0.989111    0.629536    0.368189    11.00000    0.03361    0.03829 =
         0.02999    0.00191    0.00092    0.01728
C28   1    1.026144    0.552776    0.368743    11.00000    0.03990    0.04211 =
         0.05065    0.01177    0.00227    0.02036
AFIX  43
H28   2    0.973974    0.476139    0.356928    11.00000   -1.20000
AFIX   0
C29   1    1.137254    0.585196    0.386093    11.00000    0.04629    0.05928 =
         0.06391    0.01693    0.00431    0.03126
AFIX  43
H29   2    1.161086    0.531995    0.387433    11.00000   -1.20000
AFIX   0
C30   1    1.212228    0.696274    0.401331    11.00000    0.03363    0.07063 =
         0.05142    0.00586   -0.00023    0.02260
C31   1    1.180335    0.775219    0.400128    11.00000    0.03712    0.04501 =
         0.06315   -0.00029   -0.00001    0.00846
AFIX  43
H31   2    1.233584    0.851307    0.410307    11.00000   -1.20000
AFIX   0
C32   1    1.068076    0.741291    0.383639    11.00000    0.03820    0.03738 =
         0.05293    0.00041    0.00164    0.01556
AFIX  43
H32   2    1.044894    0.795143    0.382901    11.00000   -1.20000
AFIX   0

RESI THF 101
PART 1
O1    6   -0.024147    0.899116    0.818271    21.00000    0.06974    0.05257 =
         0.08796    0.02639    0.02630    0.04279
C1    1    0.041217    1.003038    0.805402    21.00000    0.09215    0.04618 =
         0.07969    0.01369    0.01455    0.02493
AFIX  23
H1A   2    0.073251    0.992579    0.766161    21.00000   -1.20000
H1B   2    0.101350    1.056395    0.842415    21.00000   -1.20000
AFIX   0
C2    1   -0.043643    1.040527    0.795629    21.00000    0.10500    0.05908 =
         0.11668    0.03427    0.00760    0.04596
AFIX  23
H2A   2   -0.090012    1.001398    0.751974    21.00000   -1.20000
H2B   2   -0.008229    1.121544    0.802060    21.00000   -1.20000
AFIX   0
C3    1   -0.111023    1.008711    0.847646    21.00000    0.10907    0.09274 =
         0.11765    0.02525    0.02728    0.07955
AFIX  23
H3A   2   -0.075680    1.066689    0.889728    21.00000   -1.20000
H3B   2   -0.186981    0.996415    0.835674    21.00000   -1.20000
AFIX   0
C4    1   -0.111457    0.904304    0.849982    21.00000    0.09125    0.08699 =
         0.11985    0.04769    0.04923    0.06497
AFIX  23
H4A   2   -0.098547    0.904220    0.895324    21.00000   -1.20000
H4B   2   -0.183502    0.839594    0.827542    21.00000   -1.20000
AFIX   0

RESI THF 102
PART 2
O1    6   -0.039688    0.887641    0.815842   -21.00000    0.07395    0.04846 =
         0.08761    0.02552    0.04054    0.04013
C1    1    0.030056    0.998612    0.814405   -21.00000    0.03484    0.05376 =
         0.06700    0.02304   -0.00235    0.01824
AFIX  23
H1A   2    0.063529    0.997603    0.775144   -21.00000   -1.20000
H1B   2    0.090194    1.039015    0.852728   -21.00000   -1.20000
AFIX   0
C2    1   -0.041850    1.055677    0.814336   -21.00000    0.06402    0.05772 =
         0.11965    0.01609    0.00617    0.03200
AFIX  23
H2A   2   -0.015807    1.120532    0.853063   -21.00000   -1.20000
H2B   2   -0.041079    1.080551    0.775240   -21.00000   -1.20000
AFIX   0
C3    1   -0.157257    0.966139    0.814869   -21.00000    0.08423    0.06716 =
         0.14531    0.04730    0.02008    0.04962
AFIX  23
H3A   2   -0.187400    0.994152    0.851055   -21.00000   -1.20000
H3B   2   -0.207414    0.945436    0.773965   -21.00000   -1.20000
AFIX   0
C4    1   -0.148940    0.869455    0.822371   -21.00000    0.06509    0.05962 =
         0.12888    0.02158    0.02990    0.04148
AFIX  23
H4A   2   -0.163226    0.859996    0.865354   -21.00000   -1.20000
H4B   2   -0.204093    0.801538    0.788905   -21.00000   -1.20000
AFIX   0

RESI THF 103
O1    6   -0.170356    0.597423    0.773490    11.00000    0.06745    0.05138 =
         0.06024    0.01804    0.01224    0.03136
C1    1   -0.203455    0.567392    0.830235    11.00000    0.08274    0.08451 =
         0.08865    0.03599    0.03814    0.03789
AFIX  23
H1A   2   -0.240181    0.609017    0.851675    11.00000   -1.20000
H1B   2   -0.138812    0.583089    0.861125    11.00000   -1.20000
AFIX   0
C2    1   -0.282153    0.445599    0.807347    11.00000    0.14710    0.07063 =
         0.16169    0.04971    0.08606    0.05300
AFIX  23
H2A   2   -0.263847    0.407304    0.835187    11.00000   -1.20000
H2B   2   -0.358690    0.432312    0.809170    11.00000   -1.20000
AFIX   0
C3    1   -0.272357    0.403136    0.740514    11.00000    0.06332    0.05844 =
         0.10971    0.01721   -0.00278    0.02924
AFIX  23
H3A   2   -0.340158    0.380642    0.709986    11.00000   -1.20000
H3B   2   -0.258778    0.338740    0.735515    11.00000   -1.20000
AFIX   0
C4    1   -0.174531    0.500076    0.729264    11.00000    0.09408    0.05731 =
         0.06270    0.01265    0.01214    0.04167
AFIX  23
H4A   2   -0.105614    0.496146    0.738840    11.00000   -1.20000
H4B   2   -0.185196    0.501261    0.683987    11.00000   -1.20000
AFIX   0

RESI THF 104
O1    6    0.480198    0.708839    0.655795    11.00000    0.06020    0.05885 =
         0.09442    0.02228    0.03271    0.03604
C1    1    0.475206    0.803726    0.644887    11.00000    0.06284    0.05326 =
         0.08436    0.01955    0.02473    0.02694
AFIX  23
H1A   2    0.500984    0.864461    0.685793    11.00000   -1.20000
H1B   2    0.398560    0.783551    0.627109    11.00000   -1.20000
AFIX   0
C2    1    0.548838    0.838771    0.597821    11.00000    0.10364    0.08220 =
         0.06796    0.01911    0.03495    0.04291
AFIX  23
H2A   2    0.583399    0.920008    0.605271    11.00000   -1.20000
H2B   2    0.507752    0.800764    0.552836    11.00000   -1.20000
AFIX   0
C3    1    0.633289    0.803881    0.611419    11.00000    0.07320    0.12840 =
         0.09606    0.02327    0.04537    0.03830
AFIX  23
H3A   2    0.693192    0.860750    0.647663    11.00000   -1.20000
H3B   2    0.665701    0.789847    0.572828    11.00000   -1.20000
AFIX   0
C4    1    0.567275    0.698406    0.629005    11.00000    0.10224    0.13897 =
         0.14155    0.04876    0.06619    0.09113
AFIX  23
H4A   2    0.537680    0.633286    0.590159    11.00000   -1.20000
H4B   2    0.614133    0.689141    0.660801    11.00000   -1.20000
AFIX   0

RESI THF 105
PART 1
O1    6    0.402162    0.467413    0.702315    31.00000    0.08031    0.04969 =
         0.08723    0.01302    0.01526    0.04298
C1    1    0.463216    0.439856    0.656107    31.00000    0.07641    0.06818 =
         0.09232    0.02762    0.03059    0.05012
AFIX  23
H1A   2    0.543158    0.480055    0.674565    31.00000   -1.20000
H1B   2    0.451806    0.460194    0.616675    31.00000   -1.20000
AFIX   0
C2    1    0.420967    0.318490    0.640652    31.00000    0.11929    0.06495 =
         0.08740    0.00849    0.00002    0.06403
AFIX  23
H2A   2    0.480206    0.298943    0.630957    31.00000   -1.20000
H2B   2    0.359325    0.278195    0.603133    31.00000   -1.20000
AFIX   0
C3    1    0.382215    0.291565    0.700348    31.00000    0.11978    0.05429 =
         0.07754    0.01954   -0.01510    0.04607
AFIX  23
H3A   2    0.443698    0.303018    0.732104    31.00000   -1.20000
H3B   2    0.322663    0.213975    0.690219    31.00000   -1.20000
AFIX   0
C4    1    0.339581    0.373135    0.725489    31.00000    0.09695    0.05980 =
         0.05215    0.01303   -0.00155    0.03775
AFIX  23
H4A   2    0.259598    0.339703    0.708591    31.00000   -1.20000
H4B   2    0.351928    0.395710    0.773274    31.00000   -1.20000
AFIX   0

RESI THF 106
PART 2
O1    6    0.385929    0.458468    0.717583   -31.00000    0.07523    0.05265 =
         0.09192    0.00934    0.00114    0.04156
C1    1    0.413276    0.385710    0.672207   -31.00000    0.09497    0.08239 =
         0.10735    0.01560    0.02065    0.06738
AFIX  23
H1A   2    0.491804    0.405342    0.683787   -31.00000   -1.20000
H1B   2    0.399556    0.389903    0.627887   -31.00000   -1.20000
AFIX   0
C2    1    0.337074    0.269549    0.677112   -31.00000    0.14032    0.06103 =
         0.11078   -0.00549   -0.03088    0.06924
AFIX  23
H2A   2    0.290740    0.220149    0.634480   -31.00000   -1.20000
H2B   2    0.381212    0.237089    0.691837   -31.00000   -1.20000
AFIX   0
C3    1    0.266553    0.282016    0.724512   -31.00000    0.10712    0.06114 =
         0.09576    0.00829   -0.03505    0.04142
AFIX  23
H3A   2    0.192890    0.263698    0.702462   -31.00000   -1.20000
H3B   2    0.257239    0.234069    0.752897   -31.00000   -1.20000
AFIX   0
C4    1    0.329413    0.400566    0.761463   -31.00000    0.09507    0.06509 =
         0.06612    0.01968   -0.00650    0.04531
AFIX  23
H4A   2    0.278807    0.428204    0.778600   -31.00000   -1.20000
H4B   2    0.383075    0.411555    0.798174   -31.00000   -1.20000
AFIX   0

RESI THF 107
PART 0
O1    6    0.597962   -0.064035    0.269245    11.00000    0.05585    0.03886 =
         0.07166    0.01608    0.00648    0.01908
C1    1    0.668398   -0.093705    0.231735    11.00000    0.07247    0.04292 =
         0.07433    0.00180    0.00416    0.02888
AFIX  23
H1A   2    0.722561   -0.028869    0.219812    11.00000   -1.20000
H1B   2    0.623841   -0.153878    0.191593    11.00000   -1.20000
AFIX   0
C2    1    0.725685   -0.130797    0.271105    11.00000    0.07943    0.06351 =
         0.08799    0.00494   -0.00834    0.03726
AFIX  23
H2A   2    0.794484   -0.067633    0.298758    11.00000   -1.20000
H2B   2    0.743557   -0.185755    0.243911    11.00000   -1.20000
AFIX   0
C3    1    0.643270   -0.181536    0.310122    11.00000    0.13808    0.09542 =
         0.11260    0.05682    0.02584    0.07311
AFIX  23
H3A   2    0.680194   -0.164685    0.354715    11.00000   -1.20000
H3B   2    0.602289   -0.263093    0.290996    11.00000   -1.20000
AFIX   0
C4    1    0.563803   -0.132258    0.310573    11.00000    0.09599    0.05853 =
         0.13420    0.04963    0.03397    0.01388
AFIX  23
H4A   2    0.486533   -0.191757    0.294309    11.00000   -1.20000
H4B   2    0.569286   -0.088119    0.354793    11.00000   -1.20000
AFIX   0

RESI THF 108
PART 1
O1    6    0.506155    0.123340    0.341787    41.00000    0.07236    0.05330 =
         0.10587    0.02327    0.04720    0.02248
C1    1    0.422130    0.049463    0.370292    41.00000    0.06921    0.09819 =
         0.08641    0.04695    0.03461    0.03931
AFIX  23
H1A   2    0.371940   -0.020608    0.336558    41.00000   -1.20000
H1B   2    0.457541    0.031502    0.403490    41.00000   -1.20000
AFIX   0
C2    1    0.360136    0.100980    0.399163    41.00000    0.08834    0.08793 =
         0.08807    0.03429    0.03195    0.02634
AFIX  23
H2A   2    0.326689    0.070630    0.434015    41.00000   -1.20000
H2B   2    0.301714    0.093516    0.366801    41.00000   -1.20000
AFIX   0
C3    1    0.450871    0.219596    0.425391    41.00000    0.08987    0.07264 =
         0.06326    0.02101    0.01037    0.04810
AFIX  23
H3A   2    0.493208    0.232007    0.467498    41.00000   -1.20000
H3B   2    0.420631    0.272192    0.430521    41.00000   -1.20000
AFIX   0
C4    1    0.523175    0.231648    0.372960    41.00000    0.06013    0.05995 =
         0.07781    0.01951    0.00665    0.01713
AFIX  23
H4A   2    0.501061    0.262447    0.341609    41.00000   -1.20000
H4B   2    0.601980    0.281758    0.392688    41.00000   -1.20000
AFIX   0

RESI THF 109
PART 2
O1    6    0.514595    0.130294    0.354042   -41.00000    0.09386    0.10338 =
         0.07404    0.04393    0.03875    0.06344
C1    1    0.389012    0.056294    0.338434   -41.00000    0.06730    0.07875 =
         0.08137    0.02893    0.02044    0.01640
AFIX  23
H1A   2    0.355116    0.055102    0.296637   -41.00000   -1.20000
H1B   2    0.366781   -0.020362    0.339613   -41.00000   -1.20000
AFIX   0
C2    1    0.365455    0.122703    0.395834   -41.00000    0.07112    0.12964 =
         0.13161    0.07135    0.03538    0.07263
AFIX  23
H2A   2    0.371769    0.098103    0.434308   -41.00000   -1.20000
H2B   2    0.289930    0.112972    0.386369   -41.00000   -1.20000
AFIX   0
C3    1    0.450972    0.243563    0.407730   -41.00000    0.08167    0.14795 =
         0.09767   -0.02734   -0.03148    0.08372
AFIX  23
H3A   2    0.424770    0.278360    0.380945   -41.00000   -1.20000
H3B   2    0.464532    0.285381    0.453726   -41.00000   -1.20000
AFIX   0
C4    1    0.555377    0.244192    0.389643   -41.00000    0.10042    0.09420 =
         0.07244   -0.01705   -0.01198    0.06617
AFIX  23
H4A   2    0.587914    0.293959    0.362539   -41.00000   -1.20000
H4B   2    0.610975    0.266586    0.428369   -41.00000   -1.20000
AFIX   0

RESI THF 110
PART 1
O1    6    1.142879    0.528956    0.180610    51.00000    0.03850    0.04428 =
         0.04936    0.00713    0.01201    0.02111
C1    1    1.153046    0.429602    0.174094    51.00000    0.06604    0.05336 =
         0.06692    0.01022    0.01280    0.03976
AFIX  23
H1A   2    1.110664    0.387671    0.202760    51.00000   -1.20000
H1B   2    1.125500    0.381057    0.128965    51.00000   -1.20000
AFIX   0
C2    1    1.269605    0.468077    0.192640    51.00000    0.04112    0.07949 =
         0.07489    0.00572    0.00328    0.02682
AFIX  23
H2A   2    1.280458    0.431261    0.223996    51.00000   -1.20000
H2B   2    1.299109    0.447003    0.154084    51.00000   -1.20000
AFIX   0
C3    1    1.329346    0.584996    0.220739    51.00000    0.06311    0.10944 =
         0.12937    0.06789   -0.01150    0.01849
AFIX  23
H3A   2    1.381290    0.620839    0.193458    51.00000   -1.20000
H3B   2    1.371188    0.604485    0.264397    51.00000   -1.20000
AFIX   0
C4    1    1.238950    0.619303    0.223911    51.00000    0.09319    0.04367 =
         0.05811    0.01447   -0.01086    0.00382
AFIX  23
H4A   2    1.224084    0.633572    0.268418    51.00000   -1.20000
H4B   2    1.261452    0.687569    0.210580    51.00000   -1.20000
AFIX   0

RESI THF 111
PART 2
O1    6    1.138222    0.536953    0.194023   -51.00000    0.06190    0.04369 =
         0.09799    0.00278    0.03577    0.01895
C1    1    1.152143    0.441614    0.186447   -51.00000    0.04286    0.05531 =
         0.17121    0.00637    0.01417    0.01311
AFIX  23
H1A   2    1.162118    0.416727    0.141696   -51.00000   -1.20000
H1B   2    1.084553    0.381113    0.193345   -51.00000   -1.20000
AFIX   0
C2    1    1.244321    0.461989    0.230246   -51.00000    0.12654    0.05873 =
         0.11833    0.02460   -0.03711    0.02717
AFIX  23
H2A   2    1.288190    0.429008    0.208718   -51.00000   -1.20000
H2B   2    1.221360    0.433238    0.267396   -51.00000   -1.20000
AFIX   0
C3    1    1.304177    0.580785    0.249641   -51.00000    0.08607    0.06888 =
         0.07592    0.01635   -0.02058    0.03250
AFIX  23
H3A   2    1.376618    0.604763    0.235713   -51.00000   -1.20000
H3B   2    1.318103    0.608731    0.297351   -51.00000   -1.20000
AFIX   0
C4    1    1.242382    0.631804    0.221191   -51.00000    0.06850    0.04909 =
         0.09156    0.01037    0.00339    0.01750
AFIX  23
H4A   2    1.236017    0.688614    0.255034   -51.00000   -1.20000
H4B   2    1.278344    0.665075    0.187812   -51.00000   -1.20000
AFIX   0

RESI THF 112
PART 1
O1    6    0.987888    0.679618    0.187311    61.00000    0.05870    0.03813 =
         0.07842    0.02687    0.03103    0.02116
C1    1    1.058504    0.745151    0.151297    61.00000    0.11414    0.06839 =
         0.10300    0.04908    0.06751    0.03547
AFIX  23
H1A   2    1.021740    0.718943    0.105589    61.00000   -1.20000
H1B   2    1.127902    0.740100    0.152903    61.00000   -1.20000
AFIX   0
C2    1    1.082170    0.860937    0.181087    61.00000    0.11864    0.05405 =
         0.14600    0.04790    0.06660    0.03033
AFIX  23
H2A   2    1.059222    0.889743    0.148838    61.00000   -1.20000
H2B   2    1.162141    0.909236    0.198358    61.00000   -1.20000
AFIX   0
C3    1    1.017730    0.858134    0.234252    61.00000    0.08979    0.05164 =
         0.10185    0.03025    0.02983    0.03687
AFIX  23
H3A   2    0.981384    0.904841    0.234486    61.00000   -1.20000
H3B   2    1.065742    0.883993    0.276789    61.00000   -1.20000
AFIX   0
C4    1    0.933698    0.737550    0.218560    61.00000    0.07131    0.06065 =
         0.07217    0.03064    0.03134    0.03381
AFIX  23
H4A   2    0.912715    0.717289    0.258380    61.00000   -1.20000
H4B   2    0.866467    0.720793    0.189574    61.00000   -1.20000
AFIX   0

RESI THF 113
PART 2
O1    6    1.000031    0.676075    0.178340   -61.00000    0.09231    0.06825 =
         0.10272    0.04091    0.05588    0.05736
C1    1    1.100279    0.776507    0.190359   -61.00000    0.08732    0.06187 =
         0.15443    0.05087    0.04336    0.02447
AFIX  23
H1A   2    1.124592    0.786043    0.149082   -61.00000   -1.20000
H1B   2    1.158617    0.774296    0.217744   -61.00000   -1.20000
AFIX   0
C2    1    1.082986    0.867925    0.222578   -61.00000    0.15771    0.07807 =
         0.14710    0.04123    0.04138   -0.00962
AFIX  23
H2A   2    1.100669    0.921452    0.197134   -61.00000   -1.20000
H2B   2    1.130728    0.906991    0.265841   -61.00000   -1.20000
AFIX   0
C3    1    0.960627    0.818314    0.228625   -61.00000    0.14566    0.07478 =
         0.12092    0.01620    0.01360    0.07986
AFIX  23
H3A   2    0.952732    0.824470    0.274314   -61.00000   -1.20000
H3B   2    0.925727    0.857208    0.211711   -61.00000   -1.20000
AFIX   0
C4    1    0.909150    0.700321    0.189675   -61.00000    0.09264    0.07351 =
         0.09359    0.03773    0.03522    0.06533
AFIX  23
H4A   2    0.859839    0.651878    0.213392   -61.00000   -1.20000
H4B   2    0.865317    0.688344    0.148207   -61.00000   -1.20000

REM <hkl>
REM C:/frames/work/1226/sq_RESI/1226_erbr677_sq.hkl
REM </hkl>
AFIX   0
HKLF 4


REM  1226_ERBR677_0m_a.res in P1
REM wR2 = 0.0769, GooF = S = 1.028, Restrained GooF = 1.025 for all data
REM R1 = 0.0283 for 25866 Fo > 4sig(Fo) and 0.0293 for all 26654 data
REM 1941 parameters refined using 883 restraints

END

WGHT      0.0456      0.4965

REM Highest difference peak  0.306,  deepest hole -0.293,  1-sigma level  0.032
Q1    1   0.5985 -0.1523  0.3452  11.00000  0.05    0.31
Q2    1   0.5189 -0.1029  0.3285  11.00000  0.05    0.27
Q3    1  -0.3622  0.4645  0.5734  11.00000  0.05    0.25
Q4    1   0.7133  0.2075  0.5522  11.00000  0.05    0.24
Q5    1  -0.2664  0.5630  0.8021  11.00000  0.05    0.23
Q6    1  -0.2092  0.4794  0.8287  11.00000  0.05    0.21
Q7    1   0.5184  0.0534  0.0805  11.00000  0.05    0.20
Q8    1   0.4397  0.0377  0.1753  11.00000  0.05    0.20
Q9    1   0.4228 -0.0813  0.1578  11.00000  0.05    0.18
Q10   1   0.5229  0.5194  0.8681  11.00000  0.05    0.17
Q11   1   0.9270  0.9106  0.4235  11.00000  0.05    0.17
Q12   1   0.4803 -0.0736  0.0661  11.00000  0.05    0.16
Q13   1   0.0754  1.0842  0.9841  11.00000  0.05    0.16
Q14   1   0.1727  0.5204  0.9345  11.00000  0.05    0.16
Q15   1   0.8132  0.1663  0.0446  11.00000  0.05    0.16
Q16   1   0.7633 -0.0385  0.0186  11.00000  0.05    0.15
Q17   1   0.8319  0.0388  0.0680  11.00000  0.05    0.15
Q18   1   0.4060  0.0337  0.1243  11.00000  0.05    0.15
Q19   1   0.8408  0.6182  0.0308  11.00000  0.05    0.15
Q20   1   0.9187  0.2408  0.3643  11.00000  0.05    0.14
;
_shelx_res_checksum    5827

_shelx_hkl_file
;
  -1   0   0  349.27   11.10
  -1   0   0  332.87   10.80
  -1   0   0  319.47   11.00
   1   0   0  341.37   10.70
   1   0   0  323.87   10.60
   1   0   0  334.17   10.40
   1   0   0  330.17   10.70
   1   0   0  349.87   10.60
  -2   0   0  319.37   12.40
  -2   0   0  324.27   12.50
   2   0   0  374.66   11.60
   2   0   0  399.66   12.10
   2   0   0  366.76   11.50
   2   0   0  378.46   11.80
   2   0   0  363.36   11.90
   2   0   0  373.96   12.00
  -3   0   0 8706.43  272.67
  -4   0   0  337.67   13.60
  -4   0   0  331.47   13.20
   4   0   0  337.37   11.20
   4   0   0  349.67   11.20
   4   0   0  331.27   11.60
   4   0   0  346.17   12.30
   4   0   0  339.57   12.30
   4   0   0  326.67   12.00
   4   0   0  340.07   11.80
   5   0   0 1904.81   61.29
   5   0   0 1860.11   61.79
   5   0   0 1966.00   59.99
   5   0   0 1965.00   60.69
   5   0   0 1939.01   61.09
   5   0   0 1946.91   61.49
   5   0   0 1934.11   59.29
   6   0   0  862.41   29.70
   6   0   0  902.11   28.30
   6   0   0  854.21   29.20
   6   0   0  902.11   30.60
   6   0   0  854.91   29.90
   6   0   0  876.51   29.10
   6   0   0  875.21   29.50
   7   0   0  584.14   21.60
   7   0   0  580.64   20.90
   7   0   0  599.54   21.30
   7   0   0  605.84   22.10
   7   0   0  582.94   19.30
   7   0   0  592.94   20.00
   7   0   0  587.34   21.10
   8   0   0    3.70    2.20
   8   0   0    2.40    2.70
   8   0   0    3.80    1.30
   8   0   0    3.10    1.60
   8   0   0    2.10    1.70
   8   0   0    0.30    1.40
   8   0   0    0.80    2.20
   8   0   0    3.40    0.90
  -9   0   0   15.30    1.90
  -9   0   0   15.90    1.80
  -9   0   0   18.10    2.60
   9   0   0   21.00    4.20
   9   0   0   19.30    2.30
   9   0   0   19.50    4.20
   9   0   0   25.40    4.10
   9   0   0   22.10    1.90
   9   0   0   24.80    3.90
   9   0   0   20.50    3.20
   9   0   0   16.80    1.60
 -10   0   0    7.40    1.40
 -10   0   0    5.70    1.20
 -10   0   0    5.10    1.30
 -10   0   0    4.00    1.20
  10   0   0    6.10    2.20
  10   0   0    5.50    1.80
  10   0   0    2.20    3.70
  10   0   0    4.60    3.10
  10   0   0    3.70    2.70
  10   0   0    4.80    3.50
  10   0   0    5.90    3.40
  10   0   0    7.30    1.50
  10   0   0    6.20    1.20
 -11   0   0   87.29    4.30
 -11   0   0   82.89    4.50
 -11   0   0   85.49    4.70
  11   0   0   85.49    4.60
  11   0   0   83.09    4.00
  11   0   0   82.89    6.50
  11   0   0   85.19    5.30
 -12   0   0   82.59    4.00
 -12   0   0   83.79    4.60
 -12   0   0   82.29    4.30
  12   0   0   82.19    4.50
  12   0   0   79.99    3.90
  12   0   0   83.89    5.40
 -13   0   0  105.39    5.20
 -13   0   0  106.09    4.90
  13   0   0  112.89    5.20
  13   0   0  115.09    4.80
  13   0   0  110.79    4.70
 -14   0   0    4.50    1.00
 -14   0   0    4.60    0.90
  14   0   0    4.30    0.80
  14   0   0    5.40    0.90
 -15   1   0    3.10    1.10
 -15   1   0    3.50    0.80
  14  -1   0   57.49    3.70
  14  -1   0   59.69    2.80
 -14   1   0   57.89    3.30
 -14   1   0   57.29    3.70
  13  -1   0   28.20    4.30
 -13   1   0   18.90    1.90
 -13   1   0   20.30    1.90
 -13   1   0   20.30    2.10
  12  -1   0  130.99    5.70
  12  -1   0  145.79    9.20
  12  -1   0  129.49    8.20
  12  -1   0  131.59    6.20
 -12   1   0  141.19    6.30
 -12   1   0  146.49    6.60
 -12   1   0  144.19    6.00
  11  -1   0  196.08    7.60
  11  -1   0  199.98   13.40
  11  -1   0  198.58    9.00
  11  -1   0  206.38    8.20
  11  -1   0  199.48   13.20
  11  -1   0  199.58   10.40
 -11   1   0  193.08    8.20
 -11   1   0  192.18    8.30
 -11   1   0  205.08    8.00
 -11   1   0  205.68   10.80
  10  -1   0   72.49    5.40
  10  -1   0   64.99   10.80
  10  -1   0   66.69    6.80
  10  -1   0   69.09    4.40
  10  -1   0   67.49    6.80
  10  -1   0   72.39    3.90
  10  -1   0   76.19    4.40
 -10   1   0   71.79    4.70
 -10   1   0   73.99    4.10
 -10   1   0   71.79    4.10
   9  -1   0   88.39    4.70
   9  -1   0   76.99    6.80
   9  -1   0   76.89    5.50
   9  -1   0   86.09    6.80
   9  -1   0   84.89    5.50
   9  -1   0   82.89    4.00
   9  -1   0   91.19    5.50
   9  -1   0   83.29    6.60
   8  -1   0  369.06   14.10
   8  -1   0  370.86   15.00
   8  -1   0  344.67   15.60
   8  -1   0  365.86   14.00
   8  -1   0  369.46   12.40
   8  -1   0  369.46   13.10
   8  -1   0  374.46   14.30
   8  -1   0  347.47   14.90
   7  -1   0  543.65   18.00
   7  -1   0  560.54   19.40
   7  -1   0  538.45   19.90
   7  -1   0  525.15   18.90
   7  -1   0  527.05   19.20
   7  -1   0  554.44   18.90
   7  -1   0  546.75   20.60
   6  -1   0 1952.80   57.29
   6  -1   0 1826.42   58.19
   6  -1   0 1815.12   58.49
   6  -1   0 1783.52   58.89
   6  -1   0 1839.42   57.89
   6  -1   0 1918.81   59.69
   6  -1   0 1770.92   58.39
  -6   1   0 1811.82   61.09
  -6   1   0 1888.61   60.69
   5  -1   0  609.54   21.10
   5  -1   0  582.94   20.80
   5  -1   0  622.84   20.90
   5  -1   0  610.64   21.60
   5  -1   0  634.54   20.70
   5  -1   0  627.64   20.90
   5  -1   0  591.64   20.80
   5  -1   0  623.54   20.30
   5  -1   0  638.74   19.80
   5  -1   0  628.34   19.90
  -5   1   0  685.53   22.90
  -5   1   0  674.73   23.10
   4  -1   0  179.98    6.30
   4  -1   0  175.88    6.60
   4  -1   0  162.68    6.50
   4  -1   0  179.08    6.40
   4  -1   0  185.48    6.80
   4  -1   0  179.58    7.20
   4  -1   0  172.78    6.20
   4  -1   0  172.18    6.10
   3  -1   0 1629.04   49.80
   3  -1   0 1662.23   49.40
   3  -1   0 1586.74   50.09
   3  -1   0 1624.64   49.99
   3  -1   0 1621.44   49.30
   3  -1   0 1653.03   50.49
   3  -1   0 1532.65   49.80
  -3   1   0 1501.25   50.99
  -3   1   0 1720.03   51.39
   2  -1   0   38.90    1.60
   2  -1   0   42.00    1.90
   2  -1   0   39.20    1.70
   2  -1   0   39.50    1.60
  -1  -1   0 1391.66   42.60
  -1  -1   0 1331.57   42.60
  -1  -1   0 1392.86   42.90
   1   1   0 1354.66   42.60
   1   1   0 1339.97   42.40
   1   1   0 1356.26   42.80
   1   1   0 1380.76   42.60
   1   1   0 1395.06   42.60
  -2  -1   0 6699.33  204.78
  -3  -1   0  687.43   25.20
  -3  -1   0  766.42   24.90
   3   1   0  790.82   24.50
   3   1   0  771.02   24.30
   3   1   0  751.82   25.00
   3   1   0  787.02   24.90
   3   1   0  776.52   25.00
   3   1   0  756.22   25.40
   3   1   0  775.22   25.20
  -4  -1   0  112.29    5.00
  -4  -1   0  113.99    5.70
  -4  -1   0  111.59    5.20
   4   1   0   97.49    4.90
   4   1   0  100.19    5.20
   4   1   0   96.69    4.30
   4   1   0   97.49    5.00
   4   1   0   96.59    5.20
   4   1   0   96.99    4.30
   4   1   0   94.59    4.80
  -5  -1   0  320.17   11.90
   5   1   0  311.57   10.80
   5   1   0  322.67   12.30
   5   1   0  309.47   13.00
   5   1   0  314.57   12.40
   5   1   0  326.67   12.90
   5   1   0  327.07   12.30
   5   1   0  319.47   11.70
   6   1   0  245.98   11.80
   6   1   0  269.97   11.20
   6   1   0  264.57   11.20
   6   1   0  266.67    9.50
   6   1   0  267.77   11.70
   6   1   0  276.67   11.90
   6   1   0  269.87   11.10
   6   1   0  275.07   10.30
   7   1   0   34.90    4.60
   7   1   0   28.30    2.50
   7   1   0   28.50    3.30
   7   1   0   28.10    2.10
   7   1   0   26.20    3.00
   7   1   0   29.50    3.30
   7   1   0   25.80    4.00
   7   1   0   30.50    3.70
   8   1   0   30.40    3.60
   8   1   0   31.50    2.10
   8   1   0   30.80    2.80
   8   1   0   31.80    2.40
   8   1   0   33.10    3.80
   8   1   0   28.60    4.60
   8   1   0   26.20    4.60
   8   1   0   32.70    3.60
   8   1   0   39.20    6.10
  -9  -1   0   56.79    3.50
  -9  -1   0   58.89    3.80
  -9  -1   0   57.79    3.50
  -9  -1   0   56.99    3.60
   9   1   0   72.29    4.80
   9   1   0   62.09    6.70
   9   1   0   63.39    6.40
   9   1   0   67.79    4.00
   9   1   0   66.89    5.60
   9   1   0   69.79    5.50
   9   1   0   66.29    5.30
 -10  -1   0    6.10    1.40
 -10  -1   0    6.00    1.20
 -10  -1   0    6.20    1.50
  10   1   0    4.50    3.30
  10   1   0    6.00    2.40
  10   1   0    3.80    1.60
  10   1   0    5.50    3.30
  10   1   0    3.00    4.10
  10   1   0   -1.10    3.70
  10   1   0    4.30    1.20
  10   1   0    4.50    1.10
 -11  -1   0    9.60    1.60
 -11  -1   0   12.00    1.80
 -11  -1   0   10.10    1.50
  11   1   0   16.90    2.00
  11   1   0   15.20    3.90
  11   1   0   16.10    3.50
  11   1   0   15.30    1.60
 -12  -1   0   55.49    3.40
 -12  -1   0   52.39    3.20
  12   1   0   49.10    2.90
  12   1   0   53.99    3.10
  12   1   0   52.49    4.30
  12   1   0   48.20    3.30
 -13  -1   0   52.49    3.30
 -13  -1   0   58.49    3.20
  13   1   0   54.59    2.80
  13   1   0   49.30    3.10
  13   1   0   52.49    2.80
 -14  -1   0   47.70    2.90
 -14  -1   0   43.90    2.40
  14   1   0   43.10    2.10
 -15   2   0   17.40    1.50
 -15   2   0   18.20    1.80
  14  -2   0    1.50    0.90
 -14   2   0    2.00    0.70
 -14   2   0    1.50    0.80
 -14   2   0    0.80    0.70
  13  -2   0   97.19    4.80
  13  -2   0  112.59    5.20
  13  -2   0   93.99    5.50
 -13   2   0   95.29    5.20
 -13   2   0   99.59    4.60
  12  -2   0    5.10    1.00
  12  -2   0    7.30    1.80
  12  -2   0    3.00    2.80
  12  -2   0    4.10    1.00
 -12   2   0    2.40    1.10
 -12   2   0    4.20    1.10
 -12   2   0    2.60    1.00
  11  -2   0   73.39    4.60
  11  -2   0   69.89    7.80
  11  -2   0   68.59    3.80
  11  -2   0   75.99    8.10
 -11   2   0   72.69    3.90
 -11   2   0   70.49    4.00
 -11   2   0   68.49    4.00
 -11   2   0   71.49    4.20
  10  -2   0   88.99    7.60
  10  -2   0   73.99    6.90
  10  -2   0   85.79    4.60
  10  -2   0   87.69    4.00
  10  -2   0   87.09    7.00
  10  -2   0   85.79    5.60
 -10   2   0   72.69    4.00
 -10   2   0   78.89    4.20
   9  -2   0   25.20    3.00
   9  -2   0   24.30    4.30
   9  -2   0   26.50    2.20
   9  -2   0   28.80    2.90
   9  -2   0   23.80    1.80
   9  -2   0   22.80    4.30
   9  -2   0   26.80    4.30
   8  -2   0   43.50    4.20
   8  -2   0   44.60    3.20
   8  -2   0   45.10    2.50
   8  -2   0   44.30    2.70
   8  -2   0   41.20    3.50
   8  -2   0   42.40    3.10
   8  -2   0   39.80    3.70
  -8   2   0   54.89    5.30
   7  -2   0   76.19    4.00
   7  -2   0   77.99    3.30
   7  -2   0   69.39    4.10
   7  -2   0   78.49    4.70
   7  -2   0   72.49    4.90
   7  -2   0   75.29    3.80
   7  -2   0   74.39    4.10
   7  -2   0   70.49    5.10
  -7   2   0   75.89    5.90
  -7   2   0   71.59    5.60
   6  -2   0  719.13   24.50
   6  -2   0  737.33   25.20
   6  -2   0  739.13   24.40
   6  -2   0  720.53   23.50
   6  -2   0  740.33   23.70
   6  -2   0  742.93   24.10
   6  -2   0  746.53   23.00
   6  -2   0  756.82   24.00
  -6   2   0  776.22   26.80
  -6   2   0  670.23   26.20
   5  -2   0  243.58    9.20
   5  -2   0  236.08    8.40
   5  -2   0  240.28    8.70
   5  -2   0  239.18    8.50
   5  -2   0  257.97    9.60
   5  -2   0  238.68    8.00
   5  -2   0  235.38    8.50
  -5   2   0  205.08   10.00
  -5   2   0  216.58   10.00
   4  -2   0  171.18    5.80
   4  -2   0  167.28    6.10
   4  -2   0  169.68    5.70
   4  -2   0  161.88    6.50
   4  -2   0  173.38    7.10
   4  -2   0  166.88    6.10
   4  -2   0  176.38    6.20
   3  -2   0  571.94   17.40
   3  -2   0  545.85   17.30
   3  -2   0  556.94   16.90
   3  -2   0  544.15   17.90
   3  -2   0  531.95   16.90
  -3   2   0  516.45   18.60
  -3   2   0  507.15   18.00
   2  -2   0  223.88    7.60
   2  -2   0  216.48    7.10
   2  -2   0  229.48    7.40
   2  -2   0  228.58    8.10
   2  -2   0  226.48    7.60
   2  -2   0  225.38    6.80
  -2   2   0  212.88    8.40
  -2   2   0  212.88    7.50
  -2   2   0  208.48    7.90
  -2   2   0  214.18    7.80
  -2   2   0  209.48    7.40
   1  -2   0  325.27   11.30
   1  -2   0  315.77   11.50
   1  -2   0  324.27   11.20
   1  -2   0  322.07   11.50
   1  -2   0  334.27   11.00
  -1   2   0  353.46   10.80
  -1   2   0  370.16   11.70
  -1   2   0  346.37   11.40
  -1   2   0  343.27   11.40
   0  -2   0  301.17   10.30
   0  -2   0  310.27   10.60
   0  -2   0  304.77   10.70
   0  -2   0  291.77   11.20
   0  -2   0  298.77   10.60
   0   2   0  308.57   11.20
   0   2   0  312.77   10.30
   0   2   0  312.07   10.80
   0   2   0  306.57   10.70
  -1  -2   0  103.09    4.90
  -1  -2   0  101.69    4.60
  -1  -2   0  105.99    4.80
   1   2   0  112.59    4.80
   1   2   0  114.09    5.00
   1   2   0  106.39    4.80
   1   2   0  110.19    4.60
   1   2   0  110.09    4.80
  -2  -2   0  411.26   15.50
  -2  -2   0  435.46   15.50
  -2  -2   0  419.16   15.90
   2   2   0  443.66   15.40
   2   2   0  449.76   15.30
   2   2   0  471.95   15.70
   2   2   0  460.45   15.90
   2   2   0  469.15   16.10
   2   2   0  416.26   15.30
   2   2   0  457.15   14.90
  -3  -2   0 1368.06   46.20
  -3  -2   0 1443.56   46.00
  -3  -2   0 1328.97   46.40
   3   2   0 1431.66   46.20
   3   2   0 1480.15   45.60
   3   2   0 1424.16   46.50
   3   2   0 1492.05   46.10
   3   2   0 1446.96   46.00
   3   2   0 1473.25   45.30
  -4  -2   0  744.13   26.30
  -4  -2   0  713.23   25.60
   4   2   0  742.93   26.40
   4   2   0  775.22   25.90
   4   2   0  764.32   26.20
   4   2   0  752.42   24.90
   4   2   0  757.92   25.80
   4   2   0  768.32   25.90
   4   2   0  758.02   25.00
  -5  -2   0  204.28    9.20
  -5  -2   0  204.38    9.70
   5   2   0  197.78    9.20
   5   2   0  198.38    8.20
   5   2   0  205.78    9.60
   5   2   0  193.48    7.80
   5   2   0  197.88    9.10
   5   2   0  215.88    9.90
   5   2   0  191.38    9.50
   5   2   0  197.48    9.10
   5   2   0  198.88    7.50
   6   2   0  250.77   11.80
   6   2   0  254.17   12.20
   6   2   0  264.87   11.50
   6   2   0  240.38   11.70
   6   2   0  247.58   11.20
   6   2   0  240.38   11.20
   6   2   0  247.78    9.30
   6   2   0  254.77   10.20
   7   2   0  370.76   16.70
   7   2   0  420.06   17.60
   7   2   0  379.36   13.70
   7   2   0  378.66   14.80
   7   2   0  400.06   16.20
   7   2   0  382.66   16.20
   7   2   0  367.06   13.20
   7   2   0  375.46   16.10
   7   2   0  388.86   16.90
  -8  -2   0   13.30    2.00
  -8  -2   0   12.60    1.80
  -8  -2   0   11.40    1.80
   8   2   0    4.90    2.60
   8   2   0    5.80    2.40
   8   2   0   10.40    2.20
   8   2   0   13.70    4.30
   8   2   0   10.80    1.80
   8   2   0   11.00    2.70
   8   2   0   11.40    1.40
   8   2   0   14.80    5.40
   8   2   0    9.60    2.90
  -9  -2   0   43.10    2.90
  -9  -2   0   40.70    2.60
  -9  -2   0   44.80    3.10
   9   2   0   27.10    5.10
   9   2   0   34.60    2.50
   9   2   0   29.80    5.20
   9   2   0   38.90    3.00
   9   2   0   40.10    3.70
   9   2   0   23.50    5.20
   9   2   0   27.40    5.30
   9   2   0   36.70    2.70
 -10  -2   0   43.10    3.00
 -10  -2   0   44.20    3.30
  10   2   0   41.50    5.30
  10   2   0   44.50    3.00
  10   2   0   46.60    4.10
  10   2   0   47.20    5.40
  10   2   0   46.90    3.40
  10   2   0   45.50    2.90
 -11  -2   0   28.20    2.50
 -11  -2   0   28.70    2.60
  11   2   0   26.80    3.20
  11   2   0   24.90    2.20
  11   2   0   27.80    2.50
  11   2   0   29.00    2.20
 -12  -2   0   20.10    1.80
  12   2   0   15.60    1.60
  12   2   0   15.30    1.60
  12   2   0   12.70    1.70
 -13  -2   0   13.40    1.30
 -13  -2   0   13.60    1.60
  13   2   0   12.60    1.30
  13   2   0   14.40    1.30
 -16   3   0   17.60    1.40
 -16   3   0   19.70    1.30
  15  -3   0    9.40    1.50
 -15   3   0   14.20    1.60
 -15   3   0   13.00    1.40
 -15   3   0   13.30    1.20
  14  -3   0   56.19    3.10
  14  -3   0   53.19    2.70
 -14   3   0   52.59    3.30
 -14   3   0   50.59    2.90
 -14   3   0   52.69    3.10
  13  -3   0   19.10    2.70
 -13   3   0   13.00    1.70
 -13   3   0   11.30    1.90
 -13   3   0   13.60    1.80
  12  -3   0   83.29   16.40
  12  -3   0   97.59    5.50
  12  -3   0   97.19   16.30
  12  -3   0  106.29    6.60
  12  -3   0  104.29    4.90
 -12   3   0  102.49    5.00
 -12   3   0  105.69    5.40
 -12   3   0  107.19    5.00
 -12   3   0  100.69    5.00
 -12   3   0   98.79    5.10
  11  -3   0   35.80    3.90
  11  -3   0   37.20    7.00
  11  -3   0   45.20    6.80
  11  -3   0   35.60    2.50
  11  -3   0   41.70    3.20
  11  -3   0   27.90    5.70
 -11   3   0   39.40    2.80
 -11   3   0   35.40    2.80
 -11   3   0   42.90    3.20
 -11   3   0   36.60    2.80
 -11   3   0   38.10    2.90
 -11   3   0   38.10    2.70
  10  -3   0  166.28   10.70
  10  -3   0  171.78    6.60
  10  -3   0  171.78    7.30
  10  -3   0  177.78    8.30
  10  -3   0  169.78   10.10
 -10   3   0  149.29    8.40
 -10   3   0  168.28    7.30
 -10   3   0  171.98    7.20
 -10   3   0  179.18    7.10
   9  -3   0   53.59    4.70
   9  -3   0   52.59    5.40
   9  -3   0   53.89    3.80
   9  -3   0   53.49    3.00
   9  -3   0   55.79    3.30
   9  -3   0   51.09    2.60
   9  -3   0   59.49    5.30
  -9   3   0   54.69    6.10
   8  -3   0  315.97   14.20
   8  -3   0  299.47   13.10
   8  -3   0  327.77   11.20
   8  -3   0  308.67   12.10
   8  -3   0  306.57   10.70
   8  -3   0  312.67   11.70
  -8   3   0  306.27   14.60
  -8   3   0  304.47   14.50
   7  -3   0  455.65   15.60
   7  -3   0  465.35   16.10
   7  -3   0  464.15   16.10
   7  -3   0  473.95   16.50
   7  -3   0  471.75   15.20
   7  -3   0  485.65   18.50
   7  -3   0  466.65   16.40
   7  -3   0  481.15   16.00
   7  -3   0  461.65   17.40
   7  -3   0  471.05   16.20
  -7   3   0  483.85   19.00
  -7   3   0  481.65   19.30
   6  -3   0  120.39    4.90
   6  -3   0  118.39    5.00
   6  -3   0  123.69    5.10
   6  -3   0  120.09    5.20
   6  -3   0  116.59    5.60
   6  -3   0  115.89    5.10
   6  -3   0  123.49    6.50
   6  -3   0  120.09    5.80
  -6   3   0  142.29    7.70
  -6   3   0  133.49    7.00
   5  -3   0  163.08    6.00
   5  -3   0  158.58    5.90
   5  -3   0  157.98    5.80
   5  -3   0  160.78    6.40
   5  -3   0  162.68    6.10
   5  -3   0  154.08    6.20
   5  -3   0  156.98    7.10
  -5   3   0  158.08    7.40
  -5   3   0  153.28    8.00
   4  -3   0  571.24   19.30
   4  -3   0  570.94   18.40
   4  -3   0  583.64   20.00
   4  -3   0  585.14   18.60
   4  -3   0  599.74   17.80
   4  -3   0  595.94   18.50
  -4   3   0  544.95   19.50
  -4   3   0  508.85   20.30
   3  -3   0 2258.67   69.89
   3  -3   0 2186.28   69.89
   3  -3   0 2290.37   70.69
   3  -3   0 2311.07   69.59
   3  -3   0 2201.88   68.99
  -3   3   0 2290.27   69.59
  -3   3   0 2284.87   71.59
  -3   3   0 2241.68   69.79
  -3   3   0 2204.38   70.19
   2  -3   0 4894.31  144.39
  -2   3   0 4639.34  144.79
  -2   3   0 4670.33  143.19
  -2   3   0 4653.93  144.19
  -2   3   0 4629.24  144.19
   1  -3   0 4790.32  146.29
  -1   3   0 4765.82  146.39
  -1   3   0 4512.65  146.09
  -1   3   0 4791.02  146.49
  -1   3   0 4935.61  145.59
   0  -3   0  375.46   13.80
   0  -3   0  375.76   13.70
   0  -3   0  366.26   13.30
   0  -3   0  356.16   13.80
   0  -3   0  375.76   13.60
   0   3   0  404.46   14.00
   0   3   0  393.56   13.20
   0   3   0  399.66   13.70
   0   3   0  396.46   13.90
   0   3   0  416.06   14.10
  -1  -3   0  606.64   20.90
  -1  -3   0  621.84   20.70
  -1  -3   0  580.04   20.40
  -1  -3   0  607.24   20.80
  -1  -3   0  600.24   21.10
   1   3   0  602.14   21.10
   1   3   0  592.74   20.70
   1   3   0  611.74   20.50
   1   3   0  616.74   21.00
   1   3   0  607.64   21.10
   1   3   0  610.64   20.00
   1   3   0  620.94   20.90
  -2  -3   0   79.99    4.70
  -2  -3   0   75.19    5.40
  -2  -3   0   78.29    4.40
  -2  -3   0   82.59    4.60
  -2  -3   0   83.09    4.70
   2   3   0   97.39    4.90
   2   3   0   89.09    5.10
   2   3   0   92.19    4.30
   2   3   0   87.79    4.60
   2   3   0   89.89    4.70
   2   3   0   91.29    5.00
  -3  -3   0  151.08    8.20
  -3  -3   0  153.18    7.40
  -3  -3   0  146.19    7.70
  -3  -3   0  150.58    7.60
   3   3   0  170.28    7.80
   3   3   0  182.48    7.20
   3   3   0  164.18    7.80
   3   3   0  178.18    6.50
   3   3   0  174.98    7.80
   3   3   0  169.88    8.30
   3   3   0  182.78    7.70
   3   3   0  179.38    8.10
  -4  -3   0  475.15   18.90
  -4  -3   0  467.55   18.10
  -4  -3   0  492.15   18.60
   4   3   0  474.05   18.50
   4   3   0  497.75   18.40
   4   3   0  529.45   19.10
   4   3   0  532.15   19.00
   4   3   0  503.95   17.90
   4   3   0  497.75   19.40
   4   3   0  478.75   16.60
   4   3   0  499.75   17.50
   4   3   0  488.45   18.70
  -5  -3   0  209.08   10.20
  -5  -3   0  200.68    9.40
  -5  -3   0  206.18   10.30
   5   3   0  193.98    8.50
   5   3   0  194.88   10.30
   5   3   0  187.88    9.80
   5   3   0  193.78    7.70
   5   3   0  192.18    8.50
   5   3   0  188.18    9.40
   5   3   0  195.68   10.10
   5   3   0  192.28    9.60
   6   3   0  100.29    6.60
   6   3   0   96.59    7.30
   6   3   0   99.59    4.90
   6   3   0  101.09    7.00
   6   3   0   94.89    4.50
   6   3   0  106.99    6.90
   6   3   0  109.29    6.90
   6   3   0  105.99    5.90
   6   3   0  110.59    7.50
  -7  -3   0  117.99    5.60
  -7  -3   0  123.09    5.80
   7   3   0  116.99    8.30
   7   3   0  122.99    6.80
   7   3   0  119.09    8.60
   7   3   0  113.79    5.10
   7   3   0  116.29    7.80
   7   3   0  119.09    8.30
   7   3   0  114.69    7.70
   7   3   0  117.39    7.80
   7   3   0  119.09    5.70
  -8  -3   0   11.40    1.80
  -8  -3   0   13.50    1.90
  -8  -3   0   11.50    1.70
   8   3   0    8.70    3.30
   8   3   0    7.60    2.50
   8   3   0    9.50    2.90
   8   3   0    3.90    4.90
   8   3   0   13.60    2.20
   8   3   0   12.40    3.00
   8   3   0   12.70    1.40
   8   3   0   10.10    1.60
   8   3   0   12.50    2.00
   8   3   0   10.50    3.00
   8   3   0    9.60    3.60
  -9  -3   0   15.80    1.90
  -9  -3   0   15.30    2.00
  -9  -3   0   14.40    2.20
   9   3   0   15.10    4.00
   9   3   0   15.70    2.00
   9   3   0   18.10    4.90
   9   3   0   16.80    2.40
   9   3   0   16.40    1.80
   9   3   0   13.50    4.50
   9   3   0    7.20    4.10
   9   3   0   16.30    3.60
   9   3   0   14.70    2.80
 -10  -3   0   53.89    3.20
 -10  -3   0   54.79    3.50
  10   3   0   45.50    5.80
  10   3   0   42.50    4.10
  10   3   0   45.90    3.30
  10   3   0   46.70    5.50
  10   3   0   44.60    3.00
  10   3   0   46.20    3.50
  10   3   0   47.30    3.00
 -11  -3   0    5.20    1.20
 -11  -3   0    4.70    1.10
  11   3   0    3.60    1.00
  11   3   0    5.10    1.20
  11   3   0    5.40    1.30
  11   3   0    2.10    2.00
  11   3   0    5.70    1.10
 -12  -3   0   29.40    2.00
  12   3   0   25.30    1.90
  12   3   0   25.20    2.20
  12   3   0   22.70    1.80
 -13  -3   0   11.20    1.00
 -13  -3   0   13.20    1.40
  13   3   0   14.80    1.10
  13   3   0   13.60    1.00
 -16   4   0   47.80    2.30
 -16   4   0   40.80    2.50
 -15   4   0   21.20    1.60
 -15   4   0   20.70    1.80
 -15   4   0   20.30    1.90
  14  -4   0   48.50    3.80
  14  -4   0   48.60    3.00
 -14   4   0   54.29    3.10
 -14   4   0   54.59    3.40
 -14   4   0   54.09    3.30
  13  -4   0   11.20    2.20
  13  -4   0    7.40    3.20
 -13   4   0   16.00    1.90
 -13   4   0   16.10    2.00
 -13   4   0   18.40    2.00
 -13   4   0   20.60    2.00
  12  -4   0   63.59    8.90
  12  -4   0   64.99    4.30
  12  -4   0   62.89    9.30
  12  -4   0   73.39    3.70
  12  -4   0   66.49    4.90
 -12   4   0   65.69    4.30
 -12   4   0   63.09    3.80
 -12   4   0   61.89    4.60
  11  -4   0   45.50    2.80
  11  -4   0   41.50    6.50
  11  -4   0   52.79    4.30
  11  -4   0   50.29    3.50
  11  -4   0   39.40    9.30
  11  -4   0   36.60    6.40
 -11   4   0   45.30    3.20
 -11   4   0   49.99    3.20
 -11   4   0   47.40    3.00
 -11   4   0   49.20    3.40
 -11   4   0   47.60    3.10
  10  -4   0  121.59    8.50
  10  -4   0  131.99    9.90
  10  -4   0  123.39    5.10
  10  -4   0  128.59    6.70
  10  -4   0  126.29    5.80
  10  -4   0  115.69    8.90
 -10   4   0  128.29   10.30
 -10   4   0  135.89    6.20
 -10   4   0  126.99    5.80
 -10   4   0  126.69    5.90
   9  -4   0  335.67   11.00
   9  -4   0  326.87   12.50
   9  -4   0  337.07   15.30
   9  -4   0  327.17   16.20
   9  -4   0  322.77   10.90
   9  -4   0  326.47   13.90
   9  -4   0  334.47   11.60
  -9   4   0  309.17   15.60
  -9   4   0  295.97   15.30
   8  -4   0   74.29    5.70
   8  -4   0   77.69    6.30
   8  -4   0   77.39    3.50
   8  -4   0   70.99    4.00
   8  -4   0   70.19    4.00
   8  -4   0   70.99    5.00
  -8   4   0   65.99    5.70
  -8   4   0   69.09    6.10
   7  -4   0   37.50    3.10
   7  -4   0   33.50    2.00
   7  -4   0   40.00    3.70
   7  -4   0   38.60    3.30
   7  -4   0   35.30    2.00
   7  -4   0   35.40    3.90
   7  -4   0   32.90    2.50
  -7   4   0   33.60    3.70
  -7   4   0   35.90    4.10
   6  -4   0  222.58    8.80
   6  -4   0  230.08    8.50
   6  -4   0  223.08    7.50
   6  -4   0  238.28    9.10
   6  -4   0  225.48    8.90
   6  -4   0  221.18    7.80
   6  -4   0  234.28   10.70
   6  -4   0  229.38    8.60
   5  -4   0  127.89    5.40
   5  -4   0  120.79    5.20
   5  -4   0  123.59    4.60
   5  -4   0  115.39    5.80
   5  -4   0  112.99    6.80
  -5   4   0  127.29    6.20
  -5   4   0  121.29    7.10
   4  -4   0   42.40    2.70
   4  -4   0   37.00    2.60
   4  -4   0   42.60    3.30
   4  -4   0   39.40    2.20
   4  -4   0   37.30    2.40
   4  -4   0   39.90    3.20
   4  -4   0   38.10    1.80
   3  -4   0 1427.26   45.30
   3  -4   0 1421.16   45.90
   3  -4   0 1372.46   44.70
   3  -4   0 1414.36   46.00
   3  -4   0 1409.16   44.80
  -3   4   0 1432.96   45.40
  -3   4   0 1441.06   45.20
  -3   4   0 1441.66   43.60
  -3   4   0 1432.66   45.10
  -3   4   0 1388.46   45.90
   2  -4   0  941.41   30.40
   2  -4   0  892.31   29.80
   2  -4   0  914.71   29.70
   2  -4   0  905.61   29.00
   2  -4   0  892.31   29.10
   2  -4   0  931.11   30.20
  -2   4   0  886.31   30.30
  -2   4   0  867.61   29.70
  -2   4   0  927.01   29.90
  -2   4   0  905.71   28.60
   1  -4   0 1042.60   34.80
   1  -4   0  994.50   35.00
   1  -4   0  994.40   34.60
   1  -4   0  989.30   35.00
   1  -4   0  983.40   33.80
   1  -4   0  976.50   34.00
   1  -4   0  961.90   34.70
  -1   4   0 1150.98   34.00
  -1   4   0 1168.88   34.90
  -1   4   0 1144.09   35.50
  -1   4   0 1144.59   35.20
  -1   4   0 1136.29   34.30
  -1   4   0 1164.28   35.10
   0  -4   0  606.54   21.60
   0  -4   0  618.64   20.30
   0  -4   0  611.14   21.40
   0  -4   0  636.94   21.00
   0  -4   0  643.04   21.60
   0  -4   0  624.04   21.20
   0   4   0  573.14   20.30
   0   4   0  595.54   20.50
   0   4   0  618.34   21.50
   0   4   0  593.84   21.10
   0   4   0  618.34   21.60
   0   4   0  604.04   21.40
   0   4   0  592.54   20.70
  -1  -4   0  394.66   14.70
  -1  -4   0  393.36   15.50
  -1  -4   0  394.36   15.20
  -1  -4   0  399.36   15.20
  -1  -4   0  401.96   15.00
   1   4   0  406.76   15.50
   1   4   0  408.66   14.70
   1   4   0  404.66   14.20
   1   4   0  405.76   14.80
   1   4   0  398.76   15.20
   1   4   0  388.66   15.00
   1   4   0  410.36   15.40
  -2  -4   0  374.06   15.10
  -2  -4   0  370.66   14.80
  -2  -4   0  378.56   15.20
  -2  -4   0  356.16   15.40
  -2  -4   0  359.46   14.40
   2   4   0  410.26   15.20
   2   4   0  394.86   15.30
   2   4   0  401.76   14.10
   2   4   0  396.96   14.90
   2   4   0  404.06   15.10
   2   4   0  395.46   13.30
   2   4   0  396.76   14.70
   2   4   0  387.66   15.60
  -3  -4   0  611.84   23.00
  -3  -4   0  628.34   22.40
  -3  -4   0  626.64   22.60
   3   4   0  598.14   21.80
   3   4   0  608.94   22.10
   3   4   0  587.74   22.30
   3   4   0  591.74   22.80
   3   4   0  597.84   20.00
   3   4   0  571.14   20.80
   3   4   0  575.04   22.10
   3   4   0  598.34   21.70
   4   4   0   60.69    4.70
   4   4   0   61.19    5.10
   4   4   0   62.19    4.90
   4   4   0   65.79    4.20
   4   4   0   65.39    5.60
   4   4   0   60.19    3.40
   4   4   0   56.39    4.70
   4   4   0   65.69    5.40
   4   4   0   64.29    4.80
  -5  -4   0   78.89    5.60
  -5  -4   0   78.09    6.30
   5   4   0   77.59    6.50
   5   4   0   79.09    6.30
   5   4   0   79.09    5.00
   5   4   0   75.79    6.00
   5   4   0   84.99    5.90
   5   4   0   78.09    6.20
   5   4   0   76.99    3.70
   5   4   0   83.09    6.10
   5   4   0   88.39    4.40
   6   4   0  363.66   17.10
   6   4   0  355.46   13.30
   6   4   0  332.67   16.50
   6   4   0  367.66   16.30
   6   4   0  365.46   16.40
   6   4   0  341.77   14.50
   6   4   0  360.26   16.70
   6   4   0  352.06   12.50
   6   4   0  358.26   16.00
  -7  -4   0   41.00    2.90
  -7  -4   0   39.40    2.90
   7   4   0   35.80    2.70
   7   4   0   39.80    4.60
   7   4   0   32.50    3.60
   7   4   0   36.20    3.00
   7   4   0   38.70    5.80
   7   4   0   32.00    6.20
   7   4   0   33.10    5.90
   7   4   0   33.50    2.40
   7   4   0   27.10    5.10
   7   4   0   32.00    4.90
  -8  -4   0   94.39    4.80
  -8  -4   0   96.39    4.90
  -8  -4   0  102.69    5.30
   8   4   0   87.49    7.60
   8   4   0   99.89    5.50
   8   4   0  100.09    6.60
   8   4   0   92.89    8.70
   8   4   0   97.59    5.20
   8   4   0   82.79    7.20
   8   4   0   94.69    8.90
   8   4   0   92.09    4.70
   8   4   0   98.19    4.70
   8   4   0   90.89   11.50
   8   4   0   94.19    8.70
  -9  -4   0   30.80    2.20
  -9  -4   0   33.60    2.70
  -9  -4   0   32.70    2.50
   9   4   0   26.70    2.70
   9   4   0   30.40    2.40
   9   4   0   33.60    6.80
   9   4   0   26.20    2.60
   9   4   0   26.70    2.30
   9   4   0   31.50    3.70
 -10  -4   0   72.09    3.80
 -10  -4   0   74.49    4.10
  10   4   0   65.29    3.60
  10   4   0   69.69    3.70
  10   4   0   64.89    3.90
  10   4   0   67.79    5.20
  10   4   0   70.99    4.40
 -11  -4   0   12.20    1.40
 -11  -4   0   15.40    1.70
  11   4   0   12.30    1.30
  11   4   0   11.10    1.50
  11   4   0   11.80    1.40
 -12  -4   0   47.00    2.80
 -12  -4   0   48.70    2.60
  12   4   0   51.39    2.60
  12   4   0   49.20    2.50
 -16   5   0   25.80    1.70
 -16   5   0   29.20    2.00
 -15   5   0   87.79    4.10
 -15   5   0   90.29    4.40
 -15   5   0   85.49    4.10
  14  -5   0   20.50    2.00
  14  -5   0   19.40    2.90
 -14   5   0   22.70    2.10
 -14   5   0   21.60    1.90
 -14   5   0   21.40    2.00
 -14   5   0   21.00    2.20
  13  -5   0   15.60    1.80
  13  -5   0   12.40    2.90
 -13   5   0   15.40    1.80
 -13   5   0   13.40    1.80
 -13   5   0   15.70    1.90
 -13   5   0   15.70    2.00
  12  -5   0   85.19   16.50
  12  -5   0   89.69    5.00
  12  -5   0   89.99    5.60
  12  -5   0   90.79    4.40
 -12   5   0   95.49    4.80
 -12   5   0   92.19    4.50
 -12   5   0   88.69    4.60
 -12   5   0   97.39    5.50
  11  -5   0   39.60    6.80
  11  -5   0   50.29    7.10
  11  -5   0   48.00    3.00
  11  -5   0   50.89    3.60
  11  -5   0   48.30    4.10
 -11   5   0   54.59    3.20
 -11   5   0   51.29    3.20
 -11   5   0   57.59    3.50
 -11   5   0   59.39    3.50
 -11   5   0   59.59    3.70
  10  -5   0  239.98    9.30
  10  -5   0  226.78    8.40
  10  -5   0  223.68   12.50
  10  -5   0  249.78   14.10
  10  -5   0  231.48   10.10
 -10   5   0  229.08   13.90
 -10   5   0  232.08    9.00
 -10   5   0  235.28    9.40
 -10   5   0  238.18    9.10
   9  -5   0  210.78    9.00
   9  -5   0  201.08    8.00
   9  -5   0  190.08    7.20
   9  -5   0  199.38    9.80
   9  -5   0  197.68   10.90
   9  -5   0  206.38   12.00
   9  -5   0  217.38    7.90
  -9   5   0  197.78   12.00
  -9   5   0  211.58   11.40
   8  -5   0   80.69    7.40
   8  -5   0   72.79    4.30
   8  -5   0   77.39    6.60
   8  -5   0   81.19    5.80
   8  -5   0   73.89    3.20
   8  -5   0   75.79    4.20
   8  -5   0   74.09    3.70
   7  -5   0  219.48    8.90
   7  -5   0  234.68   10.40
   7  -5   0  213.38   11.10
   7  -5   0  225.68    9.00
   7  -5   0  231.38    8.30
   7  -5   0  219.28    8.90
   6  -5   0  348.77   11.90
   6  -5   0  334.27   11.70
   6  -5   0  331.17   12.70
   6  -5   0  351.16   14.80
   6  -5   0  337.67   12.60
   6  -5   0  344.37   14.60
   6  -5   0  341.47   14.40
  -6   5   0  345.87   15.50
  -6   5   0  362.26   13.80
   5  -5   0  229.68    9.20
   5  -5   0  214.58    8.10
   5  -5   0  215.88   10.10
   5  -5   0  223.28    9.10
   5  -5   0  219.88    8.90
   5  -5   0  210.58   10.20
  -5   5   0  230.78   11.30
  -5   5   0  235.58    9.50
   4  -5   0  686.23   23.60
   4  -5   0  699.93   22.80
   4  -5   0  713.53   23.40
   4  -5   0  687.73   23.80
   4  -5   0  703.73   24.90
   4  -5   0  724.93   24.90
  -4   5   0  666.53   25.80
  -4   5   0  694.13   24.00
  -4   5   0  694.33   23.40
  -4   5   0  701.93   23.70
   3  -5   0  138.99    7.00
   3  -5   0  144.79    7.20
   3  -5   0  145.39    6.10
   3  -5   0  139.79    5.80
   3  -5   0  139.49    6.80
   3  -5   0  142.89    6.60
  -3   5   0  138.29    5.30
  -3   5   0  138.39    7.20
  -3   5   0  147.69    6.70
  -3   5   0  142.19    6.70
   2  -5   0  106.49    5.10
   2  -5   0  103.99    5.90
   2  -5   0  104.49    5.50
   2  -5   0   99.19    5.40
   2  -5   0   94.69    5.50
   2  -5   0   98.29    4.80
  -2   5   0  109.29    4.70
  -2   5   0  114.39    5.10
  -2   5   0  109.39    5.70
  -2   5   0  114.99    5.80
  -2   5   0  117.39    6.00
  -2   5   0  109.09    6.10
   1  -5   0  580.64   20.60
   1  -5   0  552.94   20.60
   1  -5   0  608.34   19.70
   1  -5   0  580.64   20.30
   1  -5   0  594.34   20.60
   1  -5   0  572.14   19.90
   1  -5   0  581.94   19.20
  -1   5   0  560.34   20.50
  -1   5   0  545.95   19.40
  -1   5   0  547.05   20.70
  -1   5   0  546.35   20.00
  -1   5   0  529.55   19.00
  -1   5   0  539.45   20.30
  -1   5   0  553.74   19.20
   0  -5   0  644.74   21.70
   0  -5   0  663.73   23.60
   0  -5   0  699.63   23.20
   0  -5   0  681.63   22.70
   0  -5   0  653.83   23.30
   0  -5   0  673.73   23.40
   0   5   0  617.54   22.80
   0   5   0  629.74   23.30
   0   5   0  607.84   23.20
   0   5   0  598.74   22.00
   0   5   0  636.74   22.30
   0   5   0  619.04   21.70
  -1  -5   0  217.18    9.90
  -1  -5   0  203.08    9.60
  -1  -5   0  203.38    8.30
  -1  -5   0  210.38    9.90
  -1  -5   0  204.18    9.40
  -1  -5   0  199.68    8.90
   1   5   0  194.08    9.80
   1   5   0  193.08    8.30
   1   5   0  185.08    7.50
   1   5   0  201.68    9.40
   1   5   0  192.88    8.80
   1   5   0  187.88    9.40
   1   5   0  205.68    9.70
   1   5   0  197.38    8.90
  -2  -5   0   70.89    5.30
  -2  -5   0   65.89    4.60
  -2  -5   0   72.19    5.30
  -2  -5   0   69.79    5.10
  -2  -5   0   63.39    5.30
   2   5   0   61.69    5.10
   2   5   0   56.89    4.60
   2   5   0   54.09    3.80
   2   5   0   67.79    4.80
   2   5   0   56.79    4.70
   2   5   0   57.19    4.30
   2   5   0   54.49    3.30
   2   5   0   61.89    4.90
  -3  -5   0  135.99    8.30
  -3  -5   0  138.69    8.80
  -3  -5   0  144.59    8.50
  -3  -5   0  135.99    7.70
   3   5   0  157.78    8.70
   3   5   0  148.69    7.30
   3   5   0  149.59    8.40
   3   5   0  158.58    8.30
   3   5   0  139.89    5.80
   3   5   0  154.48    8.10
   3   5   0  154.18    6.40
   3   5   0  154.98    8.40
   3   5   0  154.38    8.30
  -4  -5   0  300.77   14.40
  -4  -5   0  297.27   14.40
  -4  -5   0  282.77   13.10
   4   5   0  287.27   13.90
   4   5   0  299.77   14.10
   4   5   0  301.17   13.60
   4   5   0  321.17   17.70
   4   5   0  303.27   12.60
   4   5   0  290.47   14.70
   4   5   0  304.57   14.30
   4   5   0  306.97   11.40
   4   5   0  295.77   10.60
   4   5   0  314.87   14.20
  -5  -5   0  430.96   19.20
  -5  -5   0  422.26   17.70
   5   5   0  412.76   16.80
   5   5   0  411.56   14.60
   5   5   0  427.26   18.70
   5   5   0  418.56   18.80
   5   5   0  411.16   18.70
   5   5   0  419.26   19.60
   5   5   0  437.06   18.70
   5   5   0  420.26   15.50
   5   5   0  439.16   18.30
  -6  -5   0   67.49    4.00
   6   5   0   65.09    6.30
   6   5   0   58.59    7.00
   6   5   0   62.79    4.80
   6   5   0   62.79    6.70
   6   5   0   68.69    4.20
   6   5   0   67.09    6.50
   6   5   0   69.69    6.40
   6   5   0   60.09    3.50
   6   5   0   64.49    6.00
   6   5   0   64.19    3.50
   6   5   0   64.99    5.80
  -7  -5   0   31.10    2.60
  -7  -5   0   30.60    2.70
   7   5   0   38.90    6.10
   7   5   0   31.40    2.90
   7   5   0   34.20    2.60
   7   5   0   37.70    7.40
   7   5   0   52.59   10.70
   7   5   0   33.80    2.50
   7   5   0   31.30    5.70
   7   5   0   33.70    9.90
   7   5   0   38.70    3.20
   7   5   0   38.50    4.10
   7   5   0   28.70    6.70
  -8  -5   0  132.19    6.20
  -8  -5   0  140.39    6.50
  -8  -5   0  137.39    6.30
   8   5   0  141.69    9.30
   8   5   0  149.29    6.30
   8   5   0  138.39    8.20
   8   5   0  138.19    6.70
   8   5   0  146.99    6.20
   8   5   0  134.59   10.20
  -9  -5   0   22.10    1.80
  -9  -5   0   20.50    2.00
   9   5   0   19.60    2.30
   9   5   0   17.10    4.30
   9   5   0   17.30    3.10
   9   5   0   21.00    2.00
   9   5   0   18.50    1.90
   9   5   0   24.30    2.40
 -10  -5   0    3.40    0.90
 -10  -5   0    2.80    0.90
  10   5   0    4.70    1.60
  10   5   0    3.20    1.10
  10   5   0    3.90    1.00
  10   5   0    3.40    0.90
 -11  -5   0   62.59    3.20
 -11  -5   0   61.19    2.90
  11   5   0   60.49    2.90
  11   5   0   53.79    4.20
  11   5   0   62.19    3.00
  11   5   0   58.99    3.00
 -16   6   0   29.40    2.10
 -16   6   0   31.10    1.80
 -16   6   0   31.70    2.10
 -15   6   0   28.40    2.30
 -15   6   0   28.40    2.00
 -15   6   0   29.30    2.20
 -15   6   0   27.30    2.10
 -14   6   0  123.09    5.60
 -14   6   0  119.69    5.40
 -14   6   0  122.99    5.90
 -14   6   0  118.19    5.40
  13  -6   0   24.20    3.30
 -13   6   0   19.30    2.00
 -13   6   0   21.60    2.10
 -13   6   0   20.40    2.10
 -13   6   0   20.50    2.30
 -13   6   0   18.20    2.10
 -13   6   0   21.50    2.20
  12  -6   0   27.40    3.50
  12  -6   0   21.90    2.10
  12  -6   0   23.80    2.70
 -12   6   0   24.50    2.40
 -12   6   0   25.00    3.00
 -12   6   0   23.90    3.00
 -12   6   0   28.00    2.30
 -12   6   0   21.40    2.30
 -12   6   0   23.30    2.80
  11  -6   0   55.49    3.20
  11  -6   0   53.89    3.70
  11  -6   0   70.39    7.90
  11  -6   0   57.49    7.40
  11  -6   0   45.60    7.30
  11  -6   0   54.19    4.20
 -11   6   0   52.39    3.40
 -11   6   0   53.79    3.20
 -11   6   0   53.59    3.50
 -11   6   0   55.19    3.50
 -11   6   0   57.39    3.70
 -11   6   0   56.49    3.40
  10  -6   0  141.99   10.20
  10  -6   0  146.09    6.40
  10  -6   0  142.19   10.10
  10  -6   0  142.79    7.10
  10  -6   0  137.29    9.20
  10  -6   0  145.09    5.60
 -10   6   0  121.69    5.80
 -10   6   0  131.79   10.40
 -10   6   0  126.19    5.80
 -10   6   0  120.99    5.90
 -10   6   0  128.39    6.10
   9  -6   0  366.96   13.40
   9  -6   0  384.96   14.30
   9  -6   0  370.66   17.60
   9  -6   0  344.87   20.30
   9  -6   0  365.56   17.60
   9  -6   0  339.17   12.30
  -9   6   0  366.86   20.20
  -9   6   0  356.26   16.10
   8  -6   0  867.11   29.10
   8  -6   0  880.81   29.40
   8  -6   0  869.21   28.30
   8  -6   0  858.21   34.30
   8  -6   0  826.52   27.50
   8  -6   0  859.41   32.70
   8  -6   0  846.42   30.70
  -8   6   0  901.61   31.10
  -8   6   0  859.31   33.80
   7  -6   0  175.38    9.80
   7  -6   0  184.38    7.40
   7  -6   0  170.78    8.60
   7  -6   0  192.88   10.30
   7  -6   0  177.58    8.10
   7  -6   0  176.98    7.20
   7  -6   0  177.28    8.10
  -7   6   0  160.88    8.70
   6  -6   0 1048.70   37.50
   6  -6   0 1069.99   35.70
   6  -6   0 1049.20   34.30
   6  -6   0 1079.99   37.40
   6  -6   0 1068.29   33.70
   6  -6   0 1116.19   35.80
  -6   6   0 1010.50   38.80
  -6   6   0 1085.29   36.20
   5  -6   0  922.41   32.00
   5  -6   0  898.51   30.10
   5  -6   0  879.31   32.00
   5  -6   0  917.61   29.50
   5  -6   0  897.61   28.70
   5  -6   0  876.81   30.70
   5  -6   0  872.11   31.80
  -5   6   0  899.71   30.50
  -5   6   0  905.11   30.10
  -5   6   0  946.81   31.00
  -5   6   0  916.21   33.80
   4  -6   0 1145.29   38.90
   4  -6   0 1186.68   40.20
   4  -6   0 1122.89   39.70
   4  -6   0 1169.38   38.10
   4  -6   0 1160.28   37.70
   4  -6   0 1162.18   39.20
   4  -6   0 1121.69   36.90
  -4   6   0 1212.68   39.10
  -4   6   0 1172.58   41.60
  -4   6   0 1200.38   37.60
  -4   6   0 1226.28   39.40
  -4   6   0 1177.88   38.80
   3  -6   0 1186.68   40.90
   3  -6   0 1180.58   40.20
   3  -6   0 1145.19   37.90
   3  -6   0 1157.18   39.90
   3  -6   0 1182.48   39.00
   3  -6   0 1179.18   38.80
   3  -6   0 1150.58   40.00
   3  -6   0 1170.48   40.60
  -3   6   0 1265.07   38.90
  -3   6   0 1302.17   41.40
  -3   6   0 1223.28   40.20
  -3   6   0 1236.88   38.20
  -3   6   0 1266.17   40.20
   2  -6   0  156.58    7.80
   2  -6   0  154.68    7.00
   2  -6   0  154.38    6.80
   2  -6   0  162.58    8.10
   2  -6   0  149.19    8.00
   2  -6   0  154.38    7.60
   2  -6   0  154.48    8.10
   2  -6   0  148.59    6.00
  -2   6   0  153.48    7.00
  -2   6   0  152.08    7.90
  -2   6   0  151.88    6.60
  -2   6   0  151.28    7.80
  -2   6   0  153.88    8.30
  -2   6   0  144.19    7.50
   1  -6   0 1931.41   63.59
   1  -6   0 1938.11   64.19
   1  -6   0 1942.91   62.09
   1  -6   0 1867.31   61.09
   1  -6   0 1953.90   64.19
   1  -6   0 1965.90   63.19
   1  -6   0 1916.31   63.89
  -1   6   0 2052.69   62.49
  -1   6   0 2049.59   62.79
  -1   6   0 1951.20   62.09
  -1   6   0 2023.50   64.59
  -1   6   0 2020.80   63.49
  -1   6   0 1928.01   63.99
  -1   6   0 1909.61   63.79
   0  -6   0  103.39    5.60
   0  -6   0  103.99    6.60
   0  -6   0  104.99    6.20
   0  -6   0  106.49    6.80
   0  -6   0  107.59    4.90
   0  -6   0  111.59    6.90
   0  -6   0  108.99    7.00
   0   6   0  118.29    6.30
   0   6   0  114.49    5.80
   0   6   0  123.89    7.40
   0   6   0  125.39    7.00
   0   6   0  116.99    5.00
   0   6   0  123.99    7.20
   0   6   0  124.79    6.40
   0   6   0  121.79    7.30
  -1  -6   0  191.58   10.10
  -1  -6   0  189.28   10.10
  -1  -6   0  187.18   10.30
  -1  -6   0  181.48    8.60
  -1  -6   0  192.88    9.40
  -1  -6   0  185.48   10.00
   1   6   0  211.48    8.90
   1   6   0  207.88   10.40
   1   6   0  204.48   10.60
   1   6   0  202.08    9.20
   1   6   0  203.08    9.50
   1   6   0  200.98   10.30
   1   6   0  204.58    9.50
   1   6   0  204.98    7.90
  -2  -6   0  928.31   34.80
  -2  -6   0  906.31   33.50
  -2  -6   0  935.41   34.90
  -2  -6   0  909.21   35.40
   2   6   0  977.70   34.70
   2   6   0  945.71   30.70
   2   6   0 1016.70   34.90
   2   6   0  990.00   32.90
   2   6   0 1017.90   34.00
   2   6   0  976.70   35.60
   2   6   0  987.80   34.20
   2   6   0  982.60   35.10
   2   6   0  955.00   31.50
  -3  -6   0  351.16   15.90
  -3  -6   0  361.06   15.80
  -3  -6   0  347.97   14.50
  -3  -6   0  353.56   16.40
   3   6   0  313.17   15.30
   3   6   0  311.27   13.40
   3   6   0  301.87   14.20
   3   6   0  307.57   11.40
   3   6   0  319.47   15.10
   3   6   0  316.67   12.20
   3   6   0  312.27   14.60
   3   6   0  323.17   14.60
   3   6   0  302.37   15.60
   3   6   0  311.37   14.60
  -4  -6   0  338.97   16.20
  -4  -6   0  328.17   14.80
  -4  -6   0  362.56   23.10
   4   6   0  329.77   13.90
   4   6   0  323.47   15.00
   4   6   0  321.47   11.60
   4   6   0  319.47   15.50
   4   6   0  303.47   15.10
   4   6   0  318.67   12.40
   4   6   0  311.97   15.70
   4   6   0  319.17   15.30
   4   6   0  312.47   16.40
  -5  -6   0    8.80    2.90
  -5  -6   0    6.70    1.40
  -5  -6   0    4.40    5.70
   5   6   0    4.30    2.60
   5   6   0   10.20    2.70
   5   6   0    6.60    3.10
   5   6   0    8.20    1.40
   5   6   0    9.30    4.00
   5   6   0   13.00    2.00
   5   6   0   11.50    2.00
   5   6   0    8.80    2.80
   5   6   0    9.90    3.60
   5   6   0   11.60    1.50
   5   6   0    7.20    3.30
  -6  -6   0   10.70    1.70
   6   6   0   14.40    2.40
   6   6   0   14.10    2.70
   6   6   0   11.70    5.20
   6   6   0   16.70    4.50
   6   6   0   19.40    4.50
   6   6   0   13.70    1.70
   6   6   0   14.60    1.60
   6   6   0   10.80    3.50
   6   6   0   12.90    2.20
   6   6   0   12.40    3.40
   6   6   0   19.60    4.50
  -7  -6   0  139.29    6.70
  -7  -6   0  137.99    6.60
   7   6   0  137.19   10.30
   7   6   0  142.59    9.50
   7   6   0  147.59    8.70
   7   6   0  150.68    6.40
   7   6   0  147.99    7.00
   7   6   0  153.78    6.50
   7   6   0  151.58    7.30
  -8  -6   0   67.19    4.00
  -8  -6   0   70.09    4.90
   8   6   0   68.19    3.70
   8   6   0   61.09    5.30
   8   6   0   65.49    6.30
   8   6   0   70.89    3.80
   8   6   0   66.79    4.30
  -9  -6   0   22.30    2.10
  -9  -6   0   20.70    1.80
  -9  -6   0   18.10    1.50
   9   6   0   20.90    2.20
   9   6   0   16.30    3.10
   9   6   0   22.00    1.90
   9   6   0   21.40    1.90
   9   6   0   26.40    2.30
 -10  -6   0    8.40    1.10
 -10  -6   0    6.20    1.10
  10   6   0    8.40    1.30
  10   6   0    6.20    1.20
 -11  -6   0    1.00    0.50
 -11  -6   0    0.90    0.50
  11   6   0    0.10    0.30
  11   6   0    1.00    0.40
 -16   7   0    8.20    1.10
 -16   7   0    7.40    1.10
 -16   7   0    5.70    1.00
 -16   7   0    7.90    0.90
 -15   7   0   30.70    2.20
 -15   7   0   30.00    2.10
 -15   7   0   30.10    2.20
 -15   7   0   28.50    2.30
 -14   7   0   66.59    3.70
 -14   7   0   68.79    3.50
 -14   7   0   68.19    3.80
 -14   7   0   67.59    4.00
 -14   7   0   68.49    3.90
  13  -7   0   80.09    4.10
  13  -7   0   68.29    5.10
 -13   7   0   77.59    4.30
 -13   7   0   77.49    4.00
 -13   7   0   74.89    4.20
 -13   7   0   73.99    4.10
 -13   7   0   69.99    3.80
 -13   7   0   76.69    4.50
  12  -7   0    6.10    1.30
  12  -7   0    9.40    6.00
  12  -7   0    4.10    1.80
  12  -7   0    1.70    4.90
  12  -7   0    3.50    2.10
 -12   7   0    3.00    1.20
 -12   7   0    5.60    2.20
  11  -7   0   46.90    4.20
  11  -7   0   31.60    6.30
  11  -7   0   34.60    6.60
  11  -7   0   39.40    3.40
 -11   7   0   52.69    3.20
 -11   7   0   52.89    3.30
 -11   7   0   49.50    3.20
 -11   7   0   50.59    3.50
 -11   7   0   50.79    3.20
 -11   7   0   47.90    3.10
 -11   7   0   53.79    3.30
  10  -7   0   31.20    2.30
  10  -7   0   34.90    6.80
  10  -7   0   39.80    6.40
  10  -7   0   33.50    2.80
  10  -7   0   29.50    5.60
  10  -7   0   29.10    3.50
 -10   7   0   30.80    2.50
 -10   7   0   24.70    2.30
 -10   7   0   29.40    2.60
 -10   7   0   28.60    6.10
 -10   7   0   31.00    2.40
 -10   7   0   29.90    2.50
   9  -7   0  199.28   11.90
   9  -7   0  188.58    8.20
   9  -7   0  195.18    7.40
   9  -7   0  181.38   11.30
   9  -7   0  193.78    8.70
  -9   7   0  172.68   12.40
   8  -7   0  100.49    4.50
   8  -7   0  100.49    6.50
   8  -7   0  103.59    7.90
   8  -7   0   96.39    6.10
   8  -7   0   99.99    5.90
   8  -7   0  100.69    5.20
   8  -7   0   93.99    7.50
  -8   7   0  109.39    8.80
  -8   7   0  109.19    7.20
   7  -7   0  648.84   22.80
   7  -7   0  633.24   20.60
   7  -7   0  656.93   25.10
   7  -7   0  652.53   23.00
   7  -7   0  617.84   25.10
   7  -7   0  646.14   21.70
   7  -7   0  640.64   22.90
  -7   7   0  585.24   26.20
  -7   7   0  565.94   23.90
   6  -7   0  508.25   19.90
   6  -7   0  524.15   18.60
   6  -7   0  516.65   19.80
   6  -7   0  513.15   21.20
   6  -7   0  542.15   19.30
   6  -7   0  497.65   21.40
   6  -7   0  523.75   17.70
  -6   7   0  566.74   23.50
  -6   7   0  579.74   20.30
   5  -7   0  675.93   23.20
   5  -7   0  679.33   25.70
   5  -7   0  666.13   22.70
   5  -7   0  688.63   24.40
   5  -7   0  657.63   24.00
   5  -7   0  682.73   25.30
   5  -7   0  660.53   21.70
  -5   7   0  651.83   27.10
  -5   7   0  669.83   22.50
  -5   7   0  640.84   23.90
  -5   7   0  640.24   23.50
  -5   7   0  637.54   24.00
   4  -7   0  595.34   20.80
   4  -7   0  583.34   22.10
   4  -7   0  596.14   19.80
   4  -7   0  602.14   21.10
   4  -7   0  614.14   22.50
   4  -7   0  601.34   22.90
   4  -7   0  632.84   23.50
   4  -7   0  600.34   22.20
  -4   7   0  594.04   24.90
  -4   7   0  596.04   22.20
  -4   7   0  576.24   22.30
  -4   7   0  580.44   20.50
  -4   7   0  589.14   22.00
   3  -7   0  518.75   21.20
   3  -7   0  554.74   18.00
   3  -7   0  534.55   20.30
   3  -7   0  522.25   20.60
   3  -7   0  552.34   19.10
   3  -7   0  539.55   20.50
   3  -7   0  541.45   21.10
   3  -7   0  536.65   19.20
  -3   7   0  540.15   21.40
  -3   7   0  525.55   19.00
  -3   7   0  535.25   20.50
  -3   7   0  539.05   18.40
  -3   7   0  510.35   20.40
   2  -7   0 3798.72  120.59
   2  -7   0 3800.52  119.79
   2  -7   0 3858.91  116.89
   2  -7   0 3776.72  119.29
   2  -7   0 3826.52  120.19
   2  -7   0 3716.03  120.49
   2  -7   0 3667.83  117.99
  -2   7   0 3796.92  117.89
  -2   7   0 3789.12  120.89
  -2   7   0 3801.22  119.39
  -2   7   0 3840.52  116.89
  -2   7   0 3784.52  118.39
  -2   7   0 3825.42  120.09
  -2   7   0 3715.43  120.09
   1  -7   0  574.24   20.40
   1  -7   0  595.54   22.90
   1  -7   0  601.94   22.90
   1  -7   0  566.14   19.30
   1  -7   0  583.54   21.60
   1  -7   0  591.64   22.30
   1  -7   0  562.84   22.40
  -1   7   0  558.94   22.80
  -1   7   0  558.44   22.50
  -1   7   0  559.84   21.80
  -1   7   0  581.44   22.50
  -1   7   0  569.14   20.10
  -1   7   0  574.64   20.40
  -1   7   0  572.34   21.00
  -1   7   0  559.04   20.50
  -1   7   0  560.54   20.70
   0  -7   0  116.39    8.10
   0  -7   0  108.99    5.40
   0  -7   0  115.09    7.70
   0  -7   0  110.69    7.00
   0  -7   0  113.89    7.70
   0  -7   0  105.29    7.60
   0  -7   0  131.39    9.20
   0   7   0  135.99    5.70
   0   7   0  129.79    7.30
   0   7   0  152.08    8.90
   0   7   0  139.09    8.40
   0   7   0  140.79    8.60
   0   7   0  132.79    7.90
   0   7   0  142.59    6.90
   0   7   0  131.49    6.80
   0   7   0  140.69    7.40
  -1  -7   0  228.58   12.30
  -1  -7   0  214.88   12.00
  -1  -7   0  223.68   11.10
  -1  -7   0  231.18   12.60
  -1  -7   0  229.18   16.90
   1   7   0  247.68   12.80
   1   7   0  239.78   11.00
   1   7   0  241.18   11.40
   1   7   0  245.58   11.50
   1   7   0  238.98    8.70
   1   7   0  235.98   10.50
   1   7   0  240.48    9.40
   1   7   0  252.27   12.40
   1   7   0  237.68   12.40
   1   7   0  253.67   12.70
  -2  -7   0  455.65   20.40
  -2  -7   0  470.85   20.60
  -2  -7   0  470.25   21.10
  -2  -7   0  456.25   19.00
   2   7   0  480.75   19.30
   2   7   0  473.45   19.30
   2   7   0  468.45   16.70
   2   7   0  481.05   20.30
   2   7   0  458.35   15.80
   2   7   0  463.15   20.80
   2   7   0  477.15   20.40
   2   7   0  451.95   19.30
   2   7   0  471.85   18.20
   2   7   0  461.45   20.50
  -3  -7   0  423.86   19.90
  -3  -7   0  430.36   18.30
  -3  -7   0  422.16   15.80
  -3  -7   0  441.06   19.90
   3   7   0  436.56   14.90
   3   7   0  430.36   18.60
   3   7   0  438.76   19.20
   3   7   0  449.36   18.80
   3   7   0  458.85   17.70
   3   7   0  427.56   19.70
   3   7   0  420.66   19.30
   3   7   0  434.16   20.40
   3   7   0  408.86   14.80
   3   7   0  411.16   15.50
   3   7   0  426.96   15.80
  -4  -7   0   36.50    6.30
  -4  -7   0   39.30    3.10
  -4  -7   0   41.70    5.00
   4   7   0   40.90    4.60
   4   7   0   33.60    5.50
   4   7   0   45.10    7.00
   4   7   0   36.00    2.50
   4   7   0   29.30    6.10
   4   7   0   39.00    3.20
   4   7   0   38.70    2.60
   4   7   0   40.70    5.80
   4   7   0   39.00    4.20
   4   7   0   34.10    3.00
   4   7   0   29.40    5.30
  -5  -7   0   63.09    9.30
  -5  -7   0   74.39    4.50
  -5  -7   0   76.99    6.80
   5   7   0   76.89    4.80
   5   7   0   75.79    4.60
   5   7   0   77.59    6.00
   5   7   0   68.29    7.60
   5   7   0   72.79    7.60
   5   7   0   83.89    9.30
   5   7   0   78.69    6.90
   5   7   0   75.29    4.00
   5   7   0   77.09    4.10
  -6  -7   0   12.30    1.70
  -6  -7   0   14.90    1.90
   6   7   0   12.50    1.80
   6   7   0   12.60    2.90
   6   7   0   11.30    2.20
   6   7   0    9.70    1.80
   6   7   0   13.40    1.70
   6   7   0   13.80    4.30
   6   7   0    8.30    3.10
  -7  -7   0   82.29    4.60
  -7  -7   0   86.89    4.80
   7   7   0   92.09    5.30
   7   7   0   96.49    4.60
   7   7   0   89.99    5.10
   7   7   0   95.09    7.60
   7   7   0   98.79    6.80
   7   7   0   95.49    4.60
  -8  -7   0    5.70    1.10
  -8  -7   0    5.50    1.20
  -8  -7   0    4.10    1.00
   8   7   0    4.90    1.00
   8   7   0    4.30    0.90
   8   7   0    2.80    2.70
   8   7   0    3.40    1.20
   8   7   0    4.20    1.20
   8   7   0    2.90    2.00
  -9  -7   0   38.90    2.30
  -9  -7   0   36.70    2.40
   9   7   0   40.50    2.30
   9   7   0   38.70    2.70
   9   7   0   36.10    2.20
   9   7   0   36.20    2.70
 -10  -7   0    6.40    0.80
 -10  -7   0    4.40    0.80
  10   7   0    7.40    1.00
  10   7   0    6.30    0.80
  10   7   0    7.40    0.90
 -17   8   0    7.50    0.70
 -17   8   0    7.90    0.90
 -17   8   0    7.70    0.80
 -16   8   0    2.70    0.80
 -16   8   0    3.30    0.70
 -16   8   0    2.60    0.70
 -16   8   0    2.60    0.80
 -15   8   0   25.80    2.10
 -15   8   0   22.60    1.80
 -15   8   0   24.80    1.90
 -15   8   0   25.30    2.00
 -15   8   0   23.40    1.90
 -14   8   0  111.59    5.40
 -14   8   0  118.79    5.60
 -14   8   0  112.99    5.10
 -14   8   0  117.59    5.30
 -14   8   0  113.59    5.30
  13  -8   0   43.20    4.80
  13  -8   0   48.30    3.50
  13  -8   0   49.40    3.00
 -13   8   0   51.99    3.10
 -13   8   0   44.90    3.20
 -13   8   0   45.90    3.10
 -13   8   0   43.70    3.30
 -13   8   0   46.00    3.20
  12  -8   0    1.10    2.00
  12  -8   0    3.70    1.10
  12  -8   0   -1.50    4.90
  12  -8   0   -1.20    5.70
  12  -8   0    3.90    1.50
 -12   8   0    3.80    1.20
 -12   8   0    1.90    1.10
 -12   8   0    1.70    1.40
 -12   8   0    3.40    1.30
 -12   8   0    4.10    1.10
 -12   8   0    5.00    1.30
  11  -8   0  137.79    7.90
  11  -8   0  128.39   11.10
  11  -8   0  139.89   11.20
  11  -8   0  138.79    6.00
  11  -8   0  138.29    7.00
 -11   8   0  133.59    6.10
 -11   8   0  139.89    6.30
 -11   8   0  137.99    6.30
 -11   8   0  138.39    6.20
 -11   8   0  137.69    6.50
 -11   8   0  134.49    6.10
  10  -8   0  337.47   13.50
  10  -8   0  339.77   12.50
  10  -8   0  343.07   14.80
  10  -8   0  329.77   13.60
  10  -8   0  334.07   17.80
  10  -8   0  329.97   17.90
 -10   8   0  358.26   12.60
 -10   8   0  358.76   13.10
 -10   8   0  356.46   12.80
 -10   8   0  350.26   12.60
 -10   8   0  349.47   12.60
 -10   8   0  351.16   12.80
 -10   8   0  350.96   19.40
   9  -8   0  109.79    8.90
   9  -8   0  114.39    5.00
   9  -8   0  103.49    4.40
   9  -8   0   97.99    8.30
   9  -8   0  107.69    6.40
   9  -8   0  108.79    5.80
   9  -8   0  105.29    6.70
  -9   8   0   99.99    4.90
  -9   8   0   94.89    6.30
  -9   8   0   96.59    9.20
  -9   8   0   98.09    7.10
  -9   8   0   95.09    4.90
  -9   8   0  100.19    5.00
   8  -8   0  238.68   10.10
   8  -8   0  252.27    9.20
   8  -8   0  250.87   13.60
   8  -8   0  241.98   11.30
   8  -8   0  244.78   11.40
   8  -8   0  238.68   13.30
   8  -8   0  232.88   11.30
   8  -8   0  225.98    8.50
  -8   8   0  226.18   14.50
   7  -8   0  194.78    7.80
   7  -8   0  217.18    8.50
   7  -8   0  214.18   10.70
   7  -8   0  218.68    9.50
   7  -8   0  225.98   10.20
   7  -8   0  219.18   12.50
   7  -8   0  219.28   12.20
   7  -8   0  219.48   10.70
  -7   8   0  247.18   11.10
  -7   8   0  242.88   14.30
   6  -8   0  121.39    7.30
   6  -8   0  122.99    8.40
   6  -8   0  124.99    7.60
   6  -8   0  123.69    5.60
   6  -8   0  123.39    6.60
   6  -8   0  116.99    8.20
  -6   8   0  114.69    9.30
  -6   8   0  111.89    7.20
   5  -8   0  239.58   11.20
   5  -8   0  233.08    8.80
   5  -8   0  215.68    9.00
   5  -8   0  255.87   12.70
   5  -8   0  250.67   11.50
   5  -8   0  242.38   13.20
   5  -8   0  238.28   10.10
   5  -8   0  241.48   11.60
   5  -8   0  248.38   10.00
  -5   8   0  205.98   10.80
  -5   8   0  203.58   13.10
  -5   8   0  214.88   11.10
  -5   8   0  222.98   11.10
  -5   8   0  212.78    9.40
   4  -8   0  446.06   16.70
   4  -8   0  453.45   25.10
   4  -8   0  459.85   18.70
   4  -8   0  441.16   18.30
   4  -8   0  450.55   15.60
   4  -8   0  455.35   19.50
   4  -8   0  465.55   18.40
   4  -8   0  447.26   14.90
   4  -8   0  463.85   17.00
  -4   8   0  428.06   15.50
  -4   8   0  450.75   18.70
  -4   8   0  442.76   16.50
  -4   8   0  430.36   20.90
  -4   8   0  438.96   18.10
  -4   8   0  428.56   18.20
   3  -8   0  717.13   25.80
   3  -8   0  717.53   23.80
   3  -8   0  725.43   28.00
   3  -8   0  704.33   28.10
   3  -8   0  741.73   24.60
   3  -8   0  726.83   27.20
   3  -8   0  744.23   28.50
   3  -8   0  748.53   27.60
  -3   8   0  783.32   28.20
  -3   8   0  775.92   25.40
  -3   8   0  747.23   27.70
  -3   8   0  752.52   26.00
   2  -8   0 1253.87   41.10
   2  -8   0 1242.58   40.40
   2  -8   0 1294.67   45.50
   2  -8   0 1247.98   43.80
   2  -8   0 1204.98   45.10
   2  -8   0 1294.77   42.60
   2  -8   0 1283.17   45.20
   2  -8   0 1289.37   44.80
  -2   8   0 1327.47   45.30
  -2   8   0 1308.77   42.60
  -2   8   0 1270.37   45.70
  -2   8   0 1337.27   43.30
  -2   8   0 1324.07   41.30
  -2   8   0 1290.27   44.80
  -2   8   0 1296.37   44.60
   1  -8   0   95.09    5.80
   1  -8   0   92.69    4.80
   1  -8   0   95.99    7.30
   1  -8   0   84.69    7.00
   1  -8   0   88.99    7.40
   1  -8   0   95.29    7.40
   1  -8   0   93.09    6.50
  -1   8   0  107.89    6.50
  -1   8   0  107.29    7.60
  -1   8   0  102.69    6.00
  -1   8   0  112.59    7.60
  -1   8   0  116.59    7.80
  -1   8   0  114.79    6.90
  -1   8   0  115.19    8.00
  -1   8   0  100.89    4.90
  -1   8   0  110.49    6.60
   0  -8   0   46.40    4.30
   0  -8   0   39.60    4.70
   0  -8   0   44.40    5.70
   0  -8   0   42.30    4.30
   0  -8   0   40.80    3.00
   0  -8   0   42.40    5.10
   0  -8   0   54.59    5.60
   0  -8   0   40.40    2.40
   0   8   0   43.80    4.20
   0   8   0   47.60    5.30
   0   8   0   48.10    4.80
   0   8   0   48.90    4.50
   0   8   0   44.00    5.50
   0   8   0   54.09    4.80
   0   8   0   46.90    5.20
   0   8   0   44.90    5.40
   0   8   0   42.90    3.10
  -1  -8   0  159.28    9.30
  -1  -8   0  173.28   10.60
  -1  -8   0  151.98   10.30
  -1  -8   0  158.48   10.50
   1   8   0  155.68    9.40
   1   8   0  156.98   10.50
   1   8   0  146.99    8.20
   1   8   0  163.98    7.20
   1   8   0  153.38    6.30
   1   8   0  159.58   10.30
   1   8   0  162.38    9.30
   1   8   0  150.58    8.80
   1   8   0  159.38   10.70
  -2  -8   0    0.10    1.90
  -2  -8   0   -1.70    3.00
  -2  -8   0    2.80    2.60
  -2  -8   0    0.60    0.90
  -2  -8   0   -2.00    3.60
   2   8   0   -0.60    3.00
   2   8   0   -2.80    2.20
   2   8   0    0.10    1.30
   2   8   0   -0.80    2.30
   2   8   0   -1.00    1.60
   2   8   0    2.20    3.00
   2   8   0    1.80    1.60
   2   8   0    0.90    0.70
   2   8   0    0.80    0.70
   2   8   0    1.00    2.70
  -3  -8   0  162.18    8.00
  -3  -8   0  159.08   10.00
  -3  -8   0  166.08   11.70
  -3  -8   0  154.38    7.20
   3   8   0  188.68   11.60
   3   8   0  196.08   11.80
   3   8   0  181.18    8.00
   3   8   0  185.58    9.80
   3   8   0  179.38    8.20
   3   8   0  186.38   11.30
   3   8   0  191.18    7.30
   3   8   0  190.68   12.70
   3   8   0  181.28   12.00
   3   8   0  179.38    7.20
   3   8   0  191.58   11.90
  -4  -8   0   28.40    5.20
  -4  -8   0   33.60   10.80
   4   8   0   32.90    4.30
   4   8   0   37.00    2.70
   4   8   0   26.40    5.40
   4   8   0   38.70    3.10
   4   8   0   29.10    6.10
   4   8   0   37.10    3.20
   4   8   0   36.40    4.70
   4   8   0   33.00    6.40
   4   8   0   36.00    6.20
   4   8   0   41.30    3.80
  -5  -8   0    1.20    1.00
   5   8   0    2.50    1.00
   5   8   0   -0.90    3.70
   5   8   0    1.30    0.70
   5   8   0    1.00    1.90
   5   8   0    1.70    1.60
   5   8   0    1.80    0.70
   5   8   0    0.60    2.00
  -6  -8   0    8.40    1.60
  -6  -8   0    7.50    1.40
   6   8   0    8.10    1.30
   6   8   0    9.40    1.90
   6   8   0    7.90    1.70
   6   8   0    9.40    3.40
   6   8   0    8.30    2.50
   6   8   0    7.60    1.30
  -7  -8   0    0.90    0.60
  -7  -8   0    0.70    0.70
  -7  -8   0    2.20    0.90
   7   8   0    0.60    0.60
   7   8   0   -2.10    2.40
   7   8   0    0.50    0.70
   7   8   0    0.70    0.80
   7   8   0    0.30    0.60
  -8  -8   0   23.40    1.90
  -8  -8   0   24.10    1.70
  -8  -8   0   21.70    1.60
   8   8   0   21.50    2.10
   8   8   0   18.50    2.00
   8   8   0   20.00    1.90
   8   8   0   17.00    1.70
   9   8   0    3.60    0.80
   9   8   0    2.90    0.60
   9   8   0    3.40    0.60
 -16   9   0   16.50    1.60
 -16   9   0   14.90    1.30
 -16   9   0   16.00    1.60
 -16   9   0   16.10    1.50
  15  -9   0    5.10    2.10
 -15   9   0    7.60    1.20
 -15   9   0    8.20    1.30
 -15   9   0    8.40    1.30
 -15   9   0    6.90    1.30
 -15   9   0    8.80    1.10
  14  -9   0   48.20    3.00
  14  -9   0   42.30    6.60
  14  -9   0   46.70    3.60
 -14   9   0   49.90    3.30
 -14   9   0   46.40    3.00
 -14   9   0   47.50    3.10
 -14   9   0   47.50    3.00
 -14   9   0   48.60    2.90
  13  -9   0    8.90    2.10
  13  -9   0   10.60    1.30
  13  -9   0    7.10    1.50
 -13   9   0   12.30    1.80
 -13   9   0   13.10    1.90
 -13   9   0   16.40    1.90
 -13   9   0   10.70    1.70
 -13   9   0   11.70    1.70
 -13   9   0   12.50    1.70
  12  -9   0   40.40    2.90
  12  -9   0   38.30    4.70
  12  -9   0   40.00    2.40
  12  -9   0   38.60    3.50
 -12   9   0   39.70    3.00
 -12   9   0   41.40    2.80
 -12   9   0   41.20    3.00
 -12   9   0   39.60    2.80
 -12   9   0   38.90    2.80
 -12   9   0   39.80    3.20
  11  -9   0   50.29    2.80
  11  -9   0   53.79    8.50
  11  -9   0   57.69    4.20
  11  -9   0   55.09    5.00
  11  -9   0   49.90    3.30
  11  -9   0   46.00    7.60
 -11   9   0   44.80    3.00
 -11   9   0   47.30    3.30
 -11   9   0   50.49    3.50
 -11   9   0   44.80    3.30
 -11   9   0   47.60    3.20
 -11   9   0   48.10    3.20
  10  -9   0   75.29    8.20
  10  -9   0   71.09    8.10
  10  -9   0   85.09    6.30
  10  -9   0   82.29    6.30
  10  -9   0   78.29    3.80
  10  -9   0   78.09    5.10
  10  -9   0   78.39    4.30
 -10   9   0   84.19    4.50
 -10   9   0   87.39   10.20
 -10   9   0   81.49    4.30
 -10   9   0   82.59    4.30
 -10   9   0   87.59    4.80
 -10   9   0   79.79    4.30
 -10   9   0   84.79    4.50
   9  -9   0   20.30    3.60
   9  -9   0   21.60    7.10
   9  -9   0   23.50    4.00
   9  -9   0   14.70    4.50
   9  -9   0   22.40    2.10
   9  -9   0   24.10    1.80
   9  -9   0   20.30    3.10
  -9   9   0   20.30    2.10
  -9   9   0   18.60    5.50
  -9   9   0   20.40    3.40
   8  -9   0   44.50    6.00
   8  -9   0   39.00    4.50
   8  -9   0   43.10    2.60
   8  -9   0   45.60    6.00
   8  -9   0   45.30    4.70
   8  -9   0   47.50    3.10
  -8   9   0   49.50    3.20
  -8   9   0   55.09    7.20
  -8   9   0   55.19    3.40
   7  -9   0  210.88   11.00
   7  -9   0  207.98   12.20
   7  -9   0  210.78   11.40
   7  -9   0  208.48    7.80
   7  -9   0  208.28    9.60
   7  -9   0  219.88   11.20
   7  -9   0  205.18   12.50
   7  -9   0  214.58    8.50
  -7   9   0  205.28   14.00
   6  -9   0   33.60    4.10
   6  -9   0   35.50    3.30
   6  -9   0   35.90    4.40
   6  -9   0   32.80    2.20
   6  -9   0   36.20    6.80
   6  -9   0   43.30    4.40
   6  -9   0   37.10    5.80
   6  -9   0   34.50    2.60
   6  -9   0   32.90    5.30
  -6   9   0   30.10    4.90
  -6   9   0   30.90    6.30
   5  -9   0   42.20    5.00
   5  -9   0   46.40    4.50
   5  -9   0   44.10    3.00
   5  -9   0   39.10    4.70
   5  -9   0   41.40    3.70
   5  -9   0   48.40    5.10
   5  -9   0   42.80    2.50
   5  -9   0   51.99    5.50
   5  -9   0   45.00    4.70
  -5   9   0   38.20    5.10
  -5   9   0   39.30    5.50
  -5   9   0   41.70    6.10
   4  -9   0  128.69    7.00
   4  -9   0  111.19    8.30
   4  -9   0  132.09    8.40
   4  -9   0  115.79    8.60
   4  -9   0  125.89    5.90
   4  -9   0  128.89    8.60
   4  -9   0  128.69    5.20
   4  -9   0  124.29    7.90
  -4   9   0  134.59    8.90
  -4   9   0  122.09    8.70
  -4   9   0  122.09    6.80
  -4   9   0  119.69    9.90
  -4   9   0  118.79    8.30
   3  -9   0  255.77   13.60
   3  -9   0  251.77    9.40
   3  -9   0  250.77   13.70
   3  -9   0  260.17   14.10
   3  -9   0  252.17   12.60
   3  -9   0  250.27   11.40
   3  -9   0  261.37   13.40
   3  -9   0  263.17   10.20
  -3   9   0  273.77   11.70
  -3   9   0  268.77   13.70
  -3   9   0  267.17   11.30
  -3   9   0  273.17   14.50
   2  -9   0  303.77   10.90
   2  -9   0  325.07   14.40
   2  -9   0  308.57   11.80
   2  -9   0  321.57   16.00
   2  -9   0  332.07   15.70
   2  -9   0  311.77   15.70
   2  -9   0  308.57   15.70
   2  -9   0  307.97   14.40
  -2   9   0  304.47   13.40
  -2   9   0  302.97   13.50
  -2   9   0  303.07   15.30
  -2   9   0  296.87   15.50
   1  -9   0   73.49    7.00
   1  -9   0   78.89    4.30
   1  -9   0   80.69    6.30
   1  -9   0   81.39    7.70
   1  -9   0   71.59    5.40
   1  -9   0   81.59    7.10
   1  -9   0   81.39    7.40
   1  -9   0   75.39    3.60
  -1   9   0   70.69    5.90
  -1   9   0   73.79    6.90
  -1   9   0   69.79    6.60
  -1   9   0   70.49    5.70
   0  -9   0   98.59    5.00
   0  -9   0  109.79    8.90
   0  -9   0  104.39    7.40
   0  -9   0   95.69    4.50
   0  -9   0  101.89    5.70
   0  -9   0  104.09    8.60
   0  -9   0  104.59    8.50
   0  -9   0  100.19    4.60
   0   9   0   97.79    5.80
   0   9   0  110.29    9.30
   0   9   0  101.69    8.50
   0   9   0  102.79    4.50
   0   9   0  105.09    7.60
   0   9   0  103.59    7.40
   0   9   0   99.29    5.20
   0   9   0  102.89    5.30
   0   9   0   98.39    8.30
   0   9   0  101.89    4.50
   0   9   0  107.19    7.40
  -1  -9   0   96.89    5.50
  -1  -9   0   97.09    4.90
  -1  -9   0   97.49    7.30
  -1  -9   0   95.89    8.70
  -1  -9   0   99.49    8.70
  -1  -9   0   95.69    8.80
   1   9   0   85.89    6.90
   1   9   0   94.39    8.30
   1   9   0   90.89    5.10
   1   9   0   91.89    7.90
   1   9   0   98.79    8.60
   1   9   0   90.89    6.50
   1   9   0   95.69    9.50
   1   9   0   94.09    4.40
   1   9   0   90.29    7.60
   1   9   0   90.99    5.10
   1   9   0   88.29    4.30
  -2  -9   0    8.10    4.20
  -2  -9   0    2.70    1.20
  -2  -9   0    7.80    3.10
  -2  -9   0    6.00    6.20
  -2  -9   0    5.00    1.60
   2   9   0    4.90    1.00
   2   9   0    6.40    3.60
   2   9   0    4.20    1.00
   2   9   0    4.20    1.40
   2   9   0    5.10    1.40
   2   9   0    5.20    2.40
   2   9   0    1.90    4.50
   2   9   0    2.30    3.60
   2   9   0    4.00    1.80
   2   9   0    3.70    4.40
   2   9   0    5.00    3.70
   2   9   0    3.80    4.10
  -3  -9   0   76.59    4.70
  -3  -9   0   64.29    9.20
  -3  -9   0   73.39    6.70
   3   9   0   69.59    3.80
   3   9   0   59.09    6.10
   3   9   0   65.59    7.50
   3   9   0   70.99    4.50
   3   9   0   70.29    3.70
   3   9   0   70.39    4.50
   3   9   0   66.39    8.60
   3   9   0   71.59    5.90
   3   9   0   60.59    8.70
   3   9   0   73.19    8.90
   3   9   0   60.89    7.90
  -4  -9   0   41.40    5.70
  -4  -9   0   37.60    3.10
   4   9   0   31.90    2.40
   4   9   0   31.70    3.00
   4   9   0   24.90    4.60
   4   9   0   33.70    2.40
   4   9   0   17.00    6.10
   4   9   0   31.40    2.90
   4   9   0   30.60    5.90
  -5  -9   0   50.09    3.70
   5   9   0   47.30    5.40
   5   9   0   57.19    3.80
   5   9   0   55.39    5.80
   5   9   0   60.39    3.30
  -6  -9   0   28.30    2.30
  -6  -9   0   26.50    2.30
   6   9   0   29.70    2.00
   6   9   0   29.30    2.00
   6   9   0   29.70    5.10
   6   9   0   26.30    2.50
   6   9   0   26.80    2.60
  -7  -9   0   21.40    1.80
  -7  -9   0   22.80    1.70
  -7  -9   0   21.90    1.70
   7   9   0   19.50    1.50
   7   9   0   18.40    1.50
   7   9   0   21.40    2.10
  -8  -9   0    7.20    1.10
  -8  -9   0    6.50    0.80
   8   9   0    6.80    1.00
 -16  10   0    0.10    0.50
 -16  10   0    0.60    0.60
 -16  10   0   -0.10    0.60
 -16  10   0    0.10    0.60
 -16  10   0    0.10    0.50
 -15  10   0   39.40    2.50
 -15  10   0   39.10    2.60
 -15  10   0   40.80    2.70
 -15  10   0   43.00    2.60
 -15  10   0   37.40    2.30
  14 -10   0   18.80    1.60
  14 -10   0   18.70    1.80
  14 -10   0   15.50    3.90
 -14  10   0   19.80    1.80
 -14  10   0   21.00    2.00
 -14  10   0   19.80    1.80
 -14  10   0   19.60    2.00
 -14  10   0   21.50    2.10
 -14  10   0   17.40    1.90
  13 -10   0   68.59    6.80
  13 -10   0   81.89    5.00
  13 -10   0   81.49    4.20
  13 -10   0   80.59    3.80
 -13  10   0   73.99    4.20
 -13  10   0   82.19    4.30
 -13  10   0   75.29    4.00
 -13  10   0   75.09    4.30
 -13  10   0   80.59    4.20
 -13  10   0   78.09    4.50
  12 -10   0  122.09    5.30
  12 -10   0  126.99    6.90
  12 -10   0  129.19    6.00
  12 -10   0  121.19    9.10
 -12  10   0  124.29    6.00
 -12  10   0  125.29    6.20
 -12  10   0  126.69    5.80
 -12  10   0  118.49    5.60
 -12  10   0  129.89    5.90
 -12  10   0  120.69    5.80
  11 -10   0  108.49   10.70
  11 -10   0  122.99    6.80
  11 -10   0  132.69    8.30
  11 -10   0  115.09    8.90
  11 -10   0  128.89    5.90
  11 -10   0  119.99    5.10
  11 -10   0  128.29   12.60
 -11  10   0  111.99    5.50
 -11  10   0  110.19    5.60
 -11  10   0  108.79    5.40
 -11  10   0  118.59    5.60
 -11  10   0  111.29    5.80
 -11  10   0  120.09    5.80
  10 -10   0   67.29    6.70
  10 -10   0   67.29    4.00
  10 -10   0   61.49    8.10
  10 -10   0   64.79    6.00
  10 -10   0   57.19    6.00
  10 -10   0   62.29    3.40
  10 -10   0   60.29    4.70
  10 -10   0   57.99    8.60
 -10  10   0   66.59    9.80
 -10  10   0   64.59    3.80
 -10  10   0   68.79    4.20
 -10  10   0   66.09    4.00
 -10  10   0   68.59    3.80
 -10  10   0   65.99    3.80
 -10  10   0   65.49    3.80
   9 -10   0  172.28   10.20
   9 -10   0  178.98   12.20
   9 -10   0  171.18   12.20
   9 -10   0  182.58   10.30
   9 -10   0  177.28    7.40
   9 -10   0  175.18    6.70
  -9  10   0  160.88    7.00
  -9  10   0  155.78    7.20
  -9  10   0  157.38    6.90
  -9  10   0  154.28    6.60
  -9  10   0  155.18    6.50
  -9  10   0  150.98    6.80
  -9  10   0  160.08    6.90
  -9  10   0  149.99   13.20
  -9  10   0  160.58    7.10
   8 -10   0  149.09    8.00
   8 -10   0  139.39    6.20
   8 -10   0  148.89    6.10
   8 -10   0  153.98    9.70
   8 -10   0  148.39   10.90
   8 -10   0  144.59    6.80
   8 -10   0  157.38    9.70
   8 -10   0  140.79   10.80
   8 -10   0  148.09    9.70
   8 -10   0  149.69    6.80
  -8  10   0  157.28    6.50
  -8  10   0  153.78   12.60
  -8  10   0  161.48    6.80
  -8  10   0  155.38    6.50
  -8  10   0  153.18    6.20
  -8  10   0  153.08    7.40
   7 -10   0  239.98   14.20
   7 -10   0  240.28   11.10
   7 -10   0  256.77   13.30
   7 -10   0  227.18   13.90
   7 -10   0  243.68   12.90
   7 -10   0  241.88    9.80
   7 -10   0  225.08   12.60
  -7  10   0  236.38    9.50
  -7  10   0  254.07    9.60
  -7  10   0  236.68    9.20
  -7  10   0  239.88    9.20
   6 -10   0  125.09    9.40
   6 -10   0  110.69    8.30
   6 -10   0  114.69    5.00
   6 -10   0  112.19   10.50
   6 -10   0  121.89    8.30
   6 -10   0  124.59    5.90
   6 -10   0  120.69    6.90
  -6  10   0  117.89    8.70
  -6  10   0  111.99    5.40
  -6  10   0  109.29    5.60
  -6  10   0  118.59   10.90
   5 -10   0    3.30    2.50
   5 -10   0    4.70    1.90
   5 -10   0    4.70    1.90
   5 -10   0    4.20    2.80
   5 -10   0    5.50    1.40
   5 -10   0    6.80    1.70
   5 -10   0    5.60    1.10
   5 -10   0    3.00    2.40
   5 -10   0    3.10    2.50
  -5  10   0    5.00    1.30
  -5  10   0    9.50    4.90
  -5  10   0    3.60    2.80
  -5  10   0    5.40    3.80
   4 -10   0   35.40    2.90
   4 -10   0   39.40    6.60
   4 -10   0   34.30    5.90
   4 -10   0   32.40    2.80
   4 -10   0   38.30    2.40
   4 -10   0   40.20    3.90
   4 -10   0   32.50    5.20
   4 -10   0   39.10    4.50
   4 -10   0   37.40    2.40
   4 -10   0   32.70    5.80
  -4  10   0   40.10    6.60
  -4  10   0   40.40    5.90
  -4  10   0   40.00    3.20
  -4  10   0   43.70    6.70
  -4  10   0   37.50    5.90
  -4  10   0   38.90    4.00
   3 -10   0   73.49    3.60
   3 -10   0   72.99    5.50
   3 -10   0   70.09    6.90
   3 -10   0   66.49    6.70
   3 -10   0   75.69    3.80
   3 -10   0   70.89    6.20
   3 -10   0   72.19    4.40
   3 -10   0   78.19    4.30
  -3  10   0   79.09    7.40
  -3  10   0   65.59    8.30
  -3  10   0   69.09    5.50
  -3  10   0   64.29    4.40
   2 -10   0  141.89   10.50
   2 -10   0  152.08    6.90
   2 -10   0  150.28   10.80
   2 -10   0  151.98    7.60
   2 -10   0  145.39    9.30
   2 -10   0  141.89    8.30
   2 -10   0  145.99   10.60
   2 -10   0  143.29    7.40
   2 -10   0  152.48   10.80
   2 -10   0  147.19    7.00
   2 -10   0  148.59    7.00
  -2  10   0  149.19   10.70
  -2  10   0  145.49    9.10
  -2  10   0  141.59    6.60
  -2  10   0  156.58   10.90
  -2  10   0  148.99    8.70
   1 -10   0   28.10    4.10
   1 -10   0   26.80    5.10
   1 -10   0   27.10    2.00
   1 -10   0   19.50    7.30
   1 -10   0   27.50    2.50
   1 -10   0   29.60    6.00
   1 -10   0   26.90    5.20
   1 -10   0   19.20    5.00
   1 -10   0   24.90    2.70
   1 -10   0   27.10    2.90
  -1  10   0   39.90    6.80
   0 -10   0   30.00    2.60
   0 -10   0   31.80    6.10
   0 -10   0   17.50    5.00
   0 -10   0   27.50    2.90
   0 -10   0   28.40    6.00
   0 -10   0   32.20    4.20
   0 -10   0   30.20    2.00
   0  10   0   31.90    2.60
   0  10   0   33.40    4.30
   0  10   0   33.90    5.60
   0  10   0   31.10    2.80
   0  10   0   27.50    5.50
   0  10   0   32.30    3.20
   0  10   0   33.70    2.20
   0  10   0   37.30    6.90
  -1 -10   0   39.70    8.10
  -1 -10   0   40.60    3.20
  -1 -10   0   41.50    3.70
  -1 -10   0   39.70    7.50
  -1 -10   0   39.90    5.20
   1  10   0   50.29    4.30
   1  10   0   53.29    5.40
   1  10   0   44.40    7.80
   1  10   0   52.39    2.80
   1  10   0   34.20    7.00
   1  10   0   50.39    2.90
   1  10   0   52.99    4.00
  -2 -10   0   68.89    3.90
  -2 -10   0   69.59    4.50
  -2 -10   0   71.19    6.40
   2  10   0   67.69    4.30
   2  10   0   62.39    6.20
   2  10   0   59.49    4.50
   2  10   0   60.99    3.40
   2  10   0   64.29    3.40
   2  10   0   62.69    4.30
  -3 -10   0   20.80    4.50
   3  10   0   20.30    1.80
   3  10   0   19.20    2.90
   3  10   0   21.40    1.80
   3  10   0   20.00    2.40
   3  10   0   17.20    4.10
   3  10   0   15.10    2.30
  -4 -10   0   -0.40    0.70
   4  10   0    0.10    0.50
   4  10   0   -0.30    0.50
   4  10   0   -3.40    2.30
   4  10   0    0.30    0.70
   4  10   0    0.20    1.20
  -5 -10   0    7.80    1.50
  -5 -10   0    8.20    1.30
   5  10   0    6.60    1.40
   5  10   0    6.00    1.90
   5  10   0    7.70    1.00
   5  10   0    5.70    0.90
  -6 -10   0   72.49    3.60
  -6 -10   0   74.59    3.50
  -6 -10   0   70.29    3.20
   6  10   0   73.19    3.10
   6  10   0   72.59    3.80
  -7 -10   0    0.60    0.40
   7  10   0    0.40    0.30
 -16  11   0   13.10    1.20
 -16  11   0   11.60    1.10
 -16  11   0   13.60    1.20
 -16  11   0   13.70    1.20
  15 -11   0    4.20    0.80
 -15  11   0    4.40    1.30
 -15  11   0    2.10    1.30
 -15  11   0    2.30    0.70
 -15  11   0    2.30    1.10
  14 -11   0   36.60    2.10
  14 -11   0   38.20    2.50
 -14  11   0   34.50    2.40
 -14  11   0   31.90    2.40
 -14  11   0   29.70    2.40
 -14  11   0   31.20    2.30
  13 -11   0   14.50    1.80
  13 -11   0   14.80    2.60
  13 -11   0   14.70    1.50
  13 -11   0   12.60    4.00
 -13  11   0   15.70    2.00
 -13  11   0   15.70    1.80
 -13  11   0   14.10    1.80
 -13  11   0   11.30    1.70
 -13  11   0   14.30    1.90
 -13  11   0   14.50    1.70
  12 -11   0  243.98    9.90
  12 -11   0  242.98   11.00
  12 -11   0  235.38   13.60
  12 -11   0  244.58    9.10
 -12  11   0  243.88    9.50
 -12  11   0  247.58    9.50
 -12  11   0  246.78    9.50
 -12  11   0  242.98    9.60
 -12  11   0  252.27    9.80
  11 -11   0  161.68   10.20
  11 -11   0  163.08    6.60
  11 -11   0  168.88    8.70
  11 -11   0  162.38    6.60
  11 -11   0  158.88   10.80
 -11  11   0  163.38    7.20
 -11  11   0  163.08    6.90
 -11  11   0  161.18    6.90
 -11  11   0  160.18    6.90
 -11  11   0  156.28    6.90
  10 -11   0   42.60    5.20
  10 -11   0   39.80    5.20
  10 -11   0   27.80    6.90
  10 -11   0   39.60    3.10
  10 -11   0   33.60    3.70
  10 -11   0   32.80    7.50
  10 -11   0   35.30    6.00
  10 -11   0   37.60    2.60
  10 -11   0   35.70    2.70
 -10  11   0   35.80    2.80
 -10  11   0   35.90    3.20
 -10  11   0   36.50    2.80
 -10  11   0   39.70    2.80
 -10  11   0   37.50    2.90
 -10  11   0   36.80    2.80
 -10  11   0   42.60    9.40
   9 -11   0    6.00    1.60
   9 -11   0    4.90    1.50
   9 -11   0    5.40    1.20
   9 -11   0    5.00    2.80
   9 -11   0    3.90    1.60
   9 -11   0    1.40    3.40
   9 -11   0    6.30    4.50
   9 -11   0    4.40    2.40
   9 -11   0    6.80    1.20
  -9  11   0    7.80    1.40
  -9  11   0    7.80    1.40
  -9  11   0    8.00    1.50
  -9  11   0    6.20    1.30
  -9  11   0    6.30    1.40
  -9  11   0    2.00    4.70
   8 -11   0  379.76   20.30
   8 -11   0  373.46   19.30
   8 -11   0  373.36   13.60
   8 -11   0  375.36   12.90
   8 -11   0  398.66   14.10
   8 -11   0  384.96   17.90
   8 -11   0  374.16   13.00
   8 -11   0  385.36   15.70
  -8  11   0  324.77   20.70
  -8  11   0  336.57   12.90
  -8  11   0  351.46   13.40
  -8  11   0  338.47   13.00
  -8  11   0  346.07   13.00
  -8  11   0  351.26   13.20
  -8  11   0  359.46   13.20
   7 -11   0   39.20    6.20
   7 -11   0   38.30    6.40
   7 -11   0   42.00    4.90
   7 -11   0   35.10    6.10
   7 -11   0   34.20    5.60
   7 -11   0   44.10    2.70
   7 -11   0   38.20    3.10
   7 -11   0   39.80    2.60
   7 -11   0   41.10    3.20
   7 -11   0   38.70    4.00
  -7  11   0   32.50    2.80
  -7  11   0   33.80    2.50
  -7  11   0   30.90    2.50
  -7  11   0   34.40    2.60
  -7  11   0   40.70    8.30
   6 -11   0  244.78    9.20
   6 -11   0  260.47   15.60
   6 -11   0  244.38   14.10
   6 -11   0  254.27    9.30
   6 -11   0  259.67   10.00
   6 -11   0  262.67   10.40
   6 -11   0  259.27   12.00
   6 -11   0  265.37   15.00
   6 -11   0  257.27   14.00
  -6  11   0  223.08    9.90
  -6  11   0  230.98    9.30
  -6  11   0  220.28   16.40
  -6  11   0  222.58    9.10
   5 -11   0  143.89   10.50
   5 -11   0  151.98   10.30
   5 -11   0  146.59    8.40
   5 -11   0  141.49    6.10
   5 -11   0  139.69    6.90
   5 -11   0  144.19   10.70
   5 -11   0  143.89    6.10
   5 -11   0  142.89    6.60
   5 -11   0  156.08   10.30
   5 -11   0  137.49   10.90
  -5  11   0  132.69   10.30
  -5  11   0  138.39   12.40
  -5  11   0  143.59    6.90
   4 -11   0  366.66   13.30
   4 -11   0  380.76   14.60
   4 -11   0  363.36   14.10
   4 -11   0  376.96   16.30
   4 -11   0  379.36   19.90
   4 -11   0  374.06   19.20
   4 -11   0  370.26   19.50
   4 -11   0  381.86   13.50
   4 -11   0  391.16   19.10
  -4  11   0  396.76   16.40
  -4  11   0  402.86   23.00
  -4  11   0  385.76   19.20
  -4  11   0  410.36   14.80
   3 -11   0  357.66   13.80
   3 -11   0  362.06   13.50
   3 -11   0  365.16   18.60
   3 -11   0  363.56   19.10
   3 -11   0  343.37   14.10
   3 -11   0  365.06   19.10
   3 -11   0  367.76   15.80
   3 -11   0  365.36   19.10
   3 -11   0  364.66   12.80
   3 -11   0  365.96   17.30
   3 -11   0  360.16   12.60
  -3  11   0  362.16   19.40
  -3  11   0  354.16   13.20
  -3  11   0  345.37   18.60
  -3  11   0  357.86   14.10
  -3  11   0  350.76   21.80
  -3  11   0  357.76   15.90
   2 -11   0  159.08    6.40
   2 -11   0  168.28   12.90
   2 -11   0  168.18    7.50
   2 -11   0  142.69   13.20
   2 -11   0  164.98    7.90
   2 -11   0  155.78   12.00
   2 -11   0  160.28   12.40
   2 -11   0  155.48    7.10
   2 -11   0  178.08   10.60
   2 -11   0  166.78   12.40
  -2  11   0  149.09   12.20
  -2  11   0  144.99    9.30
  -2  11   0  147.19    7.00
  -2  11   0  158.48    7.70
  -2  11   0  155.18   11.70
   1 -11   0  160.08    8.30
   1 -11   0  163.38   12.60
   1 -11   0  145.99   12.20
   1 -11   0  153.98   10.10
   1 -11   0  165.48    6.20
   1 -11   0  155.88   12.40
  -1  11   0  157.38    9.70
  -1  11   0  156.98   12.30
  -1  11   0  151.38   12.40
   0 -11   0   78.49    4.60
   0 -11   0   83.39    5.20
   0 -11   0   84.09    7.10
   0  11   0   87.79    4.90
   0  11   0   88.19    3.80
   0  11   0   86.29    5.30
   0  11   0   92.19    7.10
  -1 -11   0    5.10    1.50
  -1 -11   0    6.00    1.30
  -1 -11   0    7.80    3.20
   1  11   0    2.90    1.60
   1  11   0    1.40    3.80
   1  11   0    3.90    0.90
   1  11   0    3.80    1.20
  -2 -11   0   73.79    3.90
  -2 -11   0   73.79    4.90
  -2 -11   0   76.19    7.10
   2  11   0   78.19    4.70
   2  11   0   78.99    6.90
   2  11   0   80.79    3.60
   2  11   0   82.59    5.10
  -3 -11   0   22.40    2.40
   3  11   0   25.10    2.90
   3  11   0   24.00    6.50
   3  11   0   26.20    2.50
   3  11   0   21.60    1.60
  -4 -11   0   12.30    1.70
  -4 -11   0   12.50    1.50
   4  11   0   14.30    1.10
  -5 -11   0   82.49    3.50
  -5 -11   0   82.79    4.00
  -5 -11   0   83.49    3.70
   5  11   0   79.29    4.00
   5  11   0   75.09    3.00
  -6 -11   0    3.20    0.60
  -6 -11   0    2.70    0.50
   6  11   0    2.30    0.70
 -16  12   0   11.00    0.90
 -16  12   0    9.90    1.60
  15 -12   0   15.30    1.30
 -15  12   0   18.10    1.60
 -15  12   0   20.50    1.70
 -15  12   0   17.80    1.60
 -15  12   0   19.90    1.50
  14 -12   0   14.60    1.70
  14 -12   0   12.70    1.70
  14 -12   0   14.50    1.40
 -14  12   0   13.20    1.40
 -14  12   0   12.90    1.50
 -14  12   0   12.80    1.40
 -14  12   0   12.50    1.50
 -14  12   0   11.90    1.60
  13 -12   0   55.99    4.40
  13 -12   0   58.49    3.10
  13 -12   0   60.19    3.40
  13 -12   0   49.99    6.00
 -13  12   0   64.89    3.50
 -13  12   0   62.99    3.60
 -13  12   0   61.89    3.40
 -13  12   0   65.19    3.40
 -13  12   0   64.69    3.50
  12 -12   0   13.00    3.70
  12 -12   0   16.60    1.70
  12 -12   0   13.70    2.60
  12 -12   0   17.80    2.00
  12 -12   0   19.40    1.80
 -12  12   0   21.30    2.00
 -12  12   0   20.30    2.20
 -12  12   0   20.30    2.00
 -12  12   0   20.50    2.00
 -12  12   0   17.60    2.00
  11 -12   0   48.60    3.40
  11 -12   0   39.50    5.50
  11 -12   0   44.80    4.30
  11 -12   0   46.00    2.80
  11 -12   0   34.60    7.00
  11 -12   0   38.70    2.60
 -11  12   0   43.00    3.00
 -11  12   0   45.40    3.00
 -11  12   0   48.50    3.10
 -11  12   0   47.50    3.10
 -11  12   0   46.20    3.30
  10 -12   0   11.00    2.50
  10 -12   0   13.50    1.70
  10 -12   0   15.00    2.10
  10 -12   0   16.10    1.70
  10 -12   0    9.00    2.90
 -10  12   0   17.10    1.90
 -10  12   0   16.80    1.90
 -10  12   0   14.90    1.60
 -10  12   0   18.10    1.90
 -10  12   0   16.10    1.70
 -10  12   0   16.20    2.00
 -10  12   0   17.80    1.90
   9 -12   0   22.10    3.80
   9 -12   0   24.00    2.50
   9 -12   0   22.90    5.10
   9 -12   0   24.10    2.10
   9 -12   0   21.60    4.50
   9 -12   0   20.40    2.30
   9 -12   0   22.50    2.00
  -9  12   0   30.20    2.40
  -9  12   0   28.90    2.20
  -9  12   0   28.60    2.30
  -9  12   0   27.20    2.20
  -9  12   0   29.60    2.40
  -9  12   0   27.70    2.20
   8 -12   0   58.79    9.00
   8 -12   0   38.20    6.40
   8 -12   0   53.79    5.90
   8 -12   0   54.19    3.60
   8 -12   0   52.99    8.70
   8 -12   0   52.49    3.10
   8 -12   0   53.49    4.90
   8 -12   0   54.79    3.90
   8 -12   0   58.59   11.40
  -8  12   0   60.29    9.80
  -8  12   0   59.09    3.60
  -8  12   0   49.80    3.30
  -8  12   0   55.49    3.30
  -8  12   0   56.99    3.40
  -8  12   0   53.19    3.20
   7 -12   0   10.40    3.80
   7 -12   0   13.60    1.60
   7 -12   0   13.20    4.60
   7 -12   0   12.60    2.20
   7 -12   0   12.60    1.90
   7 -12   0   11.70    2.80
   7 -12   0   13.90    5.20
   7 -12   0   10.00    3.00
   7 -12   0   13.50    5.10
  -7  12   0   15.80    6.40
  -7  12   0   15.70    2.00
  -7  12   0   16.50    2.20
   6 -12   0  151.68    9.00
   6 -12   0  155.68    7.50
   6 -12   0  158.48   12.20
   6 -12   0  152.08   10.30
   6 -12   0  156.88   11.20
   6 -12   0  154.48   12.40
   6 -12   0  150.28   11.60
   6 -12   0  160.38    6.70
  -6  12   0  156.68    6.50
  -6  12   0  158.48   14.10
   5 -12   0   78.99    8.10
   5 -12   0   80.09    4.80
   5 -12   0   74.69    8.80
   5 -12   0   73.19    9.30
   5 -12   0   76.79    4.00
   5 -12   0   73.19    5.20
   5 -12   0   73.19    8.30
   5 -12   0   77.29    6.10
   5 -12   0   80.19    7.10
  -5  12   0   67.99   10.20
  -5  12   0   51.89    8.10
  -5  12   0   62.59    5.90
   4 -12   0   68.99    8.50
   4 -12   0   61.09    3.40
   4 -12   0   59.09    3.30
   4 -12   0   57.89    8.90
   4 -12   0   58.19    6.20
   4 -12   0   59.29    5.50
   4 -12   0   50.99    7.60
   4 -12   0   61.49    3.90
   4 -12   0   58.99    4.10
   4 -12   0   63.29    8.20
  -4  12   0   53.49    8.40
  -4  12   0   44.70    8.80
  -4  12   0   55.59    4.10
   3 -12   0   24.40    2.40
   3 -12   0   21.60    2.70
   3 -12   0   20.90    7.30
   3 -12   0   21.80    1.90
   3 -12   0   22.10    4.20
   3 -12   0   25.90    4.90
   3 -12   0   24.40    1.90
   3 -12   0   25.40    2.90
  -3  12   0   17.90    4.00
  -3  12   0   19.20    2.50
  -3  12   0   21.10    2.30
   2 -12   0  118.19    8.80
   2 -12   0  114.39    5.70
   2 -12   0  118.69    4.80
   2 -12   0  118.19    5.00
   2 -12   0  120.49    6.50
  -2  12   0  106.29    5.50
  -2  12   0  103.89    7.90
  -2  12   0  107.79    6.10
   1 -12   0   86.59    5.30
   1 -12   0   91.79    4.80
   1 -12   0   90.09    7.30
  -1  12   0   84.29    7.10
  -1  12   0   82.39    4.70
  -1  12   0   87.09    5.40
   0 -12   0    5.20    1.70
   0 -12   0    2.70    2.50
   0  12   0    4.40    1.30
   0  12   0    2.10    2.70
  -1 -12   0   28.20    2.20
  -1 -12   0   25.50    2.60
  -1 -12   0   29.30    5.20
   1  12   0   36.00    3.30
   1  12   0   36.10    8.60
   1  12   0   36.50    2.80
  -2 -12   0   50.59    3.50
   2  12   0   46.70    3.10
   2  12   0   48.50    4.20
  -3 -12   0   42.30    3.80
  -3 -12   0   33.90    2.30
   3  12   0   44.20    4.10
   3  12   0   36.20    2.90
  -4 -12   0    1.50    0.70
  -4 -12   0    1.10    0.60
  -4 -12   0    0.90    0.50
   4  12   0    1.20    0.60
  15 -13   0    6.20    0.80
 -15  13   0    7.20    1.00
 -15  13   0    7.70    0.90
  14 -13   0   12.10    1.30
  14 -13   0   14.70    1.60
  14 -13   0   13.60    1.50
 -14  13   0   15.20    1.50
 -14  13   0   17.20    1.50
 -14  13   0   14.10    1.30
 -14  13   0   14.50    1.50
  13 -13   0    4.70    0.90
  13 -13   0    5.30    1.00
  13 -13   0    5.00    1.20
 -13  13   0    5.60    1.20
 -13  13   0    5.00    1.00
 -13  13   0    4.40    1.00
 -13  13   0    5.20    1.00
  12 -13   0  100.99    5.40
  12 -13   0   96.79    6.20
  12 -13   0   99.29    4.40
  12 -13   0   92.99    4.40
 -12  13   0  101.79    4.70
 -12  13   0  100.39    4.70
 -12  13   0  100.79    4.70
 -12  13   0  101.19    4.70
  11 -13   0   28.70    5.20
  11 -13   0   39.20    2.50
  11 -13   0   33.30    2.90
  11 -13   0   37.90    2.70
  11 -13   0   40.10    2.50
  11 -13   0   37.50    4.00
 -11  13   0   39.00    2.80
 -11  13   0   36.60    2.60
 -11  13   0   36.10    2.60
 -11  13   0   38.30    2.70
  10 -13   0  109.79    5.70
  10 -13   0  105.29    4.80
  10 -13   0   93.09    8.10
  10 -13   0  103.39    5.10
  10 -13   0   98.69    6.70
 -10  13   0  100.69    4.20
 -10  13   0  115.59    5.70
 -10  13   0  103.99    4.50
 -10  13   0   97.49    4.90
 -10  13   0  103.59    5.00
   9 -13   0   83.89    4.80
   9 -13   0   82.59    4.00
   9 -13   0   65.89    8.40
   9 -13   0   79.79    4.50
   9 -13   0   80.79    4.00
   9 -13   0   80.89    7.30
   9 -13   0   78.29    5.90
  -9  13   0   75.49    3.70
  -9  13   0   70.39    3.90
  -9  13   0   75.69    4.00
  -9  13   0   72.69    4.00
  -9  13   0   69.49    3.80
  -9  13   0   73.39    3.90
   8 -13   0    8.30    2.70
   8 -13   0    6.90    2.40
   8 -13   0    8.00    1.60
   8 -13   0    7.50    1.30
   8 -13   0    2.40    3.90
   8 -13   0    6.70    1.20
   8 -13   0    8.10    1.70
  -8  13   0   11.70    1.60
  -8  13   0   11.70    1.70
  -8  13   0   10.40    1.60
   7 -13   0   56.39   10.50
   7 -13   0   51.99    3.80
   7 -13   0   48.90    3.10
   7 -13   0   51.89    3.50
   7 -13   0   48.80    7.60
  -7  13   0   57.29    3.70
  -7  13   0   59.59    3.50
  -7  13   0   56.79    3.20
   6 -13   0   46.50    7.10
   6 -13   0   53.59    6.10
   6 -13   0   49.90    3.10
   6 -13   0   55.89    3.70
   6 -13   0   51.69    3.00
   6 -13   0   52.59    3.70
  -6  13   0   51.39    3.00
  -6  13   0   52.29    3.60
  -6  13   0   50.19    3.20
   5 -13   0   42.10    7.70
   5 -13   0   35.20    4.40
   5 -13   0   40.20    3.10
   5 -13   0   37.30    2.60
   5 -13   0   37.40    2.50
   5 -13   0   40.80    3.40
  -5  13   0   41.00    3.30
   4 -13   0   18.90    2.50
   4 -13   0   22.30    1.90
   4 -13   0   21.10    2.70
   4 -13   0   24.80    4.70
   4 -13   0   27.10    5.20
  -4  13   0   14.70    2.30
   3 -13   0   37.50    5.20
   3 -13   0   43.70    2.50
   3 -13   0   41.80    2.60
   3 -13   0   42.60    3.20
  -3  13   0   51.79    3.80
   2 -13   0    4.00    2.70
   2 -13   0    4.50    0.70
   2 -13   0    6.50    1.60
   2 -13   0    6.00    2.00
  -2  13   0    4.40    3.70
  -2  13   0    5.70    1.60
  -2  13   0    4.20    1.10
  -2  13   0    2.90    0.90
   1 -13   0   33.90    2.70
   1 -13   0   36.40    5.10
   1 -13   0   34.50    3.10
  -1  13   0   38.40    2.60
  -1  13   0   38.10    2.30
  -1  13   0   40.20    3.30
  -1  13   0   29.10    5.30
   0 -13   0    4.50    1.40
   0 -13   0    4.20    0.90
   0  13   0    4.80    1.40
   0  13   0    5.40    1.10
   1  13   0   23.00    2.20
   1  13   0   20.70    2.40
  -2 -13   0   23.70    1.80
  -2 -13   0   25.90    2.30
   2  13   0   25.70    2.20
  -3 -13   0   -0.30    0.50
  -3 -13   0    0.50    0.40
   3  13   0    0.20    0.40
 -15  14   0    8.20    0.90
 -15  14   0    8.80    0.90
  14 -14   0    7.70    1.00
 -14  14   0    6.80    1.00
 -14  14   0   10.40    1.40
 -14  14   0    6.30    1.00
 -14  14   0    9.20    1.20
  13 -14   0    1.40    1.00
  13 -14   0    1.90    0.70
  13 -14   0    1.80    0.60
 -13  14   0    1.80    0.70
 -13  14   0    2.40    0.70
 -13  14   0    2.50    0.80
 -13  14   0    2.80    0.80
  12 -14   0    8.80    1.50
  12 -14   0    7.20    1.10
  12 -14   0    6.20    1.10
 -12  14   0    9.40    1.50
 -12  14   0   11.30    1.40
 -12  14   0   10.40    1.30
 -12  14   0    8.50    1.30
  11 -14   0   89.49    4.20
  11 -14   0   87.59    4.80
  11 -14   0   69.49    7.20
  11 -14   0   86.99    4.10
 -11  14   0   91.69    4.20
 -11  14   0   89.89    4.10
 -11  14   0   89.59    4.20
 -11  14   0   86.19    4.00
  10 -14   0   69.79    3.60
  10 -14   0   73.69    3.60
  10 -14   0   69.89    4.80
  10 -14   0   76.29    5.60
  10 -14   0   72.69    3.90
  10 -14   0   63.29    6.70
 -10  14   0   68.99    3.60
 -10  14   0   61.49    3.10
 -10  14   0   70.09    3.70
 -10  14   0   71.89    3.30
 -10  14   0   67.19    3.50
 -10  14   0   67.69    3.50
   9 -14   0    1.90    2.30
   9 -14   0    1.20    0.70
   9 -14   0    1.00    0.80
   9 -14   0    2.10    0.90
   9 -14   0    2.70    2.10
  -9  14   0    0.80    0.70
  -9  14   0    1.10    0.70
  -9  14   0    0.30    0.60
  -9  14   0    0.90    0.70
   8 -14   0   12.50    1.40
   8 -14   0   13.50    2.20
   8 -14   0   13.00    1.50
   8 -14   0   14.10    1.80
   8 -14   0   13.10    3.00
   8 -14   0   11.50    3.60
  -8  14   0   11.40    1.40
  -8  14   0   11.50    1.50
  -8  14   0   10.50    1.60
  -8  14   0   10.50    1.40
   7 -14   0   17.30    4.10
   7 -14   0   14.90    3.00
   7 -14   0   20.00    2.20
   7 -14   0   20.10    1.80
   7 -14   0   20.80    2.20
   7 -14   0   19.60    1.80
  -7  14   0   16.90    2.00
  -7  14   0   17.30    1.80
   6 -14   0   79.29    4.80
   6 -14   0   80.19    3.90
   6 -14   0   84.59    4.10
   6 -14   0   75.59    7.10
  -6  14   0   88.09    4.30
  -6  14   0   87.99    4.80
   5 -14   0    1.70    2.20
   5 -14   0    2.00    0.80
   5 -14   0    1.40    1.20
   5 -14   0    0.70    0.80
   5 -14   0    1.40    0.60
  -5  14   0    1.40    1.00
  -5  14   0    1.40    0.80
   4 -14   0  176.48    7.90
   4 -14   0  168.78    6.30
   4 -14   0  170.08    7.30
   4 -14   0  172.88    6.50
  -4  14   0  160.08    7.60
  -4  14   0  163.98    6.70
   3 -14   0   49.20    3.20
   3 -14   0   43.30    3.30
  -3  14   0   44.30    2.60
  -3  14   0   44.40    3.40
   2 -14   0   41.50    2.70
  -2  14   0   32.90    2.10
  -2  14   0   32.90    2.20
  -2  14   0   33.20    2.90
   1 -14   0   14.90    2.00
   1 -14   0   15.60    1.50
  -1  14   0   13.40    1.40
  -1  14   0   15.70    2.00
   0 -14   0   30.70    2.40
   0  14   0   30.40    2.50
  -1 -14   0   11.20    1.40
  -1 -14   0   12.50    1.10
   1  14   0   12.90    1.00
  14 -15   0   22.20    1.30
 -14  15   0   21.40    1.40
  13 -15   0    1.80    0.60
 -13  15   0    1.40    0.50
 -13  15   0    1.20    0.50
 -13  15   0    2.30    0.60
  12 -15   0   74.59    3.30
  12 -15   0   73.59    3.30
  12 -15   0   71.79    3.30
 -12  15   0   68.49    3.00
 -12  15   0   73.99    3.40
 -12  15   0   70.39    3.40
  11 -15   0   74.59    3.40
  11 -15   0   75.19    3.60
  11 -15   0   71.59    5.20
  11 -15   0   74.19    3.40
 -11  15   0   66.79    3.50
 -11  15   0   66.89    3.30
 -11  15   0   68.59    3.10
  10 -15   0   25.60    1.90
  10 -15   0   23.90    2.10
  10 -15   0   26.40    1.90
  10 -15   0   27.80    2.40
 -10  15   0   25.20    1.60
 -10  15   0   25.70    1.80
 -10  15   0   24.70    1.90
   9 -15   0   60.89    3.20
   9 -15   0   65.39    4.00
   9 -15   0   68.29    3.40
  -9  15   0   65.49    3.10
  -9  15   0   66.09    3.40
  -9  15   0   69.69    3.50
  -9  15   0   72.39    3.20
   8 -15   0   32.60    2.10
   8 -15   0   33.50    2.70
   8 -15   0   30.40    2.10
   8 -15   0   30.20    2.50
  -8  15   0   28.60    2.20
  -8  15   0   30.20    2.00
  -8  15   0   28.20    2.10
   7 -15   0   74.09    4.30
   7 -15   0   80.79    4.30
   7 -15   0   81.59    3.70
  -7  15   0   84.79    4.20
  -7  15   0   81.19    3.90
  -7  15   0   79.39    3.70
   6 -15   0   60.19    3.00
   6 -15   0   58.99    3.90
   6 -15   0   60.69    3.00
   6 -15   0   65.69    3.70
  -6  15   0   71.29    3.80
  -6  15   0   72.59    3.40
   5 -15   0    5.00    1.10
   5 -15   0    5.30    0.70
  -5  15   0    3.60    1.10
  -5  15   0    4.30    1.40
   4 -15   0  106.89    5.30
   4 -15   0  108.19    6.60
  -4  15   0  100.39    4.30
  -4  15   0  105.59    5.30
   3 -15   0   15.20    1.50
   3 -15   0   18.90    2.60
  -3  15   0   15.80    1.90
  -3  15   0   14.40    1.30
   2 -15   0    6.00    1.60
   2 -15   0    8.60    1.00
  -2  15   0    7.90    1.60
   1 -15   0   28.40    2.10
  -1  15   0   31.90    2.20
  12 -16   0    3.40    0.60
  12 -16   0    2.50    0.60
 -12  16   0    2.00    0.50
 -12  16   0    2.30    0.50
  11 -16   0   25.60    1.70
  11 -16   0   27.20    1.60
  11 -16   0   26.60    1.60
 -11  16   0   28.00    1.70
 -11  16   0   24.40    1.50
  10 -16   0   13.30    1.30
  10 -16   0   14.60    1.60
  10 -16   0   13.80    1.20
 -10  16   0   14.70    1.30
   9 -16   0    0.50    1.00
   9 -16   0    0.80    0.50
   9 -16   0    0.30    0.60
  -9  16   0    0.60    0.50
  -9  16   0    1.10    0.80
   8 -16   0   28.70    2.40
   8 -16   0   28.10    1.70
   8 -16   0   26.40    1.70
  -8  16   0   27.70    1.70
  -8  16   0   29.10    1.60
  -8  16   0   28.10    2.00
   7 -16   0   59.39    2.50
   7 -16   0   58.09    3.30
  -7  16   0   53.39    2.80
  -7  16   0   53.89    2.90
  -7  16   0   53.19    2.50
   6 -16   0    4.30    1.10
   6 -16   0    5.10    0.60
  -6  16   0    6.00    0.80
  -6  16   0    5.50    1.00
  -6  16   0    6.20    1.20
   5 -16   0    2.50    0.70
  -5  16   0    2.30    0.50
  -5  16   0    2.70    0.80
  -5  16   0    1.10    0.60
   4 -16   0   74.19    4.00
  -4  16   0   67.49    3.40
  -3  16   0   22.00    1.70
  -7  17  -1   25.70    1.40
  -7  17  -1   28.00    1.50
  -8  17  -1   14.30    1.10
   8 -17   1   13.60    1.30
   9 -17   1    9.20    0.70
   9 -17   1    8.70    1.10
  -3  16  -1   25.30    2.30
   3 -16   1   24.40    1.50
  -4  16  -1   12.70    1.50
   4 -16   1   13.70    1.30
  -5  16  -1    4.90    1.20
  -6  16  -1   48.00    2.50
  -6  16  -1   53.09    2.50
  -6  16  -1   51.19    3.00
   6 -16   1   52.79    3.10
   6 -16   1   53.09    2.50
  -7  16  -1   98.79    3.90
  -7  16  -1  101.19    4.20
  -7  16  -1  102.29    4.40
   7 -16   1   97.29    4.60
   7 -16   1   84.79    4.50
   7 -16   1   98.09    3.80
  -8  16  -1    0.10    0.50
  -8  16  -1    0.10    0.50
  -8  16  -1   -0.30    0.40
   8 -16   1    0.70    0.40
   8 -16   1    0.60    0.70
   8 -16   1    0.10    0.40
  -9  16  -1    3.40    0.60
  -9  16  -1    2.70    0.80
   9 -16   1    2.10    0.60
   9 -16   1    2.80    0.90
   9 -16   1    2.60    0.60
 -10  16  -1   29.00    1.60
 -10  16  -1   31.70    2.00
  10 -16   1   27.20    1.80
  10 -16   1   27.50    1.80
  10 -16   1   24.10    2.20
 -11  16  -1   38.30    2.20
 -11  16  -1   36.40    2.00
  11 -16   1   40.90    2.30
  11 -16   1   40.90    2.20
 -12  16  -1   74.09    3.00
 -12  16  -1   71.19    3.80
  12 -16   1   72.79    3.80
   0  15  -1    1.60    0.70
   0 -15   1    2.60    0.70
   0 -15   1    1.80    0.50
  -1  15  -1   25.40    2.30
   1 -15   1   21.00    1.90
  -2  15  -1    3.90    1.10
   2 -15   1    5.80    0.90
   2 -15   1    4.80    1.10
  -3  15  -1    8.40    1.00
  -3  15  -1    7.80    1.50
   3 -15   1    6.80    1.20
   3 -15   1    7.60    1.50
  -4  15  -1   30.40    2.60
  -4  15  -1   31.40    2.00
   4 -15   1   31.60    2.40
   4 -15   1   31.70    2.70
  -5  15  -1   55.39    3.60
  -5  15  -1   54.79    3.00
   5 -15   1   56.49    2.90
   5 -15   1   62.39    3.50
  -6  15  -1   13.60    1.50
  -6  15  -1   14.10    1.80
   6 -15   1   13.90    1.30
   6 -15   1   15.40    1.30
   6 -15   1   15.00    1.90
   6 -15   1   10.10    2.40
  -7  15  -1   18.80    2.00
  -7  15  -1   21.30    1.90
   7 -15   1   20.80    1.70
   7 -15   1   20.30    2.30
   7 -15   1   19.80    1.60
  -8  15  -1    2.00    0.80
  -8  15  -1    2.40    0.70
  -8  15  -1    2.90    0.80
  -8  15  -1    2.80    0.90
   8 -15   1    2.60    0.80
   8 -15   1    2.20    0.70
   8 -15   1    2.90    1.10
   8 -15   1    3.10    0.90
  -9  15  -1   14.20    1.40
  -9  15  -1   12.00    1.40
  -9  15  -1   13.40    1.30
  -9  15  -1   15.30    1.50
   9 -15   1   13.50    1.40
   9 -15   1   13.50    1.80
   9 -15   1   14.00    1.70
   9 -15   1   13.10    1.40
 -10  15  -1   13.00    1.40
 -10  15  -1   10.00    1.30
 -10  15  -1    9.30    1.10
  10 -15   1   14.50    1.70
  10 -15   1   12.50    1.30
  10 -15   1   10.80    1.20
  10 -15   1   10.80    1.80
 -11  15  -1    1.60    0.80
 -11  15  -1    0.40    1.00
  11 -15   1    2.80    0.80
  11 -15   1    1.60    0.80
  11 -15   1    1.80    0.80
 -12  15  -1   49.80    2.70
 -12  15  -1   49.10    2.60
 -12  15  -1   50.59    2.80
  12 -15   1   49.60    3.20
  12 -15   1   52.99    2.60
  12 -15   1   53.19    2.70
  12 -15   1   51.29    2.70
 -13  15  -1   58.39    2.80
 -13  15  -1   63.69    2.90
  13 -15   1   64.19    2.80
  13 -15   1   65.59    3.00
 -14  15  -1    6.00    0.80
  14 -15   1    5.50    0.70
   1  14  -1   17.10    1.40
  -1 -14   1   18.30    1.80
   0  14  -1    8.00    1.50
   0  14  -1    9.30    1.10
   0 -14   1   11.50    1.30
   0 -14   1   12.20    1.70
  -1  14  -1   51.89    2.80
  -1  14  -1   49.60    4.40
   1 -14   1   51.09    2.90
   1 -14   1   48.70    3.70
  -2  14  -1   78.09    4.60
  -2  14  -1   76.59    3.90
   2 -14   1   76.19    4.50
   2 -14   1   78.29    4.10
  -3  14  -1   15.80    2.20
  -3  14  -1   15.90    1.60
   3 -14   1   11.60    1.40
   3 -14   1   14.30    2.30
   3 -14   1   14.50    1.90
   3 -14   1    8.80    3.30
  -4  14  -1   15.00    1.70
  -4  14  -1   15.60    2.20
   4 -14   1   18.90    2.70
   4 -14   1   21.70    1.80
   4 -14   1   19.90    2.20
   4 -14   1   18.70    4.20
   4 -14   1   17.40    1.50
  -5  14  -1  260.67   10.60
  -5  14  -1  265.37    9.70
   5 -14   1  259.47    9.30
   5 -14   1  238.28   13.60
  -6  14  -1   38.20    2.80
  -6  14  -1   39.90    4.60
   6 -14   1   44.20    5.40
   6 -14   1   36.00    3.10
   6 -14   1   41.90    2.90
   6 -14   1   38.40    4.80
   6 -14   1   42.70    3.80
   6 -14   1   37.10    2.50
  -7  14  -1   85.09    5.10
  -7  14  -1   86.59    3.90
  -7  14  -1   81.19    5.30
   7 -14   1   81.89    4.10
   7 -14   1   74.79    7.10
   7 -14   1   77.29    4.80
   7 -14   1   76.49    4.50
   7 -14   1   75.19    6.10
  -8  14  -1    0.00    0.60
  -8  14  -1    0.60    0.70
  -8  14  -1    1.20    0.60
  -8  14  -1    0.50    0.70
   8 -14   1    1.70    1.00
   8 -14   1    1.00    2.10
   8 -14   1   -0.10    1.80
   8 -14   1    0.80    0.90
   8 -14   1    2.60    0.80
  -9  14  -1    3.40    1.00
  -9  14  -1    4.00    0.90
  -9  14  -1    3.30    0.90
  -9  14  -1    4.30    1.10
   9 -14   1    3.50    0.90
   9 -14   1    2.40    0.80
   9 -14   1    3.70    2.30
   9 -14   1    5.30    2.00
   9 -14   1    2.20    1.00
   9 -14   1    3.70    1.10
 -10  14  -1   61.29    3.30
 -10  14  -1   59.09    2.80
 -10  14  -1   70.59    3.60
 -10  14  -1   63.19    3.10
 -10  14  -1   62.69    3.40
 -10  14  -1   67.29    3.40
  10 -14   1   57.19    3.30
  10 -14   1   58.69    3.60
  10 -14   1   57.59    3.20
  10 -14   1   55.99    3.80
 -11  14  -1   40.30    2.50
 -11  14  -1   43.30    2.70
 -11  14  -1   45.30    2.70
 -11  14  -1   42.30    2.60
  11 -14   1   39.70    2.50
  11 -14   1   35.80    6.00
  11 -14   1   39.50    2.70
  11 -14   1   41.10    2.50
  11 -14   1   39.20    3.00
  11 -14   1   41.70    4.30
 -12  14  -1   72.49    3.60
 -12  14  -1   70.99    3.60
 -12  14  -1   73.19    4.60
  12 -14   1   73.49    4.10
  12 -14   1   67.19    3.50
  12 -14   1   70.69    3.50
 -13  14  -1   13.30    1.40
 -13  14  -1   12.60    1.50
 -13  14  -1   12.10    1.40
 -13  14  -1   14.30    1.50
  13 -14   1   13.30    2.40
  13 -14   1   16.90    1.60
 -14  14  -1   15.70    1.60
 -14  14  -1   15.60    1.30
 -14  14  -1   14.10    1.50
 -14  14  -1   15.60    1.40
  14 -14   1   16.30    1.50
  14 -14   1   16.30    1.50
 -15  14  -1    0.80    0.40
 -15  14  -1    1.40    0.50
 -15  14  -1    1.20    0.50
   3  13  -1    3.30    0.80
  -3 -13   1    4.00    1.10
  -3 -13   1    2.60    0.80
   2  13  -1   12.10    2.40
   2  13  -1    9.10    1.30
  -2 -13   1    8.10    1.50
   1  13  -1   85.69    4.10
   1  13  -1   85.49    4.70
  -1 -13   1   72.59    4.40
   0  13  -1   16.30    1.80
   0  13  -1   15.30    2.20
   0 -13   1   16.40    1.80
   0 -13   1   16.90    2.20
  -1  13  -1   89.09    9.00
  -1  13  -1   89.79    4.70
  -1  13  -1   90.89    5.40
   1 -13   1  103.69    5.00
   1 -13   1   98.69    9.50
   1 -13   1   97.69    5.40
  -2  13  -1    3.50    1.00
  -2  13  -1    4.20    1.50
  -2  13  -1   -2.40    3.70
   2 -13   1    3.40    1.30
   2 -13   1    4.00    0.80
   2 -13   1    3.20    2.40
   2 -13   1    5.00    1.30
  -3  13  -1   15.10    2.20
  -3  13  -1   14.10    1.90
   3 -13   1   11.40    3.30
   3 -13   1   15.10    1.60
   3 -13   1   11.30    2.10
   3 -13   1   13.00    1.40
  -4  13  -1   58.29    4.10
   4 -13   1   64.49    4.50
   4 -13   1   61.09    4.20
   4 -13   1   62.69    6.20
   4 -13   1   56.99    3.20
   4 -13   1   58.49    3.20
   4 -13   1   62.49    3.90
   5 -13   1    9.30    1.80
   5 -13   1    9.20    3.20
   5 -13   1   11.60    2.00
   5 -13   1   11.60    1.50
   5 -13   1    5.50    2.60
   5 -13   1   11.90    1.50
   5 -13   1   14.10    5.60
  -6  13  -1  110.59    5.60
  -6  13  -1  106.69    4.60
   6 -13   1   89.39    4.60
   6 -13   1   83.09    4.90
   6 -13   1   87.49    7.70
   6 -13   1  113.69   14.50
   6 -13   1   96.29    5.50
   6 -13   1   89.99    4.50
   6 -13   1   88.69    6.90
  -7  13  -1   37.00    2.70
  -7  13  -1   36.60    3.00
  -7  13  -1   31.20    2.50
   7 -13   1   33.60    2.50
   7 -13   1   39.90    3.20
   7 -13   1   33.90    5.90
   7 -13   1   34.00    3.00
   7 -13   1   35.00    2.60
   7 -13   1   37.10    4.20
  -8  13  -1    1.20    0.80
  -8  13  -1    1.30    1.00
  -8  13  -1    1.80    0.90
  -8  13  -1    1.50    0.90
  -8  13  -1    1.90    1.00
   8 -13   1    0.40    0.60
   8 -13   1   -0.10    3.20
   8 -13   1    1.60    0.80
   8 -13   1   -0.70    0.80
  -9  13  -1   27.10    2.30
  -9  13  -1   29.90    2.10
  -9  13  -1   27.80    2.30
  -9  13  -1   26.60    2.10
  -9  13  -1   27.70    2.40
  -9  13  -1   30.00    2.30
   9 -13   1   19.60    4.60
   9 -13   1   22.60    2.00
   9 -13   1   20.50    3.50
   9 -13   1   18.50    2.30
   9 -13   1   21.30    2.50
   9 -13   1   13.00    4.20
 -10  13  -1   27.40    2.10
 -10  13  -1   27.90    2.10
 -10  13  -1   29.50    2.30
 -10  13  -1   27.50    2.30
  10 -13   1   23.40    4.90
  10 -13   1   23.70    3.80
  10 -13   1   28.20    2.70
  10 -13   1   29.20    2.30
  10 -13   1   30.90    3.90
  10 -13   1   29.60    2.30
 -11  13  -1  170.38    6.80
 -11  13  -1  166.68    6.80
 -11  13  -1  175.18    6.90
 -11  13  -1  170.68    6.90
  11 -13   1  158.78    6.50
  11 -13   1  153.88    7.40
  11 -13   1  150.38   10.50
  11 -13   1  154.28    6.80
  11 -13   1  158.08    6.60
  11 -13   1  156.98    8.80
 -12  13  -1   34.20    2.50
 -12  13  -1   30.50    2.40
 -12  13  -1   34.80    2.40
 -12  13  -1   35.30    2.50
  12 -13   1   41.20    2.50
  12 -13   1   37.20    2.40
  12 -13   1   39.20    4.20
  12 -13   1   31.80    5.40
 -13  13  -1    0.90    0.80
 -13  13  -1    2.30    0.90
 -13  13  -1    1.20    0.60
 -13  13  -1    1.80    0.80
 -13  13  -1    1.20    0.70
  13 -13   1    1.00    0.70
  13 -13   1    1.90    0.60
  13 -13   1    0.10    0.60
 -14  13  -1  102.09    4.40
 -14  13  -1   98.39    4.10
 -14  13  -1   97.49    4.30
  14 -13   1  101.69    4.80
  14 -13   1  101.89    4.10
 -15  13  -1    0.50    0.50
 -15  13  -1    0.50    0.50
 -15  13  -1    0.30    0.50
  15 -13   1    0.60    0.60
   5  12  -1    2.10    0.60
  -5 -12   1    1.00    0.50
  -5 -12   1    1.20    0.40
   4  12  -1    0.90    0.70
  -4 -12   1    0.70    0.80
  -4 -12   1    0.40    0.80
  -4 -12   1    0.30    0.40
   3  12  -1   70.59    3.70
   3  12  -1   61.99    4.10
  -3 -12   1   65.69    3.80
   2  12  -1    3.50    1.10
   2  12  -1    5.70    1.50
  -2 -12   1    2.10    1.00
   1  12  -1    4.50    1.40
   1  12  -1    2.50    1.00
   1  12  -1    2.00    2.60
  -1 -12   1    3.40    1.20
  -1 -12   1    2.80    1.00
  -1 -12   1    1.30    4.20
   0  12  -1   21.10    2.70
   0  12  -1   18.20    2.20
   0  12  -1   22.90    4.60
   0 -12   1   23.50    2.30
   0 -12   1   24.50    5.00
   0 -12   1   20.60    2.50
  -1  12  -1  107.29    5.30
  -1  12  -1  103.69    5.90
   1 -12   1   87.69    5.00
   1 -12   1   96.79    5.80
  -2  12  -1  156.38    9.70
  -2  12  -1  159.28    7.10
  -2  12  -1  154.68    7.80
   2 -12   1  159.88    7.90
   2 -12   1  164.88    6.40
   2 -12   1  161.28    6.20
   2 -12   1  168.18   10.40
  -3  12  -1  125.09   11.30
  -3  12  -1  140.39    7.10
  -3  12  -1  136.89    9.00
  -3  12  -1  123.79   13.30
  -3  12  -1  138.19    6.30
   3 -12   1  139.49    7.20
   3 -12   1  135.99    6.80
   3 -12   1  144.89   13.30
   3 -12   1  136.29   11.70
   3 -12   1  136.59   11.80
   3 -12   1  134.29    8.80
   3 -12   1  137.09    5.80
   3 -12   1  143.29    6.60
   3 -12   1  142.39    9.70
   3 -12   1  136.79   11.40
   3 -12   1  137.19    5.70
  -4  12  -1  304.77   20.40
  -4  12  -1  306.57   11.00
  -4  12  -1  311.87   17.30
   4 -12   1  266.97   16.80
   4 -12   1  287.67   17.40
   4 -12   1  278.47   11.70
   4 -12   1  274.47   16.30
   4 -12   1  291.37   15.10
   4 -12   1  282.97   13.60
   4 -12   1  283.97   10.60
   4 -12   1  291.27   17.10
  -5  12  -1   57.49    9.60
  -5  12  -1   64.39    8.80
  -5  12  -1   51.29    3.10
  -5  12  -1   55.89    3.90
   5 -12   1   48.50    3.70
   5 -12   1   50.49    7.80
   5 -12   1   53.79    3.60
   5 -12   1   56.49    5.10
   5 -12   1   47.20    7.20
   5 -12   1   42.30    7.60
   5 -12   1   53.39    5.90
   5 -12   1   49.20    3.10
   5 -12   1   57.59    7.70
  -6  12  -1  558.64   31.70
  -6  12  -1  566.24   19.10
  -6  12  -1  534.55   19.10
  -6  12  -1  583.34   20.30
   6 -12   1  553.74   19.90
   6 -12   1  584.14   22.50
   6 -12   1  564.84   33.30
   6 -12   1  571.54   19.10
   6 -12   1  569.24   24.60
   6 -12   1  560.64   20.40
   6 -12   1  576.04   27.30
   6 -12   1  587.24   26.00
   6 -12   1  570.84   19.20
   6 -12   1  550.94   25.30
  -7  12  -1    7.20    1.30
  -7  12  -1    4.80    2.20
  -7  12  -1    8.40    5.40
  -7  12  -1    5.80    1.80
  -7  12  -1    4.70    1.10
   7 -12   1    8.90    4.10
   7 -12   1    3.10    1.90
   7 -12   1    5.00    4.20
   7 -12   1    4.50    2.30
   7 -12   1    7.50    3.40
   7 -12   1    5.70    1.50
   7 -12   1    0.60    3.70
   7 -12   1    4.00    1.10
   7 -12   1    4.20    1.30
   7 -12   1    4.20    1.00
  -8  12  -1   97.39   11.90
  -8  12  -1  114.99    5.50
  -8  12  -1  107.69    5.30
  -8  12  -1  113.69    5.60
   8 -12   1  118.79    5.30
   8 -12   1  125.29    5.50
   8 -12   1  119.09    7.50
   8 -12   1  109.79   11.20
   8 -12   1  120.69    6.20
   8 -12   1  110.29   11.00
   8 -12   1  114.19   10.00
   8 -12   1  124.29    9.50
   8 -12   1  122.89    6.80
   8 -12   1  115.29    9.00
  -9  12  -1   20.90    2.00
  -9  12  -1   23.50    2.10
  -9  12  -1   21.20    2.00
  -9  12  -1   22.70    2.20
  -9  12  -1   23.80    2.10
  -9  12  -1   22.30    2.30
  -9  12  -1   24.90    2.20
   9 -12   1   20.70    3.50
   9 -12   1   22.90    2.40
   9 -12   1   21.30    2.00
   9 -12   1   23.60    2.00
   9 -12   1   19.60    4.70
   9 -12   1   13.70    3.60
 -10  12  -1  128.09    6.10
 -10  12  -1  129.19    5.30
 -10  12  -1  135.39    6.10
 -10  12  -1  128.29    5.80
 -10  12  -1  127.19    5.80
 -10  12  -1  133.09    5.90
 -10  12  -1  136.59    5.90
  10 -12   1  123.19    7.60
  10 -12   1  123.59    5.60
  10 -12   1  131.29    5.70
  10 -12   1  128.79    6.70
  10 -12   1  126.49    6.10
  10 -12   1  125.69    9.60
  10 -12   1  120.89    9.50
 -11  12  -1   14.30    1.90
 -11  12  -1   16.20    1.90
 -11  12  -1   12.90    1.90
 -11  12  -1   16.20    1.80
 -11  12  -1   20.60    2.10
  11 -12   1   14.70    4.20
  11 -12   1   14.90    1.70
  11 -12   1   11.80    2.00
  11 -12   1   14.10    3.00
  11 -12   1   16.00    1.70
  11 -12   1   15.90    4.00
 -12  12  -1  135.79    6.00
 -12  12  -1  139.39    6.00
 -12  12  -1  145.99    7.70
 -12  12  -1  139.19    6.00
  12 -12   1  139.69    5.80
  12 -12   1  126.79    7.50
  12 -12   1  128.49    6.40
  12 -12   1  132.89    5.70
  12 -12   1  121.49    9.40
 -13  12  -1   29.10    2.20
 -13  12  -1   29.90    2.30
 -13  12  -1   29.50    2.40
 -13  12  -1   27.00    2.20
 -13  12  -1   27.50    2.40
  13 -12   1   32.30    3.30
  13 -12   1   32.30    2.20
  13 -12   1   27.30    5.20
  13 -12   1   30.20    2.50
  13 -12   1   31.20    2.20
 -14  12  -1    6.90    1.20
 -14  12  -1    8.10    1.30
 -14  12  -1    9.60    1.20
 -14  12  -1    7.30    1.20
 -14  12  -1    7.80    1.20
  14 -12   1    9.80    1.20
  14 -12   1    8.90    1.30
 -15  12  -1   17.90    1.70
 -15  12  -1   17.40    1.60
 -15  12  -1   16.30    1.40
 -15  12  -1   16.30    1.50
  15 -12   1   12.40    1.40
  15 -12   1   13.00    1.30
 -16  12  -1    1.60    1.00
 -16  12  -1    1.90    0.50
  -6 -11   1   13.30    1.20
  -6 -11   1   13.40    1.00
   5  11  -1   11.00    1.50
   5  11  -1   11.40    0.90
  -5 -11   1    9.70    1.00
  -5 -11   1    8.70    1.30
   4  11  -1   49.70    2.50
   4  11  -1   43.70    2.50
   4  11  -1   46.30    3.10
  -4 -11   1   52.59    3.00
  -4 -11   1   50.79    3.30
   3  11  -1   46.30    2.50
   3  11  -1   46.00    2.60
   3  11  -1   48.10    3.40
   3  11  -1   46.20    5.60
   3  11  -1   46.20    3.80
  -3 -11   1   48.50    3.50
   2  11  -1  111.79    4.70
   2  11  -1  105.49    8.00
   2  11  -1  107.79    4.60
   2  11  -1  109.49    6.90
   2  11  -1  110.19    5.70
  -2 -11   1  110.39    6.00
  -2 -11   1  101.69    4.90
  -2 -11   1  100.39    8.30
   1  11  -1   46.10    3.90
   1  11  -1   48.20    3.50
   1  11  -1   47.90    5.50
   1  11  -1   45.10    2.60
  -1 -11   1   50.09    6.60
  -1 -11   1   48.70    3.30
  -1 -11   1   51.59    3.90
   0  11  -1   18.60    2.30
   0  11  -1   18.50    1.60
   0  11  -1   14.90    3.70
   0  11  -1   17.50    2.50
   0 -11   1   20.30   10.60
   0 -11   1   15.70    2.10
   0 -11   1   16.20    2.40
   0 -11   1   12.00    3.60
  -1  11  -1  384.36   16.90
  -1  11  -1  363.56   13.70
  -1  11  -1  363.66   19.70
  -1  11  -1  362.86   14.40
   1 -11   1  358.56   14.40
   1 -11   1  369.66   17.40
   1 -11   1  366.36   12.40
   1 -11   1  348.07   21.10
   1 -11   1  348.77   26.90
  -2  11  -1   16.90    5.90
  -2  11  -1   11.20    4.00
  -2  11  -1   10.90    2.20
  -2  11  -1   11.90    1.90
  -2  11  -1   12.00    5.40
   2 -11   1   12.40    4.90
   2 -11   1   14.50    4.70
   2 -11   1   10.50    1.40
   2 -11   1    9.10    1.60
   2 -11   1   11.60    2.10
   2 -11   1   12.30    6.50
   2 -11   1   10.60    3.00
   2 -11   1   10.30    1.40
   2 -11   1    9.90    4.20
   2 -11   1   12.70    2.30
   2 -11   1    7.00    3.20
  -3  11  -1   82.89    5.30
  -3  11  -1   89.39    6.90
  -3  11  -1   83.99    4.80
  -3  11  -1   82.79   10.30
  -3  11  -1   90.19    8.90
   3 -11   1  100.69    6.90
   3 -11   1  113.79    9.30
   3 -11   1  102.69    4.60
   3 -11   1   97.39    5.30
   3 -11   1   98.99    5.80
   3 -11   1  101.99    5.20
   3 -11   1   98.09    4.40
   3 -11   1  104.19    9.30
   3 -11   1  105.89    9.20
   3 -11   1   94.19    9.30
  -4  11  -1  156.58    7.00
  -4  11  -1  172.98   11.50
  -4  11  -1  158.88    9.00
  -4  11  -1  167.88    7.70
  -4  11  -1  154.48   13.20
   4 -11   1  153.68   11.10
   4 -11   1  158.38   11.00
   4 -11   1  164.78    6.60
   4 -11   1  164.88    7.30
   4 -11   1  159.38    8.90
   4 -11   1  148.69   11.40
   4 -11   1  166.08    7.60
   4 -11   1  155.28   10.00
   4 -11   1  163.38    6.60
   4 -11   1  172.28   12.10
  -5  11  -1   18.60    6.40
  -5  11  -1   18.30    2.30
  -5  11  -1   19.30    4.80
  -5  11  -1   18.80    2.30
   5 -11   1   17.90    2.20
   5 -11   1   22.50    4.60
   5 -11   1   21.80    4.90
   5 -11   1   20.20    3.50
   5 -11   1   18.70    5.00
   5 -11   1   26.40    5.10
   5 -11   1   18.00    1.80
   5 -11   1   21.70    2.20
   5 -11   1   18.50    1.80
   5 -11   1   26.20    5.50
  -6  11  -1  114.99    6.50
  -6  11  -1  118.29    6.10
  -6  11  -1  120.89   11.90
  -6  11  -1  110.89    5.30
  -6  11  -1   98.59   10.30
   6 -11   1  134.39    9.10
   6 -11   1  142.29    9.90
   6 -11   1  133.59   10.50
   6 -11   1  122.49   10.20
   6 -11   1  135.79    6.50
   6 -11   1  131.49    5.60
   6 -11   1  126.19    6.10
   6 -11   1  129.09    5.50
   6 -11   1  134.39    9.50
   6 -11   1  127.29    7.60
  -7  11  -1  154.18    6.30
  -7  11  -1  164.28    6.40
  -7  11  -1  157.28    6.40
  -7  11  -1  162.68   13.40
  -7  11  -1  154.28    6.80
   7 -11   1  140.49    6.10
   7 -11   1  134.59   10.80
   7 -11   1  141.89    6.90
   7 -11   1  128.99    9.70
   7 -11   1  126.59    5.90
   7 -11   1  134.09    6.60
   7 -11   1  131.19    9.80
   7 -11   1  139.39   11.50
  -8  11  -1   49.80    3.30
  -8  11  -1   48.70    3.20
  -8  11  -1   51.69    8.00
  -8  11  -1   47.90    3.10
  -8  11  -1   49.70    3.30
  -8  11  -1   49.10    3.10
   8 -11   1   44.30    4.40
   8 -11   1   39.20    7.10
   8 -11   1   47.40    5.90
   8 -11   1   46.70    7.70
   8 -11   1   37.90    6.00
   8 -11   1   48.60    5.40
   8 -11   1   44.90    3.40
   8 -11   1   44.40    3.30
   8 -11   1   48.00    3.00
   8 -11   1   46.00    2.90
  -9  11  -1   15.00    5.90
   9 -11   1    5.90    1.20
   9 -11   1    0.40    3.90
   9 -11   1    5.70    2.70
   9 -11   1    4.80    2.30
   9 -11   1    9.10    1.70
   9 -11   1    6.50    3.90
   9 -11   1    2.70    3.50
   9 -11   1    5.90    1.50
   9 -11   1    5.40    2.00
 -10  11  -1  183.78    7.80
 -10  11  -1  191.08    7.80
 -10  11  -1  185.88    7.70
 -10  11  -1  186.48   16.00
 -10  11  -1  187.18    7.70
 -10  11  -1  192.68    8.10
  10 -11   1  182.18    7.40
  10 -11   1  190.28    8.30
  10 -11   1  168.18   13.70
  10 -11   1  182.88   11.20
  10 -11   1  180.18   11.70
  10 -11   1  206.28   11.70
  10 -11   1  177.18   13.60
  10 -11   1  183.68    9.60
 -11  11  -1  361.46   13.00
 -11  11  -1  340.27   12.80
 -11  11  -1  341.27   12.90
 -11  11  -1  350.16   13.20
 -11  11  -1  340.87   13.00
  11 -11   1  375.06   12.70
  11 -11   1  370.26   15.10
  11 -11   1  352.06   12.60
  11 -11   1  369.56   17.00
  11 -11   1  373.76   14.60
  11 -11   1  343.47   17.70
 -12  11  -1  140.39    6.00
 -12  11  -1  144.39    6.60
 -12  11  -1  139.09    6.10
 -12  11  -1  144.19    6.30
 -12  11  -1  140.79    6.10
 -12  11  -1  147.19    6.50
  12 -11   1  132.39    5.70
  12 -11   1  125.59    7.40
  12 -11   1  120.99    9.30
  12 -11   1  122.69    6.30
  12 -11   1  121.69    9.40
 -13  11  -1   15.00    1.90
 -13  11  -1   16.10    1.80
 -13  11  -1   17.60    2.00
 -13  11  -1   18.70    1.80
 -13  11  -1   18.10    2.10
 -13  11  -1   18.40    2.10
  13 -11   1   15.60    2.80
  13 -11   1   16.20    1.60
  13 -11   1   15.70    4.00
  13 -11   1   18.60    2.00
 -14  11  -1   25.20    2.20
 -14  11  -1   26.80    2.20
 -14  11  -1   27.60    2.30
 -14  11  -1   25.80    1.90
 -14  11  -1   28.30    2.20
 -14  11  -1   26.10    2.00
  14 -11   1   27.30    1.80
  14 -11   1   26.10    2.20
 -15  11  -1    6.20    0.90
 -15  11  -1    7.10    1.70
 -15  11  -1    5.60    1.60
  15 -11   1    5.50    0.90
 -16  11  -1    8.80    1.00
 -16  11  -1    7.40    0.90
 -16  11  -1    9.40    1.10
   7  10  -1   61.49    3.00
   7  10  -1   61.49    2.60
  -7 -10   1   53.59    2.70
  -7 -10   1   54.49    2.30
   6  10  -1    8.30    1.00
   6  10  -1    8.70    1.00
   6  10  -1    6.30    1.20
  -6 -10   1    5.70    1.10
  -6 -10   1    7.80    1.20
  -6 -10   1    6.40    0.90
   5  10  -1   34.00    2.20
   5  10  -1   33.20    5.70
   5  10  -1   34.60    2.70
   5  10  -1   34.00    2.20
   5  10  -1   32.00    2.80
  -5 -10   1   36.60    2.80
  -5 -10   1   34.00    2.50
   4  10  -1    3.80    0.90
   4  10  -1    3.40    1.20
   4  10  -1    0.70    2.30
   4  10  -1    2.70    0.80
   4  10  -1    3.30    1.10
  -4 -10   1    5.90    1.50
   3  10  -1  130.49    6.60
   3  10  -1  128.09    9.50
   3  10  -1  130.29    8.90
   3  10  -1  132.99    5.60
   3  10  -1  128.39    6.90
   3  10  -1  129.49    6.50
   3  10  -1  133.39    5.70
  -3 -10   1  126.19    9.20
  -3 -10   1  126.89    6.60
   2  10  -1   72.79    6.80
   2  10  -1   71.49    4.90
   2  10  -1   74.99    4.50
   2  10  -1   68.69    6.50
   2  10  -1   70.99    3.70
   2  10  -1   71.79    3.70
   2  10  -1   68.29    4.40
  -2 -10   1   60.49    4.30
  -2 -10   1   66.39    6.30
   1  10  -1   52.89    3.00
   1  10  -1   47.90    5.30
   1  10  -1   38.20    6.20
   1  10  -1   48.40    3.50
   1  10  -1   52.09    4.10
   1  10  -1   51.89    2.90
   1  10  -1   53.69    3.90
  -1 -10   1   31.10    7.40
  -1 -10   1   49.80    8.10
  -1 -10   1   49.40    3.80
  -1 -10   1   46.00    3.30
  -1 -10   1   41.10    5.10
   0  10  -1  158.78    8.00
   0  10  -1  161.78    6.50
   0  10  -1  158.88    7.50
   0  10  -1  148.59   11.40
   0  10  -1  155.88    6.40
   0  10  -1  159.18   11.70
   0  10  -1  159.98   10.40
   0 -10   1  181.78   11.00
   0 -10   1  172.58    6.30
   0 -10   1  171.78   12.30
   0 -10   1  169.08   11.90
   0 -10   1  181.98    8.20
   0 -10   1  179.68   12.30
  -1  10  -1   27.80    2.00
  -1  10  -1   34.00    3.10
  -1  10  -1   17.70    4.90
  -1  10  -1   28.20    2.70
  -1  10  -1   38.10    6.50
  -1  10  -1   27.80    4.60
  -1  10  -1   31.40    4.70
   1 -10   1   33.90    2.70
   1 -10   1   27.10    7.70
   1 -10   1   29.20    5.90
   1 -10   1   30.00    2.10
   1 -10   1   33.70    2.20
   1 -10   1   34.70    6.30
   1 -10   1   34.10    4.30
   1 -10   1   25.10    2.80
   1 -10   1   17.30    5.60
   1 -10   1   33.90    6.60
  -2  10  -1   33.20    3.10
  -2  10  -1   38.00    5.40
  -2  10  -1   29.20    5.40
  -2  10  -1   33.10    5.70
  -2  10  -1   36.60    2.90
  -2  10  -1   38.60    4.20
   2 -10   1   23.70    6.20
   2 -10   1   33.70    4.60
   2 -10   1   27.90    5.40
   2 -10   1   26.90    2.10
   2 -10   1   24.60    2.00
   2 -10   1   30.30    2.60
   2 -10   1   28.80    5.40
   2 -10   1   29.70    4.20
   2 -10   1   31.00    5.50
   2 -10   1   26.60    2.50
  -3  10  -1   73.39    6.70
  -3  10  -1   73.29    7.20
  -3  10  -1   67.49    4.30
  -3  10  -1   73.59    5.40
   3 -10   1   72.79    5.40
   3 -10   1   68.39    4.10
   3 -10   1   63.69    6.80
   3 -10   1   66.59    4.00
   3 -10   1   60.99    6.40
   3 -10   1   64.19    3.40
   3 -10   1   68.09    3.50
   3 -10   1   60.29    6.70
   3 -10   1   68.39    6.70
   3 -10   1   61.89    5.70
  -4  10  -1  182.58   10.70
  -4  10  -1  181.68   11.30
  -4  10  -1  183.48   11.60
  -4  10  -1  183.28    8.70
  -4  10  -1  174.08   13.00
   4 -10   1  147.89    6.20
   4 -10   1  149.39    8.30
   4 -10   1  141.99    9.90
   4 -10   1  149.79   10.30
   4 -10   1  143.19   10.40
   4 -10   1  146.29    7.00
   4 -10   1  141.29   10.30
   4 -10   1  148.49    6.90
   4 -10   1  138.19    9.10
  -5  10  -1  132.19    8.80
  -5  10  -1  109.49    7.30
  -5  10  -1  130.09   11.00
   5 -10   1  116.19    9.10
   5 -10   1  123.89    8.80
   5 -10   1  122.19    7.80
   5 -10   1  119.09    8.70
   5 -10   1  124.09    6.00
   5 -10   1  129.19    7.30
   5 -10   1  125.99    8.30
   5 -10   1  114.39    9.00
   5 -10   1  116.99    5.20
  -6  10  -1  296.27   11.40
  -6  10  -1  307.57   18.20
  -6  10  -1  301.87   14.60
  -6  10  -1  294.37   12.30
   6 -10   1  281.07   14.70
   6 -10   1  288.67   14.60
   6 -10   1  285.57   12.80
   6 -10   1  291.07   16.00
   6 -10   1  284.67   15.60
   6 -10   1  296.07   11.50
   6 -10   1  290.87   14.70
   6 -10   1  306.67   13.60
   6 -10   1  286.27   10.60
  -7  10  -1  130.69    5.80
  -7  10  -1  132.19   11.40
  -7  10  -1  132.29    6.20
  -7  10  -1  136.19    6.10
   7 -10   1  135.59   10.30
   7 -10   1  128.69    9.80
   7 -10   1  125.19    8.80
   7 -10   1  136.49    6.30
   7 -10   1  129.19    5.60
   7 -10   1  138.39    7.60
   7 -10   1  134.09    9.00
  -8  10  -1   92.99    4.90
  -8  10  -1   93.79    4.60
  -8  10  -1   88.39    4.60
  -8  10  -1  111.09   12.00
  -8  10  -1   98.89    4.80
  -8  10  -1   95.39    4.70
  -8  10  -1   90.09    4.70
   8 -10   1   96.89    4.40
   8 -10   1   82.29    8.20
   8 -10   1   92.09    6.00
   8 -10   1   93.29    7.50
   8 -10   1  101.79    5.60
   8 -10   1   90.19    7.20
   8 -10   1   97.39    4.50
   8 -10   1   89.79    7.20
   8 -10   1   95.89    9.00
  -9  10  -1  293.87   11.20
  -9  10  -1  301.77   11.30
  -9  10  -1  304.37   11.20
  -9  10  -1  305.47   11.20
  -9  10  -1  320.27   11.60
  -9  10  -1  298.87   10.80
  -9  10  -1  309.17   11.80
  -9  10  -1  307.27   18.90
   9 -10   1  299.77   17.00
   9 -10   1  296.07   14.40
   9 -10   1  303.17   11.70
   9 -10   1  291.47   10.80
   9 -10   1  293.67   11.60
   9 -10   1  273.17   16.70
   9 -10   1  299.67   14.70
 -10  10  -1  134.49    6.20
 -10  10  -1  137.89    6.40
 -10  10  -1  138.99    6.60
 -10  10  -1  137.49   13.30
 -10  10  -1  141.49    6.30
 -10  10  -1  141.29    6.30
 -10  10  -1  139.39    6.80
  10 -10   1  145.39   11.60
  10 -10   1  160.28    9.60
  10 -10   1  165.88    9.80
  10 -10   1  149.29   12.00
  10 -10   1  163.58    6.90
 -11  10  -1  127.79    5.90
 -11  10  -1  131.59    6.10
 -11  10  -1  132.69    6.00
 -11  10  -1  135.19    6.30
 -11  10  -1  129.79    6.40
 -11  10  -1  124.09    5.90
  11 -10   1  133.69    5.60
  11 -10   1  135.09    7.50
  11 -10   1  117.79   11.50
  11 -10   1  135.59    6.30
  11 -10   1  145.29    8.90
  11 -10   1  115.69   12.20
 -12  10  -1  307.07   11.50
 -12  10  -1  305.77   11.20
 -12  10  -1  298.47   11.50
 -12  10  -1  308.27   11.70
 -12  10  -1  300.87   11.30
 -12  10  -1  301.37   11.90
  12 -10   1  300.67   10.90
  12 -10   1  313.27   11.80
  12 -10   1  304.17   19.30
 -13  10  -1   38.80    3.00
 -13  10  -1   37.70    2.90
 -13  10  -1   37.30    2.90
 -13  10  -1   41.50    3.00
 -13  10  -1   36.70    2.60
 -13  10  -1   38.40    2.70
  13 -10   1   42.30    2.90
  13 -10   1   40.50    2.50
 -14  10  -1    6.70    1.30
 -14  10  -1    8.30    1.40
 -14  10  -1    8.30    1.40
 -14  10  -1    9.20    1.30
 -14  10  -1    8.80    1.50
  14 -10   1    6.50    2.10
  14 -10   1    8.50    1.50
  14 -10   1    5.70    3.30
 -15  10  -1   22.90    1.90
 -15  10  -1   25.90    2.00
 -15  10  -1   24.40    1.80
 -15  10  -1   23.60    2.00
 -15  10  -1   23.90    2.00
  15 -10   1   18.80    2.00
  15 -10   1   24.80    1.60
 -16  10  -1    1.90    0.70
 -16  10  -1    2.00    0.70
 -16  10  -1    2.80    0.70
 -16  10  -1    2.30    0.60
 -16  10  -1    2.00    0.70
   8   9  -1   78.89    3.60
   8   9  -1   76.19    3.10
   8   9  -1   71.89    3.10
  -8  -9   1   74.29    3.30
  -8  -9   1   74.09    3.00
   7   9  -1   14.20    1.80
   7   9  -1   15.00    1.50
   7   9  -1   15.50    2.80
   7   9  -1   13.40    1.40
  -7  -9   1   16.10    1.50
  -7  -9   1   17.20    2.50
  -7  -9   1   12.70    1.30
   6   9  -1   15.80    1.60
   6   9  -1   16.20    4.00
   6   9  -1   16.60    2.10
   6   9  -1   15.70    1.60
   6   9  -1   15.70    2.00
  -6  -9   1   17.30    1.90
  -6  -9   1   18.70    1.90
   5   9  -1    5.60    1.10
   5   9  -1    5.30    1.50
   5   9  -1    3.90    1.00
   5   9  -1    5.20    1.40
   5   9  -1    4.50    2.40
   5   9  -1    6.30    2.90
  -5  -9   1    6.90    1.50
   4   9  -1    1.10    2.20
   4   9  -1    1.80    1.10
   4   9  -1    0.90    2.10
   4   9  -1    0.90    1.00
   4   9  -1    1.30    0.80
   4   9  -1    1.60    0.80
   4   9  -1    5.80    8.60
  -4  -9   1    2.20    1.10
  -4  -9   1    4.50    4.00
   3   9  -1   15.80    3.60
   3   9  -1   18.50    5.00
   3   9  -1   18.80    3.60
   3   9  -1   19.10    4.20
   3   9  -1   15.20    5.60
   3   9  -1   16.90    5.20
   3   9  -1   19.60    5.60
   3   9  -1   17.20    2.50
   3   9  -1   15.90    1.80
   3   9  -1   18.40    5.10
   3   9  -1   17.40    2.30
  -3  -9   1   11.00    2.00
  -3  -9   1   11.80    3.90
  -3  -9   1   13.50   10.10
  -3  -9   1   11.80    2.70
   2   9  -1    3.70    3.30
   2   9  -1    1.40    2.80
   2   9  -1    7.70    2.00
   2   9  -1   -2.40    3.30
   2   9  -1    1.70    3.90
   2   9  -1    4.00    0.90
   2   9  -1    5.30    2.40
   2   9  -1    3.90    1.40
   2   9  -1    4.20    1.10
   2   9  -1    1.50    3.40
   2   9  -1    1.50    1.90
   2   9  -1    3.50    1.30
  -2  -9   1   10.80    6.30
  -2  -9   1    3.10    1.10
  -2  -9   1    1.00    2.30
  -2  -9   1    1.40    4.30
  -2  -9   1   -0.20    3.30
   1   9  -1  108.79    7.90
   1   9  -1  105.69    4.70
   1   9  -1  100.29    6.90
   1   9  -1  106.69    4.80
   1   9  -1  106.09    5.50
   1   9  -1  100.19    9.40
   1   9  -1   97.79    7.90
   1   9  -1  100.39    5.40
   1   9  -1  102.89    8.60
   1   9  -1  101.79    9.10
   1   9  -1   92.89    5.80
   1   9  -1  103.19    7.30
  -1  -9   1  111.59    7.80
  -1  -9   1  117.89    9.40
  -1  -9   1  106.59    5.80
  -1  -9   1   95.79    8.70
   0   9  -1   11.20    3.10
   0   9  -1    8.80    1.70
   0   9  -1   10.70    1.40
   0   9  -1   11.00    3.50
   0   9  -1    9.50    1.70
   0   9  -1    9.90    3.00
   0   9  -1   11.40    1.40
   0   9  -1    4.00    3.30
   0   9  -1   12.50    3.80
   0   9  -1    5.60    4.40
   0   9  -1    8.50    3.20
   0  -9   1    9.30    3.50
   0  -9   1    9.30    5.30
   0  -9   1   11.00    1.40
   0  -9   1   11.80    1.90
   0  -9   1    9.30    3.60
   0  -9   1   13.20    3.20
  -1   9  -1  142.39    7.90
  -1   9  -1  151.78   10.50
  -1   9  -1  144.29    9.80
  -1   9  -1  134.09    9.30
  -1   9  -1  140.59    8.10
  -1   9  -1  147.59    8.30
  -1   9  -1  138.99    9.70
  -1   9  -1  140.39    5.50
   1  -9   1  123.99    7.40
   1  -9   1  122.99    5.30
   1  -9   1  128.69    9.20
   1  -9   1  128.59    9.40
   1  -9   1  124.79    9.30
   1  -9   1  120.79    9.00
   1  -9   1  127.59    8.20
   1  -9   1  124.99    6.10
  -2   9  -1  103.79    6.40
  -2   9  -1  108.39    6.50
  -2   9  -1   95.49    8.00
  -2   9  -1   99.69    7.60
  -2   9  -1  109.79    7.90
   2  -9   1   89.19    7.50
   2  -9   1   88.49    6.60
   2  -9   1   81.09    7.10
   2  -9   1   87.59    4.70
   2  -9   1   98.79    7.90
   2  -9   1   91.89    7.50
   2  -9   1   88.99    5.80
  -3   9  -1  139.39    7.40
  -3   9  -1  138.19    7.20
  -3   9  -1  131.99    8.70
  -3   9  -1  140.89    9.60
  -3   9  -1  132.49    8.90
   3  -9   1  128.99    8.10
   3  -9   1  139.29    9.20
   3  -9   1  134.19    9.30
   3  -9   1  136.59    6.20
   3  -9   1  134.69    5.50
   3  -9   1  131.79    8.90
   3  -9   1  135.69    8.90
  -4   9  -1   53.09    5.50
  -4   9  -1   53.89    5.80
  -4   9  -1   41.60    3.80
  -4   9  -1   53.99    5.10
   4  -9   1   51.09    5.20
   4  -9   1   57.99    4.80
   4  -9   1   49.90    5.60
   4  -9   1   54.29    4.20
   4  -9   1   54.19    5.40
   4  -9   1   51.59    5.40
   4  -9   1   54.09    2.90
   4  -9   1   54.09    4.80
  -5   9  -1  753.72   31.60
  -5   9  -1  743.03   27.80
  -5   9  -1  791.52   27.50
  -5   9  -1  720.43   28.50
   5  -9   1  728.53   26.40
   5  -9   1  718.93   29.10
   5  -9   1  693.43   28.00
   5  -9   1  744.33   28.10
   5  -9   1  727.23   29.20
   5  -9   1  691.43   25.80
   5  -9   1  733.23   24.50
   5  -9   1  718.33   23.70
   5  -9   1  720.53   27.70
  -6   9  -1  240.88   11.80
  -6   9  -1  235.78   14.90
   6  -9   1  235.98   12.20
   6  -9   1  249.08   11.40
   6  -9   1  240.18   13.50
   6  -9   1  234.18    8.70
   6  -9   1  243.38   12.20
   6  -9   1  233.98   10.50
   6  -9   1  237.88    9.40
   6  -9   1  237.18   12.40
   6  -9   1  227.28   12.90
  -7   9  -1  105.49    9.50
   7  -9   1   91.49    7.80
   7  -9   1  102.79    7.20
   7  -9   1   96.29    6.90
   7  -9   1   92.19    4.20
   7  -9   1  104.59    8.20
   7  -9   1  102.29    5.00
   7  -9   1   93.49    6.80
  -8   9  -1  252.77   15.80
  -8   9  -1  261.67   12.00
   8  -9   1  254.87    9.30
   8  -9   1  256.07   11.20
   8  -9   1  263.57   14.70
   8  -9   1  261.57   10.10
   8  -9   1  256.77   14.80
   8  -9   1  266.77   12.80
   8  -9   1  248.58   12.60
   8  -9   1  260.47   12.50
  -9   9  -1   39.60    2.80
  -9   9  -1   42.70    2.80
  -9   9  -1   44.30    4.60
  -9   9  -1   45.20    7.40
  -9   9  -1   43.50    3.10
   9  -9   1   40.00    6.90
   9  -9   1   34.10    2.30
   9  -9   1   35.70    4.30
   9  -9   1   36.70    3.40
   9  -9   1   31.20    2.60
   9  -9   1   27.80    4.40
 -10   9  -1  431.66   15.40
 -10   9  -1  459.15   23.60
 -10   9  -1  444.16   15.40
 -10   9  -1  446.86   15.70
 -10   9  -1  446.96   15.60
 -10   9  -1  436.76   15.30
 -10   9  -1  456.25   16.00
  10  -9   1  434.36   22.00
  10  -9   1  426.56   15.60
  10  -9   1  412.06   18.30
  10  -9   1  419.26   21.50
  10  -9   1  441.16   17.00
  10  -9   1  418.66   14.80
  10  -9   1  436.56   17.90
 -11   9  -1    6.90    1.40
 -11   9  -1    7.50    1.40
 -11   9  -1    8.60    1.50
 -11   9  -1    8.70    1.60
 -11   9  -1    7.20    1.50
 -11   9  -1    8.60    1.60
  11  -9   1   10.50    2.20
  11  -9   1   12.70    5.20
  11  -9   1   12.50    1.90
  11  -9   1    8.80    2.80
  11  -9   1    3.30    3.90
 -12   9  -1   20.00    2.20
 -12   9  -1   15.00    2.00
 -12   9  -1   19.20    2.00
 -12   9  -1   18.90    2.20
 -12   9  -1   17.40    1.90
  12  -9   1   23.60    3.90
  12  -9   1   23.30    1.90
  12  -9   1   20.90    3.10
  12  -9   1   23.80    2.20
 -13   9  -1  101.29    5.10
 -13   9  -1  102.79    5.10
 -13   9  -1  102.99    5.20
 -13   9  -1  100.59    5.30
 -13   9  -1  101.09    4.90
  13  -9   1  107.89    4.60
  13  -9   1  104.49    5.10
  13  -9   1   98.79    5.80
 -14   9  -1   23.20    2.10
 -14   9  -1   25.80    2.40
 -14   9  -1   23.70    2.20
 -14   9  -1   24.10    2.20
 -14   9  -1   25.90    2.00
  14  -9   1   22.50    1.80
  14  -9   1   20.80    2.10
 -15   9  -1    1.70    0.80
 -15   9  -1    1.70    0.60
 -15   9  -1    1.30    0.70
 -15   9  -1    1.50    0.70
 -15   9  -1    1.00    0.60
  15  -9   1    1.10    1.00
 -16   9  -1    2.90    0.70
 -16   9  -1    3.00    0.90
 -16   9  -1    2.60    0.80
 -16   9  -1    2.50    0.80
   9   8  -1   32.00    2.70
  -9  -8   1   26.40    1.50
  -9  -8   1   27.90    1.80
   8   8  -1   13.70    1.40
   8   8  -1   15.10    1.50
   8   8  -1   15.80    2.00
  -8  -8   1   17.90    1.50
  -8  -8   1   17.50    1.40
  -8  -8   1   17.10    1.80
   7   8  -1    9.80    1.70
   7   8  -1    8.50    1.30
   7   8  -1    8.40    2.20
   7   8  -1    5.90    3.10
   7   8  -1   12.60    1.40
   7   8  -1   10.80    2.70
  -7  -8   1   14.20    1.60
  -7  -8   1   13.80    1.80
   6   8  -1   30.60    5.40
   6   8  -1   30.10    3.00
   6   8  -1   24.90    4.10
   6   8  -1   33.00    2.90
   6   8  -1   31.40    2.40
   6   8  -1   31.90    2.40
  -6  -8   1   31.10    2.60
  -6  -8   1   31.40    2.70
   5   8  -1   71.19    5.80
   5   8  -1   79.79    4.10
   5   8  -1   74.39    4.80
   5   8  -1   72.79    8.30
   5   8  -1   82.39    4.20
   5   8  -1   77.79    4.60
   5   8  -1   68.99    6.40
  -5  -8   1   67.89    4.40
   4   8  -1  490.35   17.80
   4   8  -1  460.95   22.30
   4   8  -1  521.85   20.30
   4   8  -1  494.75   18.10
   4   8  -1  508.05   21.80
   4   8  -1  473.15   22.00
   4   8  -1  486.75   25.90
   4   8  -1  500.65   24.00
   4   8  -1  503.45   17.10
   4   8  -1  487.15   16.90
  -4  -8   1  488.05   20.80
  -4  -8   1  478.85   23.40
  -4  -8   1  468.75   17.80
   3   8  -1  212.28   13.00
   3   8  -1  230.98    9.60
   3   8  -1  224.08   11.20
   3   8  -1  223.58    8.60
   3   8  -1  239.88   14.40
   3   8  -1  225.68   12.10
   3   8  -1  230.58   12.60
   3   8  -1  226.18    9.40
   3   8  -1  222.78   12.60
   3   8  -1  214.28    8.50
   3   8  -1  219.98   13.40
  -3  -8   1  216.28   11.50
  -3  -8   1  205.08    9.00
  -3  -8   1  217.28   13.20
  -3  -8   1  222.28    9.60
   2   8  -1  102.39    7.30
   2   8  -1   98.89    4.50
   2   8  -1  100.09    6.50
   2   8  -1   96.49    5.20
   2   8  -1   91.49    4.40
   2   8  -1  100.99   12.60
   2   8  -1   92.99    8.50
   2   8  -1   95.39    7.50
   2   8  -1   98.49    8.10
   2   8  -1  101.99    7.10
   2   8  -1  106.89    8.60
   2   8  -1   93.79    5.20
  -2  -8   1   94.29    8.00
  -2  -8   1   85.89    6.60
  -2  -8   1   90.59    5.20
  -2  -8   1   89.29    8.70
  -2  -8   1  101.39    8.60
   1   8  -1  248.38   12.00
   1   8  -1  246.38   13.10
   1   8  -1  243.08   13.50
   1   8  -1  240.28   12.10
   1   8  -1  239.68    8.90
   1   8  -1  245.98    9.70
   1   8  -1  259.37   13.70
   1   8  -1  244.28   11.80
   1   8  -1  255.97   13.70
   1   8  -1  249.08   13.50
  -1  -8   1  217.28   13.20
  -1  -8   1  213.28   11.50
  -1  -8   1  231.28   13.50
  -1  -8   1  222.18   12.80
   0   8  -1  154.38    8.20
   0   8  -1  163.08   10.10
   0   8  -1  154.88    6.90
   0   8  -1  157.58    8.40
   0   8  -1  155.78   10.20
   0   8  -1  162.18   10.10
   0   8  -1  158.08    8.90
   0   8  -1  158.98   10.00
   0   8  -1  175.58    9.00
   0   8  -1  158.38    6.90
   0  -8   1  168.58    8.50
   0  -8   1  174.88   10.30
   0  -8   1  160.88    6.20
   0  -8   1  178.08    8.50
   0  -8   1  170.08   10.10
   0  -8   1  166.88   10.30
   0  -8   1  177.98   10.40
  -1   8  -1  102.19    6.40
  -1   8  -1  102.99    6.40
  -1   8  -1  108.59    7.80
  -1   8  -1   97.99    7.50
  -1   8  -1   90.89    7.10
  -1   8  -1   95.49    7.10
  -1   8  -1   99.29    4.90
  -1   8  -1  101.99    5.90
   1  -8   1  109.29    8.00
   1  -8   1  106.49    6.10
   1  -8   1  113.59    7.80
   1  -8   1  102.19    7.50
   1  -8   1  106.69    5.00
   1  -8   1  104.59    7.40
   1  -8   1  110.59    6.80
   1  -8   1  102.39    4.40
  -2   8  -1   95.29    5.70
  -2   8  -1   99.29    7.00
  -2   8  -1  106.89    6.00
  -2   8  -1   99.59    5.20
  -2   8  -1  105.39    7.50
  -2   8  -1  102.09    7.30
  -2   8  -1   98.09    7.00
   2  -8   1   97.79    7.20
   2  -8   1   86.29    4.00
   2  -8   1   90.49    6.80
   2  -8   1   96.59    6.40
   2  -8   1   88.39    5.50
   2  -8   1   93.99    6.80
   2  -8   1   87.59    7.00
   2  -8   1   90.59    4.50
  -3   8  -1  164.98    9.10
  -3   8  -1  166.48    9.20
  -3   8  -1  170.98    7.80
  -3   8  -1  167.08    7.20
  -3   8  -1  160.38    9.80
   3  -8   1  158.98    9.10
   3  -8   1  158.78    9.50
   3  -8   1  153.78    8.00
   3  -8   1  157.88    9.20
   3  -8   1  150.48    6.00
   3  -8   1  153.58    9.40
   3  -8   1  159.28    8.60
   3  -8   1  148.99    7.50
  -4   8  -1  196.88   10.20
  -4   8  -1  196.78    8.60
  -4   8  -1  196.88   10.10
  -4   8  -1  205.18   10.10
  -4   8  -1  200.28   11.00
   4  -8   1  193.88   10.90
   4  -8   1  197.88    8.90
   4  -8   1  193.28    7.80
   4  -8   1  199.58    9.30
   4  -8   1  197.28   10.20
   4  -8   1  193.38   10.40
   4  -8   1  197.38   10.00
  -5   8  -1  168.08    9.00
  -5   8  -1  177.88    8.60
  -5   8  -1  177.98    8.90
   5  -8   1  164.58    9.80
   5  -8   1  156.08    7.60
   5  -8   1  151.68    7.90
   5  -8   1  151.68    8.80
   5  -8   1  156.58    6.60
   5  -8   1  159.78    8.80
   5  -8   1  155.08    9.50
   5  -8   1  158.88    8.80
  -6   8  -1  355.46   14.70
  -6   8  -1  351.86   18.60
   6  -8   1  378.86   15.70
   6  -8   1  374.66   16.00
   6  -8   1  387.86   16.00
   6  -8   1  365.36   14.30
   6  -8   1  382.66   17.50
   6  -8   1  400.66   17.50
   6  -8   1  383.56   15.10
  -7   8  -1   23.00    5.20
   7  -8   1   25.00    2.50
   7  -8   1   23.70    2.00
   7  -8   1   30.20    5.20
   7  -8   1   25.90    3.70
   7  -8   1   25.20    5.00
   7  -8   1   22.20    1.70
   7  -8   1   27.00    3.20
   7  -8   1   30.50    4.00
  -8   8  -1   44.40    5.90
   8  -8   1   45.30    5.60
   8  -8   1   42.70    2.80
   8  -8   1   44.40    4.90
   8  -8   1   44.40    3.40
   8  -8   1   42.90    4.40
   8  -8   1   41.70    2.40
   8  -8   1   39.00    4.40
   8  -8   1   43.20    5.50
  -9   8  -1   83.49    6.30
  -9   8  -1   84.29    4.60
  -9   8  -1   77.99    8.50
  -9   8  -1   67.39    5.70
   9  -8   1   81.99    7.70
   9  -8   1   80.69    5.80
   9  -8   1   79.89    5.80
   9  -8   1   89.79    7.40
   9  -8   1   85.49    7.80
   9  -8   1   84.09    5.00
   9  -8   1   82.79    4.20
   9  -8   1   80.79    3.70
 -10   8  -1   70.09    3.90
 -10   8  -1   72.09    3.90
 -10   8  -1   71.39    4.00
 -10   8  -1   66.99    3.80
 -10   8  -1   68.79    8.90
 -10   8  -1   71.09    4.10
 -10   8  -1   74.39    3.90
  10  -8   1   67.39    7.60
  10  -8   1   72.39    7.70
  10  -8   1   68.19    4.70
  10  -8   1   62.59    3.30
  10  -8   1   68.29    3.80
  10  -8   1   71.69    5.50
  10  -8   1   76.49    7.30
  10  -8   1   67.99    5.60
 -11   8  -1  190.18    7.80
 -11   8  -1  190.98    7.60
 -11   8  -1  183.48    7.40
 -11   8  -1  188.08    7.70
 -11   8  -1  184.88    7.60
 -11   8  -1  187.88    8.00
  11  -8   1  169.78   12.70
  11  -8   1  172.48    8.40
  11  -8   1  165.28    9.30
  11  -8   1  177.08    7.60
  11  -8   1  168.58    6.90
  11  -8   1  163.28   12.90
 -12   8  -1    7.50    1.60
 -12   8  -1    3.80    1.20
 -12   8  -1    6.30    1.50
 -12   8  -1    6.10    1.80
 -12   8  -1    5.10    1.30
 -12   8  -1    5.00    1.20
  12  -8   1    4.80    1.50
  12  -8   1    6.90    1.20
  12  -8   1    0.30    5.40
  12  -8   1    6.30    1.30
  12  -8   1    4.70    2.70
  12  -8   1    9.00    5.20
 -13   8  -1   10.10    1.70
 -13   8  -1   11.40    1.80
 -13   8  -1    9.90    1.70
 -13   8  -1   10.80    1.60
 -13   8  -1   11.80    1.70
  13  -8   1    6.90    1.40
  13  -8   1    6.30    1.90
  13  -8   1    2.60    2.90
  13  -8   1    6.90    1.30
 -14   8  -1   39.90    2.60
 -14   8  -1   40.70    3.10
 -14   8  -1   44.60    2.90
 -14   8  -1   42.90    2.90
 -14   8  -1   41.10    2.90
 -15   8  -1    1.50    0.80
 -15   8  -1    0.70    0.70
 -15   8  -1    0.90    0.60
 -15   8  -1    1.10    0.60
 -15   8  -1    1.40    0.70
  15  -8   1    0.20    1.00
 -16   8  -1   23.20    1.90
 -16   8  -1   21.50    1.60
 -16   8  -1   21.30    1.50
 -16   8  -1   22.80    1.90
  10   7  -1   12.00    1.10
  10   7  -1   14.40    1.30
 -10  -7   1   11.10    1.00
 -10  -7   1   12.80    1.20
   9   7  -1   24.50    1.80
   9   7  -1   24.00    2.20
   9   7  -1   21.50    2.20
  -9  -7   1   23.80    1.80
  -9  -7   1   20.30    2.60
   8   7  -1  125.89    7.40
   8   7  -1  121.69    5.30
   8   7  -1  124.69    5.30
   8   7  -1   98.29    7.10
   8   7  -1  108.79    8.00
   8   7  -1  125.99    5.80
  -8  -7   1  117.19    5.50
  -8  -7   1  116.49    5.20
  -8  -7   1  119.29    5.20
   7   7  -1    4.50    1.10
   7   7  -1    2.40    2.40
   7   7  -1    3.50    1.70
   7   7  -1    5.00    1.30
   7   7  -1    4.60    1.20
   7   7  -1    3.40    1.30
  -7  -7   1    5.20    1.20
  -7  -7   1    6.10    1.40
   6   7  -1   49.80    5.60
   6   7  -1   48.80    3.70
   6   7  -1   40.90    6.50
   6   7  -1   50.49    3.20
   6   7  -1   48.60    3.80
   6   7  -1   55.09    3.30
   6   7  -1   59.09    5.10
  -6  -7   1   64.59    3.70
   5   7  -1   44.10    6.70
   5   7  -1   34.90    4.20
   5   7  -1   36.70    6.10
   5   7  -1   37.00    3.20
   5   7  -1   42.10    2.80
   5   7  -1   38.30    2.70
   5   7  -1   40.30    3.20
   5   7  -1   45.70    5.20
   5   7  -1   29.10    6.80
   5   7  -1   29.20    5.70
   5   7  -1   41.90    6.80
  -5  -7   1   34.20    3.00
  -5  -7   1   29.30    7.20
   4   7  -1   48.40    6.10
   4   7  -1   52.29    6.40
   4   7  -1   53.29    3.80
   4   7  -1   53.49    6.20
   4   7  -1   56.09    4.90
   4   7  -1   54.19    3.70
   4   7  -1   54.89    3.20
   4   7  -1   52.49    5.30
   4   7  -1   55.89    6.00
   4   7  -1   56.19    6.40
   4   7  -1   54.99    3.20
  -4  -7   1   52.69    3.70
  -4  -7   1   48.20    6.80
  -4  -7   1   53.89    5.40
   3   7  -1   72.19    6.80
   3   7  -1   70.09    7.00
   3   7  -1   65.59    3.50
   3   7  -1   64.19    6.40
   3   7  -1   65.09    6.20
   3   7  -1   70.39    6.70
   3   7  -1   66.79    4.10
   3   7  -1   66.29    5.10
   3   7  -1   66.19    5.60
   3   7  -1   62.69    5.90
  -3  -7   1   69.69    6.70
  -3  -7   1   57.29    5.40
  -3  -7   1   61.49    5.50
  -3  -7   1   68.29    7.80
   2   7  -1  123.39    5.90
   2   7  -1  122.99    8.50
   2   7  -1  114.19    7.60
   2   7  -1  119.99    5.20
   2   7  -1  127.19    7.80
   2   7  -1  124.49    8.40
   2   7  -1  120.39    7.70
   2   7  -1  118.79    8.50
   2   7  -1  122.79    8.80
  -2  -7   1  127.69    7.60
  -2  -7   1  120.09    8.70
  -2  -7   1  118.29    8.60
  -2  -7   1  125.99    8.60
   1   7  -1  397.36   18.00
   1   7  -1  402.86   15.90
   1   7  -1  397.66   16.70
   1   7  -1  425.96   17.80
   1   7  -1  386.96   13.90
   1   7  -1  427.66   17.00
   1   7  -1  395.96   14.60
   1   7  -1  427.86   18.30
   1   7  -1  389.56   18.10
  -1  -7   1  417.86   18.50
  -1  -7   1  423.26   18.20
  -1  -7   1  422.46   18.00
  -1  -7   1  424.66   16.90
  -1  -7   1  427.26   18.90
   0   7  -1  160.58    7.40
   0   7  -1  153.78   10.00
   0   7  -1  161.98    7.90
   0   7  -1  152.18    7.70
   0   7  -1  162.58    9.30
   0   7  -1  157.88    6.30
   0   7  -1  166.78    8.90
   0   7  -1  161.18    9.00
   0  -7   1  115.69    8.00
   0  -7   1  117.79    8.10
   0  -7   1  121.49    7.30
   0  -7   1  115.59    8.20
   0  -7   1  117.19    8.10
  -1   7  -1  186.18    8.40
  -1   7  -1  194.68   10.20
  -1   7  -1  194.28   10.10
  -1   7  -1  183.58   10.20
  -1   7  -1  187.28    9.70
  -1   7  -1  185.88    7.50
  -1   7  -1  187.08    8.70
  -1   7  -1  193.48    8.90
   1  -7   1  196.58    7.60
   1  -7   1  203.68   10.20
   1  -7   1  187.48   10.20
   1  -7   1  185.88    9.70
   1  -7   1  212.18   10.40
   1  -7   1  195.48    8.50
   1  -7   1  199.88    9.40
  -2   7  -1 1891.51   61.89
  -2   7  -1 1845.52   59.79
  -2   7  -1 1897.21   61.39
  -2   7  -1 1873.11   60.19
  -2   7  -1 1867.51   61.99
  -2   7  -1 1847.62   62.59
   2  -7   1 1900.41   62.39
   2  -7   1 1873.11   59.99
   2  -7   1 1902.11   61.79
   2  -7   1 1872.31   58.89
   2  -7   1 1850.61   62.49
   2  -7   1 1899.11   60.79
   2  -7   1 1900.81   61.29
  -3   7  -1  824.52   31.20
  -3   7  -1  849.02   30.40
  -3   7  -1  969.40   35.40
  -3   7  -1  840.72   28.70
  -3   7  -1  838.12   30.20
  -3   7  -1  846.22   27.90
   3  -7   1  855.81   27.80
   3  -7   1  883.21   30.20
   3  -7   1  870.31   29.40
   3  -7   1  848.32   31.00
   3  -7   1  844.62   31.10
   3  -7   1  856.91   30.30
   3  -7   1  879.11   28.90
   3  -7   1  819.52   30.40
  -4   7  -1  281.17   12.20
  -4   7  -1  275.97   12.30
  -4   7  -1  294.97   12.70
  -4   7  -1  292.07   13.50
   4  -7   1  298.47   13.50
   4  -7   1  310.37   13.20
   4  -7   1  297.27   12.70
   4  -7   1  291.57   13.40
   4  -7   1  301.07   10.60
   4  -7   1  308.77   12.00
  -5   7  -1  622.44   22.10
  -5   7  -1  600.74   25.10
  -5   7  -1  623.64   22.20
  -5   7  -1  622.44   21.80
   5  -7   1  586.34   21.10
   5  -7   1  617.84   22.80
   5  -7   1  624.44   22.00
   5  -7   1  600.94   23.70
   5  -7   1  619.94   23.80
   5  -7   1  576.14   22.30
   5  -7   1  629.84   20.30
  -6   7  -1  292.37   15.40
  -6   7  -1  322.17   12.70
   6  -7   1  319.07   14.80
   6  -7   1  320.07   13.00
   6  -7   1  313.47   13.30
   6  -7   1  328.57   13.30
   6  -7   1  315.47   12.00
   6  -7   1  323.97   14.70
   6  -7   1  305.17   11.10
  -7   7  -1  252.07   13.30
  -7   7  -1  241.38    9.90
   7  -7   1  211.28   10.10
   7  -7   1  207.78    8.90
   7  -7   1  210.18    8.10
   7  -7   1  205.58   11.70
   7  -7   1  204.98   10.10
  -8   7  -1 1466.05   52.89
   8  -7   1 1507.05   49.99
   8  -7   1 1443.66   48.70
   8  -7   1 1389.06   51.79
   8  -7   1 1483.65   47.90
   8  -7   1 1470.75   46.50
   8  -7   1 1572.34   49.20
   8  -7   1 1439.26   51.89
  -9   7  -1   26.90    5.40
   9  -7   1   36.00    5.90
   9  -7   1   28.10    2.70
   9  -7   1   27.30    3.10
   9  -7   1   29.50    3.80
   9  -7   1   27.20    5.30
   9  -7   1   25.60    2.10
   9  -7   1   29.80    4.60
 -10   7  -1  232.18    9.20
 -10   7  -1  241.48   14.80
 -10   7  -1  238.98    9.70
 -10   7  -1  242.48    9.50
 -10   7  -1  241.78    9.40
 -10   7  -1  237.48    9.40
  10  -7   1  244.88    9.20
  10  -7   1  243.58   10.30
  10  -7   1  233.98   13.20
  10  -7   1  249.58   11.30
  10  -7   1  257.87   10.30
  10  -7   1  256.17   14.80
 -11   7  -1   92.79    4.80
 -11   7  -1   95.69    4.90
 -11   7  -1   86.49    4.90
 -11   7  -1   90.79    4.60
 -11   7  -1   88.59    5.90
 -11   7  -1   89.49    4.70
  11  -7   1   93.79    6.10
  11  -7   1   97.49    5.40
  11  -7   1   91.29    8.80
  11  -7   1  100.09    9.40
  11  -7   1   98.39    4.70
  11  -7   1  101.79    8.90
 -12   7  -1   20.60    2.40
 -12   7  -1   22.70    2.50
 -12   7  -1   25.80    3.10
 -12   7  -1   18.90    3.00
 -12   7  -1   27.00    3.20
  12  -7   1   21.30    5.90
  12  -7   1   18.60    6.70
  12  -7   1   26.90    2.90
  12  -7   1   25.20    2.20
  12  -7   1   31.00    4.20
 -13   7  -1  199.58    8.60
 -13   7  -1  194.68    8.10
 -13   7  -1  204.38    8.30
 -13   7  -1  199.08    7.90
 -13   7  -1  195.78    8.30
  13  -7   1  212.88    8.20
  13  -7   1  197.28    9.30
 -14   7  -1   41.00    3.00
 -14   7  -1   38.90    2.80
 -14   7  -1   43.20    3.10
 -14   7  -1   41.00    2.60
 -14   7  -1   40.10    2.80
  14  -7   1   43.90    3.70
  14  -7   1   44.60    3.00
 -15   7  -1   10.10    1.30
 -15   7  -1   12.20    1.60
 -15   7  -1    9.00    1.40
 -15   7  -1   11.70    1.50
  15  -7   1    6.90    1.30
 -16   7  -1   26.70    1.80
 -16   7  -1   24.50    1.50
 -16   7  -1   23.30    1.80
  11   6  -1    2.00    0.70
 -11  -6   1    0.40    0.50
 -11  -6   1    1.10    0.90
  10   6  -1   14.00    1.40
  10   6  -1   13.90    1.70
  10   6  -1   15.10    1.40
 -10  -6   1   12.40    1.30
 -10  -6   1   11.70    1.50
   9   6  -1   52.89    3.10
   9   6  -1   43.90    4.50
   9   6  -1   50.99    3.00
   9   6  -1   50.49    6.80
   9   6  -1   49.30    4.80
   9   6  -1   59.09    3.50
  -9  -6   1   58.29    2.70
  -9  -6   1   55.79    3.40
  -9  -6   1   56.59    3.10
   8   6  -1  155.38    9.70
   8   6  -1  148.59    6.80
   8   6  -1  148.49    6.30
   8   6  -1  154.08    7.30
   8   6  -1  143.59    8.50
   8   6  -1  157.98    6.40
  -8  -6   1  129.59    6.10
  -8  -6   1  132.89    6.40
  -8  -6   1  134.69    6.20
   7   6  -1   38.70    3.10
   7   6  -1   36.60    2.70
   7   6  -1   37.20    4.90
   7   6  -1   36.50    2.70
   7   6  -1   38.80    3.20
   7   6  -1   44.40    7.00
   7   6  -1   34.70    4.00
  -7  -6   1   38.10    2.90
  -7  -6   1   35.80    2.90
   6   6  -1   57.99    3.40
   6   6  -1   38.90    6.20
   6   6  -1   43.30    6.40
   6   6  -1   53.49    5.00
   6   6  -1   51.59    7.30
   6   6  -1   59.49    8.70
   6   6  -1   62.59    6.50
   6   6  -1   55.29    3.90
   6   6  -1   53.39    3.30
   6   6  -1   55.59    3.80
   6   6  -1   50.09    5.60
  -6  -6   1   53.89    3.60
   5   6  -1  238.28   13.10
   5   6  -1  245.88   14.40
   5   6  -1  229.98   12.00
   5   6  -1  241.78    9.30
   5   6  -1  242.38   11.60
   5   6  -1  238.18   13.30
   5   6  -1  253.07   10.40
   5   6  -1  235.88   13.10
   5   6  -1  252.47   13.60
   5   6  -1  237.98   12.70
  -5  -6   1  249.78   10.00
  -5  -6   1  254.87   12.30
  -5  -6   1  265.37   13.90
   4   6  -1   17.70    2.10
   4   6  -1   19.60    3.80
   4   6  -1   15.10    2.80
   4   6  -1   18.30    4.60
   4   6  -1   18.00    3.80
   4   6  -1   15.80    3.30
   4   6  -1   11.80    3.70
   4   6  -1   18.20    4.10
   4   6  -1   18.20    1.70
   4   6  -1   16.20    3.50
  -4  -6   1   22.50    3.20
  -4  -6   1   23.90    4.80
   3   6  -1  289.67   11.10
   3   6  -1  285.07   13.70
   3   6  -1  273.27   13.10
   3   6  -1  286.07   13.60
   3   6  -1  285.77   14.70
   3   6  -1  298.07   13.60
   3   6  -1  294.67   10.40
   3   6  -1  299.17   14.00
   3   6  -1  304.77   14.40
  -3  -6   1  289.97   12.90
  -3  -6   1  286.97   13.80
  -3  -6   1  296.37   14.30
  -3  -6   1  290.67   14.70
   2   6  -1   50.49    4.70
   2   6  -1   49.40    3.80
   2   6  -1   48.90    5.00
   2   6  -1   46.40    4.10
   2   6  -1   47.90    3.10
   2   6  -1   51.09    4.90
   2   6  -1   51.19    4.90
   2   6  -1   46.60    2.60
   2   6  -1   46.70    4.70
  -2  -6   1   59.39    5.40
  -2  -6   1   56.49    4.40
  -2  -6   1   63.09    5.30
  -2  -6   1   53.09    5.20
   1   6  -1  183.38    8.10
   1   6  -1  173.58    9.60
   1   6  -1  185.48    9.90
   1   6  -1  187.88    8.70
   1   6  -1  171.38    9.30
   1   6  -1  179.58    7.20
   1   6  -1  180.48    8.70
   1   6  -1  176.08    9.60
  -1  -6   1  182.38    9.40
  -1  -6   1  163.98    7.80
  -1  -6   1  168.08    8.40
  -1  -6   1  165.28    9.10
  -1  -6   1  175.98    9.40
  -1  -6   1  169.68    9.50
   0   6  -1   64.49    3.40
   0   6  -1   56.89    4.80
   0   6  -1   61.59    4.30
   0   6  -1   57.69    4.90
   0   6  -1   73.49    5.20
   0   6  -1   63.19    4.00
   0   6  -1   60.79    4.30
   0   6  -1   64.79    4.90
  -1   6  -1 3810.02  114.79
  -1   6  -1 3609.54  116.99
  -1   6  -1 3751.62  116.59
  -1   6  -1 3775.92  115.29
  -1   6  -1 3748.32  116.19
  -1   6  -1 3647.84  116.49
   1  -6   1 3617.64  115.59
   1  -6   1 3570.04  113.79
   1  -6   1 3726.83  115.59
   1  -6   1 3709.33  116.29
   1  -6   1 3647.74  116.59
   1  -6   1 3681.83  114.79
   1  -6   1 3721.73  116.99
   1  -6   1 3693.23  116.59
  -2   6  -1  876.51   29.30
  -2   6  -1  884.71   30.60
  -2   6  -1  884.31   30.20
  -2   6  -1  890.81   30.80
  -2   6  -1  865.91   28.80
  -2   6  -1  850.21   31.10
   2  -6   1  875.51   28.30
   2  -6   1  909.11   30.50
   2  -6   1  904.91   31.10
   2  -6   1  876.41   29.20
   2  -6   1  876.31   30.70
   2  -6   1  885.01   31.10
   2  -6   1  914.11   30.30
  -3   6  -1  474.75   18.50
  -3   6  -1  487.55   19.20
  -3   6  -1  490.85   18.50
  -3   6  -1  485.45   17.20
  -3   6  -1  487.05   18.40
  -3   6  -1  492.75   16.50
   3  -6   1  507.45   19.20
   3  -6   1  521.55   18.90
   3  -6   1  509.65   18.50
   3  -6   1  512.35   19.20
   3  -6   1  515.55   17.90
   3  -6   1  506.35   16.60
  -4   6  -1  734.43   25.30
  -4   6  -1  747.13   25.00
  -4   6  -1  763.92   26.50
  -4   6  -1  766.42   25.20
   4  -6   1  727.23   26.40
   4  -6   1  739.13   24.90
   4  -6   1  710.83   25.30
   4  -6   1  688.73   25.40
   4  -6   1  676.23   23.30
   4  -6   1  716.23   26.40
  -5   6  -1 1552.34   49.70
  -5   6  -1 1583.54   49.90
  -5   6  -1 1582.34   53.29
  -5   6  -1 1556.84   49.80
   5  -6   1 1514.05   49.10
   5  -6   1 1591.54   51.99
   5  -6   1 1521.65   51.79
   5  -6   1 1507.35   50.49
   5  -6   1 1525.85   48.30
  -6   6  -1   34.90    4.30
  -6   6  -1   27.20    2.90
   6  -6   1   26.20    1.80
   6  -6   1   28.70    3.40
   6  -6   1   27.10    3.00
   6  -6   1   27.50    3.50
   6  -6   1   26.90    2.80
   6  -6   1   26.90    2.80
   6  -6   1   25.70    2.10
   7  -6   1   16.40    2.50
   7  -6   1   16.60    2.00
   7  -6   1   15.20    3.20
   7  -6   1   16.20    1.70
   7  -6   1   16.80    2.70
   7  -6   1   18.00    1.50
   7  -6   1   15.80    3.30
   7  -6   1   19.10    3.20
  -8   6  -1  377.66   19.30
  -8   6  -1  363.06   17.80
   8  -6   1  406.86   15.10
   8  -6   1  400.86   18.10
   8  -6   1  381.56   13.30
   8  -6   1  399.46   15.20
   8  -6   1  398.96   14.50
   8  -6   1  408.46   14.20
   8  -6   1  390.36   16.50
  -9   6  -1  991.20   34.80
   9  -6   1  907.71   30.60
   9  -6   1  870.91   30.90
   9  -6   1  872.31   32.70
   9  -6   1  842.22   28.40
   9  -6   1  825.92   34.10
   9  -6   1  879.81   29.40
 -10   6  -1  130.89    5.70
 -10   6  -1  127.59    6.00
 -10   6  -1  127.99    5.80
 -10   6  -1  125.59    5.70
  10  -6   1  122.79    5.40
  10  -6   1  121.19    6.90
  10  -6   1  130.99    6.30
  10  -6   1  126.59    9.80
  10  -6   1  112.69    8.60
 -11   6  -1   19.40    2.00
 -11   6  -1   17.20    2.00
 -11   6  -1   20.50    2.20
 -11   6  -1   17.60    2.00
 -11   6  -1   18.70    1.90
  11  -6   1   16.90    2.60
  11  -6   1   12.60    4.40
  11  -6   1   20.30    3.30
  11  -6   1   13.70    4.00
  11  -6   1   13.10    4.50
  11  -6   1   14.10    2.30
 -12   6  -1   19.90    2.10
 -12   6  -1   25.00    2.80
 -12   6  -1   22.60    2.20
  12  -6   1   22.10    2.60
  12  -6   1   18.20    3.20
  12  -6   1   18.10    1.90
  12  -6   1   24.90    6.50
  12  -6   1    7.10    5.20
 -13   6  -1   67.19    4.20
 -13   6  -1   69.19    3.90
 -13   6  -1   67.79    3.90
 -13   6  -1   69.29    4.00
 -13   6  -1   68.19    3.70
  13  -6   1   59.99    5.10
  13  -6   1   63.99    3.70
 -14   6  -1   31.80    2.40
 -14   6  -1   29.20    2.50
 -14   6  -1   29.50    2.40
 -14   6  -1   29.70    2.60
 -15   6  -1   86.79    4.10
 -15   6  -1   91.69    4.40
 -15   6  -1   90.39    4.50
 -15   6  -1   93.19    4.10
  15  -6   1   92.19    4.20
 -16   6  -1    6.70    1.10
 -16   6  -1    6.80    1.20
 -16   6  -1    4.70    0.80
  12   5  -1    7.90    0.80
 -12  -5   1    6.20    0.80
  11   5  -1   10.60    1.20
  11   5  -1   10.00    1.20
  11   5  -1   11.00    1.50
  11   5  -1    8.60    1.50
 -11  -5   1   13.80    1.50
 -11  -5   1   11.40    1.10
  10   5  -1   57.99    3.20
  10   5  -1   53.79    3.60
  10   5  -1   53.39    4.50
  10   5  -1   57.99    3.20
  10   5  -1   56.49    3.30
 -10  -5   1   53.59    3.30
 -10  -5   1   54.49    3.10
   9   5  -1   75.39    4.30
   9   5  -1   78.79    4.10
   9   5  -1   78.19    4.70
   9   5  -1   76.89    5.80
   9   5  -1   69.09    6.50
  -9  -5   1   69.69    3.50
  -9  -5   1   75.69    4.30
   8   5  -1   31.60    2.80
   8   5  -1   27.70    2.70
   8   5  -1   29.00    5.20
   8   5  -1   28.00    3.50
   8   5  -1   28.30    5.00
   8   5  -1   30.90    2.40
   8   5  -1   28.60    2.40
  -8  -5   1   24.80    2.30
  -8  -5   1   23.30    2.40
  -8  -5   1   22.10    2.20
   7   5  -1  101.49    7.80
   7   5  -1   91.49    8.80
   7   5  -1   98.39    8.90
   7   5  -1  105.09    4.90
   7   5  -1  109.69    5.00
   7   5  -1  102.79    6.80
   7   5  -1  106.99    8.60
   7   5  -1  104.89   10.20
   7   5  -1  109.29    5.70
   7   5  -1   99.99    8.20
   7   5  -1   98.69    5.30
  -7  -5   1   98.19    5.10
  -7  -5   1   94.69    5.10
   6   5  -1  272.57   13.70
   6   5  -1  258.97   10.70
   6   5  -1  266.37   10.10
   6   5  -1  272.77   12.40
   6   5  -1  274.97   14.10
   6   5  -1  279.17   15.30
   6   5  -1  284.37   14.40
   6   5  -1  279.87   10.20
   6   5  -1  289.27   14.80
   6   5  -1  263.87   14.40
   6   5  -1  287.07   11.20
  -6  -5   1  256.87   11.00
   5   5  -1   27.30    2.00
   5   5  -1   22.10    4.20
   5   5  -1   27.10    4.70
   5   5  -1   26.90    2.50
   5   5  -1   27.10    3.00
   5   5  -1   34.50    5.20
   5   5  -1   27.10    5.00
   5   5  -1   23.80    4.40
   5   5  -1   26.40    4.40
  -5  -5   1   38.50    7.40
  -5  -5   1   37.80    5.50
   4   5  -1   75.79    4.10
   4   5  -1   78.19    5.90
   4   5  -1   72.59    5.60
   4   5  -1   66.79    5.80
   4   5  -1   69.69    5.70
   4   5  -1   69.99    3.50
   4   5  -1   71.39    5.70
   4   5  -1   79.99    6.80
   4   5  -1   72.99    5.50
   4   5  -1   73.29    5.90
  -4  -5   1   70.49    6.50
  -4  -5   1   72.99    5.20
  -4  -5   1   67.09    5.80
   3   5  -1   10.80    2.70
   3   5  -1    9.90    2.60
   3   5  -1   11.60    2.20
   3   5  -1    9.70    2.30
   3   5  -1    6.60    2.70
   3   5  -1    5.90    2.40
   3   5  -1   12.00    1.80
  -3  -5   1   13.00    3.00
  -3  -5   1   16.80    5.10
  -3  -5   1   15.20    2.80
  -3  -5   1   12.20    2.90
   2   5  -1   57.99    4.80
   2   5  -1   58.09    3.90
   2   5  -1   63.49    4.50
   2   5  -1   61.29    5.00
   2   5  -1   57.99    3.20
   2   5  -1   66.79    5.20
   2   5  -1   55.59    4.20
   2   5  -1   60.59    4.80
  -2  -5   1   54.89    4.80
  -2  -5   1   56.89    5.20
  -2  -5   1   58.99    4.60
  -2  -5   1   50.69    4.50
  -2  -5   1   58.39    4.70
   1   5  -1  124.99    7.00
   1   5  -1  125.69    7.10
   1   5  -1  117.19    6.70
   1   5  -1  127.09    7.80
   1   5  -1  134.39    6.10
   1   5  -1  132.99    6.60
   1   5  -1  123.89    5.30
  -1  -5   1  121.39    7.10
  -1  -5   1  129.19    7.10
  -1  -5   1  124.79    6.40
  -1  -5   1  119.39    5.80
  -1  -5   1  125.49    6.90
  -1  -5   1  134.19    7.00
   0   5  -1  176.78    8.00
   0   5  -1  176.68    8.00
   0   5  -1  182.98    9.00
   0   5  -1  169.38    8.60
   0   5  -1  180.68    7.80
   0   5  -1  181.18    8.90
   0   5  -1  174.58    8.50
   0  -5   1  199.08    8.40
   0  -5   1  207.78    7.90
   0  -5   1  194.08    8.80
   0  -5   1  206.08    9.30
   0  -5   1  205.78    9.00
   0  -5   1  205.88    9.10
  -1   5  -1 1332.67   40.80
  -1   5  -1 1305.27   42.50
  -1   5  -1 1371.66   40.80
  -1   5  -1 1348.97   41.00
  -1   5  -1 1346.37   41.80
  -1   5  -1 1338.17   42.20
   1  -5   1 1225.88   41.70
   1  -5   1 1222.78   40.60
   1  -5   1 1190.28   41.90
   1  -5   1 1208.78   41.10
   1  -5   1 1173.58   42.00
   1  -5   1 1230.28   43.30
   1  -5   1 1225.58   41.30
  -2   5  -1 1348.47   43.40
  -2   5  -1 1398.56   43.80
  -2   5  -1 1338.17   48.70
  -2   5  -1 1374.46   42.20
  -2   5  -1 1320.07   43.80
  -2   5  -1 1319.57   42.60
   2  -5   1 1317.77   44.00
   2  -5   1 1326.77   43.50
   2  -5   1 1350.26   42.60
   2  -5   1 1319.07   43.60
   2  -5   1 1336.97   43.10
  -3   5  -1 1706.93   54.39
  -3   5  -1 1709.83   51.49
  -3   5  -1 1697.03   53.29
  -3   5  -1 1707.93   53.59
   3  -5   1 1734.33   53.09
   3  -5   1 1594.44   53.59
   3  -5   1 1668.43   54.29
   3  -5   1 1578.04   52.39
   3  -5   1 1631.04   53.39
   3  -5   1 1665.73   55.39
  -4   5  -1 2655.73   78.39
  -4   5  -1 2557.74   79.59
  -4   5  -1 2558.14   78.19
  -4   5  -1 2600.84   78.59
  -4   5  -1 2582.94   80.99
   4  -5   1 2381.06   79.69
   4  -5   1 2413.56   78.69
   4  -5   1 2330.17   78.39
   4  -5   1 2419.66   77.59
   4  -5   1 2520.15   78.59
   4  -5   1 2490.65   79.79
  -5   5  -1  146.69    9.10
  -5   5  -1  148.29    6.50
  -5   5  -1  160.38    6.90
   5  -5   1  155.48    6.80
   5  -5   1  156.38    8.00
   5  -5   1  153.38    6.10
   5  -5   1  148.69    6.90
   5  -5   1  155.28    5.80
   5  -5   1  141.09    7.00
  -6   5  -1   27.40    3.60
  -6   5  -1   24.40    2.60
   6  -5   1   26.40    2.30
   6  -5   1   29.00    2.40
   6  -5   1   25.90    2.00
   6  -5   1   28.70    2.60
   6  -5   1   26.00    3.20
   6  -5   1   31.90    3.10
  -7   5  -1  104.19    7.10
   7  -5   1   86.89    4.80
   7  -5   1   79.09    6.30
   7  -5   1   82.79    4.80
   7  -5   1   77.99    5.50
   7  -5   1   85.89    4.10
   7  -5   1   80.09    4.70
  -8   5  -1   90.69    7.00
  -8   5  -1   87.49    6.20
   8  -5   1   93.19    5.70
   8  -5   1   92.29    5.20
   8  -5   1   91.39    3.90
   8  -5   1   93.89    5.10
   8  -5   1   93.99    6.50
   8  -5   1   91.39    4.50
  -9   5  -1  805.82   31.30
   9  -5   1  834.92   31.20
   9  -5   1  805.82   27.40
   9  -5   1  805.52   32.50
   9  -5   1  791.92   26.40
   9  -5   1  855.61   27.70
   9  -5   1  873.81   28.70
   9  -5   1  852.31   29.70
 -10   5  -1  137.19    5.90
 -10   5  -1  144.79    6.30
 -10   5  -1  139.99    6.10
  10  -5   1  129.19    6.20
  10  -5   1  124.69    7.00
  10  -5   1  126.99    5.40
  10  -5   1  118.19    9.80
  10  -5   1  138.09    8.80
  10  -5   1  128.69    9.20
 -11   5  -1  133.79    6.30
 -11   5  -1  134.59    6.10
 -11   5  -1  139.29    6.20
 -11   5  -1  132.49    6.00
 -11   5  -1  134.99    5.80
  11  -5   1  133.39   11.10
  11  -5   1  131.19    5.80
  11  -5   1  127.29    7.40
  11  -5   1  138.89    6.70
  11  -5   1  132.09   10.00
 -12   5  -1   51.49    4.30
 -12   5  -1   60.29    3.50
  12  -5   1   48.10    8.30
  12  -5   1   57.49    3.40
  12  -5   1   55.09    4.80
  12  -5   1   59.99    4.10
  12  -5   1   56.19    9.00
 -13   5  -1    1.10    1.00
 -13   5  -1    2.00    0.80
 -13   5  -1    1.90    0.90
 -13   5  -1    1.10    0.80
  13  -5   1    1.90    2.70
  13  -5   1    3.70    1.50
  13  -5   1    1.50    0.90
 -14   5  -1   78.29    4.20
 -14   5  -1   79.59    4.00
 -14   5  -1   80.29    3.90
 -14   5  -1   77.59    4.40
  14  -5   1   72.89    5.60
  14  -5   1   83.79    4.80
 -15   5  -1    6.80    1.20
 -15   5  -1    8.60    1.50
 -15   5  -1    7.60    1.30
  15  -5   1    7.50    1.70
 -16   5  -1   37.80    2.30
 -16   5  -1   37.60    2.10
 -16   5  -1   37.30    2.00
  12   4  -1    7.40    1.10
  12   4  -1    8.00    1.20
 -12  -4   1   10.10    1.40
 -12  -4   1    9.30    1.20
  11   4  -1    1.80    0.90
  11   4  -1    1.60    0.70
  11   4  -1    0.70    0.70
  11   4  -1    2.50    0.80
 -11  -4   1    2.00    0.80
 -11  -4   1    1.00    0.70
  10   4  -1   65.19    4.10
  10   4  -1   58.39    6.20
  10   4  -1   64.59    3.50
  10   4  -1   57.09    3.70
  10   4  -1   65.59    3.50
  10   4  -1   64.79    5.00
 -10  -4   1   52.39    3.30
   9   4  -1  114.19    8.80
   9   4  -1  115.49    7.10
   9   4  -1  113.79    6.40
   9   4  -1  109.39    8.00
   9   4  -1  111.39    5.20
   9   4  -1  116.69    5.30
   9   4  -1  114.29    5.70
  -9  -4   1  114.09    5.60
  -9  -4   1  114.49    5.00
  -9  -4   1  111.99    5.30
   8   4  -1  106.09    5.10
   8   4  -1  110.09    6.90
   8   4  -1  100.99    5.50
   8   4  -1  117.99    8.20
   8   4  -1   80.69   10.30
   8   4  -1  106.19   14.50
   8   4  -1   93.79    8.50
   8   4  -1  111.09    5.10
   8   4  -1  107.79    8.30
   8   4  -1  111.39    5.80
  -8  -4   1  113.79    5.50
  -8  -4   1  117.69    5.30
  -8  -4   1  113.79    5.30
   7   4  -1   32.80    2.80
   7   4  -1   34.80    2.60
   7   4  -1   31.10    3.40
   7   4  -1   39.20    3.10
   7   4  -1   35.80    5.50
   7   4  -1   34.20    6.20
   7   4  -1   43.20    6.50
   7   4  -1   35.00    2.40
   7   4  -1   33.70    5.30
   7   4  -1   32.90    5.50
   7   4  -1   33.80    4.40
  -7  -4   1   33.90    2.70
  -7  -4   1   30.60    2.60
   6   4  -1   41.60    4.60
   6   4  -1   42.10    2.60
   6   4  -1   44.50    4.40
   6   4  -1   41.70    4.90
   6   4  -1   49.90    5.00
   6   4  -1   43.90    5.00
   6   4  -1   43.00    3.80
   6   4  -1   39.70    6.10
   6   4  -1   44.20    3.10
   5   4  -1  171.88   10.00
   5   4  -1  162.38    9.00
   5   4  -1  152.28    7.70
   5   4  -1  162.08    6.40
   5   4  -1  156.78    9.10
   5   4  -1  155.48    6.90
   5   4  -1  160.98    9.10
   5   4  -1  153.18    8.30
   5   4  -1  165.38    9.20
  -5  -4   1  178.48    9.50
  -5  -4   1  167.38    8.40
   4   4  -1  282.47   12.80
   4   4  -1  281.47   13.40
   4   4  -1  281.37   12.30
   4   4  -1  269.77   11.40
   4   4  -1  272.57   12.70
   4   4  -1  281.67   12.20
   4   4  -1  291.37   12.70
   4   4  -1  280.37   10.50
  -4  -4   1  292.07   12.00
  -4  -4   1  297.87   13.00
  -4  -4   1  306.17   12.90
   3   4  -1  111.59    6.60
   3   4  -1  118.69    5.10
   3   4  -1  111.39    7.00
   3   4  -1  116.59    6.60
   3   4  -1  117.79    6.60
   3   4  -1  114.19    6.70
   3   4  -1  121.09    5.90
   3   4  -1  116.89    6.40
  -3  -4   1  129.69    7.00
  -3  -4   1  123.19    6.80
  -3  -4   1  129.79    7.40
  -3  -4   1  132.49    6.50
   2   4  -1   28.20    2.80
   2   4  -1   24.50    2.60
   2   4  -1   28.00    2.30
   2   4  -1   28.90    2.90
   2   4  -1   27.10    1.90
   2   4  -1   26.40    3.10
   2   4  -1   30.10    2.80
   2   4  -1   27.20    2.80
  -2  -4   1   24.70    2.70
  -2  -4   1   29.60    3.30
  -2  -4   1   23.70    2.90
  -2  -4   1   28.20    2.60
  -2  -4   1   26.60    4.80
   1   4  -1  287.17   11.60
   1   4  -1  276.87   11.90
   1   4  -1  277.67   11.70
   1   4  -1  286.37   11.10
   1   4  -1  265.17   11.00
   1   4  -1  268.97   10.70
   1   4  -1  275.47   11.70
  -1  -4   1  300.57   11.60
  -1  -4   1  306.27   11.20
  -1  -4   1  311.97   11.90
  -1  -4   1  313.57   11.70
  -1  -4   1  312.27   12.20
   0   4  -1  824.62   26.20
   0   4  -1  825.52   27.20
   0   4  -1  814.42   27.30
   0   4  -1  816.62   27.00
   0   4  -1  821.02   27.20
   0   4  -1  823.52   26.10
   0  -4   1  770.22   26.50
   0  -4   1  754.82   26.90
   0  -4   1  791.32   26.80
   0  -4   1  765.12   26.40
   0  -4   1  783.12   26.90
   0  -4   1  777.82   27.20
  -1   4  -1 1282.67   41.10
  -1   4  -1 1272.37   41.90
  -1   4  -1 1249.38   41.30
  -1   4  -1 1318.97   40.50
  -1   4  -1 1263.57   41.60
  -1   4  -1 1256.57   41.50
   1  -4   1 1282.87   41.20
   1  -4   1 1280.87   41.80
   1  -4   1 1278.67   41.60
   1  -4   1 1345.57   41.50
   1  -4   1 1245.48   40.50
   1  -4   1 1288.87   41.00
   1  -4   1 1319.37   41.70
  -2   4  -1   42.00    2.80
  -2   4  -1   42.90    3.00
  -2   4  -1   41.00    2.70
  -2   4  -1   40.40    2.10
   2  -4   1   42.80    3.00
   2  -4   1   45.50    3.30
   2  -4   1   43.40    2.40
   2  -4   1   46.20    2.70
   2  -4   1   46.80    3.20
   2  -4   1   47.40    3.30
  -3   4  -1  799.02   26.30
  -3   4  -1  813.02   26.30
  -3   4  -1  817.82   26.70
  -3   4  -1  772.02   27.20
   3  -4   1  808.12   26.30
   3  -4   1  832.52   25.40
   3  -4   1  809.02   27.50
   3  -4   1  802.62   26.60
   3  -4   1  808.82   26.60
   3  -4   1  815.82   26.80
   3  -4   1  830.02   27.50
  -4   4  -1  819.62   30.80
  -4   4  -1  859.51   29.80
  -4   4  -1  864.51   29.00
   4  -4   1  928.31   28.50
   4  -4   1  926.81   29.70
   4  -4   1  914.01   30.60
   4  -4   1  914.41   29.20
   4  -4   1  923.41   29.40
   4  -4   1  929.91   28.50
  -5   4  -1  152.08    7.80
  -5   4  -1  154.78    6.70
   5  -4   1  149.39    6.30
   5  -4   1  133.19    6.70
   5  -4   1  165.08    6.30
   5  -4   1  146.69    7.60
   5  -4   1  137.19    5.50
   5  -4   1  139.19    6.00
  -6   4  -1   52.29    3.80
  -6   4  -1   46.50    4.30
   6  -4   1   46.60    2.40
   6  -4   1   49.10    3.10
   6  -4   1   51.29    3.40
   6  -4   1   48.00    3.80
   6  -4   1   45.30    4.10
   6  -4   1   49.60    3.10
  -7   4  -1  314.67   13.10
  -7   4  -1  315.97   13.80
   7  -4   1  296.57   11.30
   7  -4   1  295.17   13.10
   7  -4   1  291.67   12.00
   7  -4   1  291.57   11.40
   7  -4   1  330.27   14.30
  -8   4  -1   58.19    5.10
  -8   4  -1   58.69    5.30
   8  -4   1   48.40    4.30
   8  -4   1   51.49    2.50
   8  -4   1   55.79    3.50
   8  -4   1   54.69    3.00
   8  -4   1   52.09    3.60
   8  -4   1   57.49    5.10
   8  -4   1   51.59    3.40
   8  -4   1   49.20    5.60
  -9   4  -1  172.68   10.70
   9  -4   1  186.18   11.50
   9  -4   1  192.58    7.00
   9  -4   1  206.98    8.10
   9  -4   1  199.18   10.00
   9  -4   1  191.68   10.90
   9  -4   1  187.08    7.70
   9  -4   1  194.88    8.90
 -10   4  -1  623.44   21.10
 -10   4  -1  636.94   21.60
 -10   4  -1  630.24   21.30
  10  -4   1  619.14   24.60
  10  -4   1  630.04   26.00
  10  -4   1  614.64   27.30
  10  -4   1  627.24   20.60
  10  -4   1  628.04   21.60
  10  -4   1  634.04   22.90
 -11   4  -1   19.40    2.10
 -11   4  -1   15.80    2.00
 -11   4  -1   18.10    2.00
 -11   4  -1   18.10    2.10
 -11   4  -1   15.80    1.90
  11  -4   1   21.90    5.60
  11  -4   1   20.00    4.50
  11  -4   1   23.60    3.60
  11  -4   1   27.50    5.60
  11  -4   1   20.80    2.50
 -12   4  -1   52.99    3.70
 -12   4  -1   56.99    3.50
 -12   4  -1   52.99    3.50
 -12   4  -1   53.39    4.60
  12  -4   1   66.79    9.90
  12  -4   1   67.49    4.40
  12  -4   1   69.39    3.60
  12  -4   1   71.69    5.30
  12  -4   1   86.99    9.20
 -13   4  -1   22.10    2.10
 -13   4  -1   19.80    2.10
 -13   4  -1   20.10    2.30
 -13   4  -1   20.50    2.00
  13  -4   1   21.50    3.00
  13  -4   1   23.20    2.10
  13  -4   1   23.30    1.80
  13  -4   1   12.90    4.20
 -14   4  -1    3.10    1.00
 -14   4  -1    3.50    0.90
 -14   4  -1    3.60    1.10
  14  -4   1    3.70    1.90
  14  -4   1    3.10    1.00
  14  -4   1    2.50    0.80
 -15   4  -1   38.50    2.30
 -15   4  -1   38.70    2.70
 -15   4  -1   36.80    2.60
  15  -4   1   41.90    2.10
 -16   4  -1    4.90    0.80
 -16   4  -1    6.60    0.90
 -16   4  -1    5.00    0.90
  13   3  -1    4.80    0.80
 -13  -3   1    4.70    0.80
  12   3  -1    3.40    0.90
  12   3  -1    3.40    0.90
  12   3  -1    3.70    1.00
 -12  -3   1    4.30    0.90
 -12  -3   1    4.40    1.00
  11   3  -1   15.90    1.60
  11   3  -1   15.10    1.90
  11   3  -1   16.50    3.00
  11   3  -1   15.60    1.70
  11   3  -1   15.10    2.30
 -11  -3   1   10.30    1.50
  10   3  -1   14.60    2.10
  10   3  -1   10.30    3.50
  10   3  -1   14.60    3.00
  10   3  -1   16.90    2.00
  10   3  -1   10.80    3.70
  10   3  -1   14.10    1.80
  10   3  -1   16.00    1.70
 -10  -3   1   16.70    2.00
 -10  -3   1   17.60    1.90
   9   3  -1  184.88   12.30
   9   3  -1  171.98   10.40
   9   3  -1  163.68    7.60
   9   3  -1  175.48    8.00
   9   3  -1  166.98    7.20
   9   3  -1  170.18   10.90
   9   3  -1  184.78   10.70
   9   3  -1  179.08    9.20
   9   3  -1  175.98   12.10
   9   3  -1  168.98    7.20
  -9  -3   1  194.28    7.10
  -9  -3   1  202.48    9.20
   8   3  -1    5.60    3.00
   8   3  -1   10.00    3.20
   8   3  -1    6.70    1.90
   8   3  -1    6.90    1.30
   8   3  -1    6.40    2.70
   8   3  -1    5.60    1.50
   8   3  -1    7.00    2.70
   8   3  -1    8.00    4.50
   8   3  -1    4.40    1.30
   8   3  -1    7.30    2.80
   8   3  -1    5.00    1.60
  -8  -3   1    6.70    1.30
  -8  -3   1    5.10    1.30
  -8  -3   1    4.80    1.10
  -8  -3   1    5.90    1.30
   7   3  -1  331.27   15.00
   7   3  -1  334.07   12.40
   7   3  -1  311.47   15.60
   7   3  -1  323.47   14.80
   7   3  -1  331.07   15.00
   7   3  -1  351.66   16.30
   7   3  -1  327.97   13.50
   7   3  -1  333.77   16.10
   7   3  -1  326.27   11.60
   6   3  -1   23.10    4.50
   6   3  -1   13.50    3.10
   6   3  -1   16.40    2.60
   6   3  -1   14.70    1.70
   6   3  -1   16.10    3.00
   6   3  -1    9.90    2.50
   6   3  -1   14.60    1.50
   6   3  -1   18.50    3.50
   5   3  -1   96.39    6.70
   5   3  -1   95.89    5.60
   5   3  -1   91.19    4.40
   5   3  -1   98.69    5.30
   5   3  -1   96.59    6.10
   5   3  -1   84.19    8.80
   5   3  -1   93.09    6.00
   5   3  -1   91.99    5.90
  -5  -3   1  101.49    5.80
  -5  -3   1  103.99    6.50
   4   3  -1   31.20    3.10
   4   3  -1   33.90    2.70
   4   3  -1   36.90    3.40
   4   3  -1   31.60    3.20
   4   3  -1   29.80    3.00
   4   3  -1   31.90    3.40
   4   3  -1   33.50    2.20
   4   3  -1   33.00    3.10
  -4  -3   1   39.80    3.20
  -4  -3   1   41.40    3.70
  -4  -3   1   41.20    3.50
   3   3  -1   72.29    5.00
   3   3  -1   70.79    4.50
   3   3  -1   75.19    4.70
   3   3  -1   74.29    4.50
   3   3  -1   73.99    4.70
   3   3  -1   69.19    4.50
   3   3  -1   73.89    4.00
  -3  -3   1   92.69    5.50
  -3  -3   1   93.09    5.00
  -3  -3   1   87.39    4.90
   2   3  -1 1120.39   36.90
   2   3  -1 1079.59   35.40
   2   3  -1 1088.89   36.00
   2   3  -1 1131.09   36.40
   2   3  -1 1125.59   36.50
   2   3  -1 1108.29   36.30
   2   3  -1 1094.29   36.10
  -2  -3   1 1118.39   36.90
  -2  -3   1 1115.89   36.30
  -2  -3   1 1098.09   36.20
  -2  -3   1 1090.29   35.80
   1   3  -1 2351.56   74.19
   1   3  -1 2305.67   73.89
   1   3  -1 2369.36   72.99
   1   3  -1 2346.37   73.79
   1   3  -1 2248.48   73.29
   1   3  -1 2304.87   73.89
  -1  -3   1 2409.36   73.59
  -1  -3   1 2384.36   74.19
  -1  -3   1 2433.86   73.89
   0   3  -1 3562.34  108.59
   0   3  -1 3523.65  108.69
   0   3  -1 3372.16  108.29
   0   3  -1 3562.54  107.79
   0   3  -1 3499.65  108.49
   0  -3   1 3480.45  108.59
   0  -3   1 3490.95  108.09
   0  -3   1 3523.05  108.29
   0  -3   1 3473.45  108.49
   0  -3   1 3522.55  108.39
  -1   3  -1 1001.10   32.60
  -1   3  -1 1020.90   32.60
  -1   3  -1 1009.10   31.80
  -1   3  -1 1019.30   32.80
  -1   3  -1 1006.80   33.00
   1  -3   1 1016.30   32.30
   1  -3   1 1022.60   32.60
   1  -3   1 1034.10   32.80
   1  -3   1 1027.30   32.90
   1  -3   1 1003.20   32.70
  -2   3  -1 1191.08   36.30
  -2   3  -1 1172.28   36.00
  -2   3  -1 1188.48   35.00
  -2   3  -1 1198.08   36.70
   2  -3   1 1109.99   35.30
   2  -3   1 1130.09   36.70
   2  -3   1 1080.29   36.10
   2  -3   1 1107.29   36.30
   2  -3   1 1124.69   36.70
   2  -3   1 1097.59   36.10
  -3   3  -1  525.25   17.70
  -3   3  -1  543.05   16.50
  -3   3  -1  532.25   16.30
  -3   3  -1  521.75   16.90
  -3   3  -1  521.35   16.00
   3  -3   1  453.85   17.10
   3  -3   1  453.35   16.30
   3  -3   1  429.86   15.80
   3  -3   1  450.85   16.60
   3  -3   1  474.75   16.30
  -4   3  -1 2269.57   75.09
  -4   3  -1 2389.86   74.79
   4  -3   1 2359.36   72.49
   4  -3   1 2309.67   73.59
   4  -3   1 2483.75   73.39
   4  -3   1 2393.66   73.59
   4  -3   1 2299.67   74.39
   4  -3   1 2447.85   73.69
   4  -3   1 2419.46   75.19
  -5   3  -1  384.16   14.10
  -5   3  -1  381.96   14.70
   5  -3   1  364.46   12.80
   5  -3   1  372.56   12.40
   5  -3   1  364.06   14.10
   5  -3   1  374.06   13.00
   5  -3   1  383.36   12.20
   5  -3   1  375.36   13.30
  -6   3  -1  210.28    9.60
  -6   3  -1  207.48    9.80
   6  -3   1  218.78    8.90
   6  -3   1  216.18    8.30
   6  -3   1  210.38    8.10
   6  -3   1  208.68    9.60
   6  -3   1  212.18    7.40
   6  -3   1  212.48    8.00
  -7   3  -1  232.48   11.20
  -7   3  -1  243.58   11.30
   7  -3   1  241.98   10.40
   7  -3   1  251.57    9.50
   7  -3   1  235.88    9.40
   7  -3   1  244.78   11.20
   7  -3   1  237.18    9.40
  -8   3  -1   44.10    4.60
   8  -3   1   38.80    2.50
   8  -3   1   31.20    2.70
   8  -3   1   44.60    4.00
   8  -3   1   41.30    3.10
   8  -3   1   39.40    3.10
   8  -3   1   37.90    3.50
   8  -3   1   33.90    4.30
   9  -3   1  215.68   11.90
   9  -3   1  229.78    9.80
   9  -3   1  208.58    7.90
   9  -3   1  213.38   10.90
   9  -3   1  216.88    9.10
   9  -3   1  223.58   10.20
 -10   3  -1    8.60    1.60
 -10   3  -1    9.10    1.60
 -10   3  -1    8.60    1.50
 -10   3  -1   11.20    1.60
  10  -3   1    8.20    1.80
  10  -3   1   10.40    1.50
  10  -3   1    7.80    3.20
  10  -3   1    6.60    1.90
  10  -3   1    8.20    2.80
 -11   3  -1   54.89    3.60
 -11   3  -1   53.89    3.20
 -11   3  -1   54.79    3.40
 -11   3  -1   53.09    3.30
 -11   3  -1   48.40    3.30
  11  -3   1   59.69    6.90
  11  -3   1   51.79    4.70
  11  -3   1   54.99    4.20
  11  -3   1   56.39    3.20
  11  -3   1   46.10    6.40
 -12   3  -1   28.30    2.50
 -12   3  -1   28.30    2.50
 -12   3  -1   23.20    2.40
 -12   3  -1   28.30    2.60
  12  -3   1   36.20    3.20
 -13   3  -1   41.10    2.70
 -13   3  -1   42.10    2.90
 -13   3  -1   45.80    3.20
  13  -3   1   35.10    2.30
  13  -3   1   32.50    3.20
  13  -3   1   32.00    2.50
 -14   3  -1    0.00    0.60
 -14   3  -1    0.60    0.70
 -14   3  -1    0.50    0.70
  14  -3   1    0.20    0.60
  14  -3   1    0.50    0.70
 -15   3  -1   22.10    1.80
 -15   3  -1   21.10    1.50
 -15   3  -1   19.70    1.70
 -16   3  -1   15.60    1.10
 -14  -2   1    4.00    0.70
  13   2  -1   34.80    2.50
  13   2  -1   35.50    2.10
  13   2  -1   37.30    2.20
 -13  -2   1   40.50    2.20
 -13  -2   1   42.70    2.60
  12   2  -1   28.80    2.10
  12   2  -1   28.60    2.30
  12   2  -1   33.40    3.50
  12   2  -1   32.60    2.20
 -12  -2   1   31.00    2.40
 -12  -2   1   31.10    2.20
  11   2  -1    3.60    1.70
  11   2  -1    3.40    0.90
  11   2  -1    3.20    1.00
  11   2  -1    3.50    1.10
 -11  -2   1    1.60    0.90
 -11  -2   1    1.50    0.90
  10   2  -1   49.90    4.30
  10   2  -1   56.89    5.70
  10   2  -1   57.79    3.30
  10   2  -1   56.29    3.40
  10   2  -1   60.89    3.90
  10   2  -1   61.19    6.00
 -10  -2   1   68.79    4.00
 -10  -2   1   70.59    3.80
   9   2  -1   50.69    5.10
   9   2  -1   55.99    4.30
   9   2  -1   58.59    3.10
   9   2  -1   57.09    3.60
   9   2  -1   50.59    5.20
   9   2  -1   41.20    6.70
   9   2  -1   53.29    7.40
   9   2  -1   58.69    5.70
  -9  -2   1   43.50    3.00
  -9  -2   1   43.00    3.30
  -9  -2   1   47.60    3.30
  -9  -2   1   45.50    3.30
   8   2  -1  111.69    8.60
   8   2  -1  108.29    7.10
   8   2  -1   97.99    8.30
   8   2  -1  103.89    5.10
   8   2  -1  103.29    7.00
   8   2  -1  104.79    6.10
   8   2  -1  110.09    7.80
   8   2  -1  102.79    7.00
   8   2  -1  109.29    4.70
  -8  -2   1  101.89    5.10
  -8  -2   1   99.99    5.10
  -8  -2   1   98.39    4.80
   7   2  -1  371.66   13.20
   7   2  -1  371.66   16.40
   7   2  -1  346.47   15.90
   7   2  -1  358.46   15.40
   7   2  -1  363.86   14.10
   7   2  -1  352.86   12.50
   7   2  -1  357.86   15.20
   7   2  -1  362.96   16.60
   7   2  -1  422.26   20.40
   6   2  -1    5.80    2.00
   6   2  -1    4.20    1.60
   6   2  -1    4.40    2.00
   6   2  -1    6.50    1.90
   6   2  -1    4.90    1.80
   6   2  -1    5.60    1.20
   6   2  -1    8.10    1.80
   6   2  -1    3.40    1.80
   5   2  -1  817.52   27.80
   5   2  -1  829.82   28.30
   5   2  -1  799.22   26.50
   5   2  -1  806.12   27.50
   5   2  -1  777.22   27.50
   5   2  -1  787.02   26.60
   5   2  -1  788.32   28.50
   5   2  -1  772.22   25.70
  -5  -2   1  799.42   27.10
   4   2  -1  285.17   11.70
   4   2  -1  303.97   10.70
   4   2  -1  288.17   11.50
   4   2  -1  289.27   12.10
   4   2  -1  300.37   11.20
   4   2  -1  286.47   11.50
   4   2  -1  294.07   11.40
  -4  -2   1  288.17   11.60
  -4  -2   1  278.37   11.10
  -4  -2   1  284.97   11.20
   3   2  -1  265.47   10.10
   3   2  -1  260.37    9.90
   3   2  -1  272.67   10.10
   3   2  -1  280.37   10.20
   3   2  -1  275.07   10.70
   3   2  -1  274.17    9.40
   3   2  -1  259.77   10.10
  -3  -2   1  238.18    9.70
  -3  -2   1  229.68    9.50
  -3  -2   1  234.98   10.40
  -3  -2   1  237.88    9.90
   2   2  -1   27.10    2.20
   2   2  -1   29.30    2.20
   2   2  -1   29.60    1.80
   2   2  -1   28.30    2.40
   2   2  -1   32.80    2.30
   2   2  -1   25.80    2.00
  -2  -2   1   23.40    2.00
  -2  -2   1   23.70    2.20
  -2  -2   1   27.30    2.10
   1   2  -1  588.44   19.20
   1   2  -1  615.84   19.60
   1   2  -1  594.84   19.70
   1   2  -1  611.24   19.50
   1   2  -1  610.04   19.40
  -1  -2   1  534.25   19.10
  -1  -2   1  557.44   19.50
  -1  -2   1  567.64   19.40
   0   2  -1 1048.00   35.90
   0   2  -1 1030.00   35.40
   0   2  -1 1051.49   35.90
   0   2  -1 1084.79   36.00
   0   2  -1 1073.99   36.10
   0  -2   1 1215.58   35.90
   0  -2   1 1232.78   35.90
   0  -2   1 1184.38   36.00
   0  -2   1 1217.08   35.90
   0  -2   1 1239.08   36.20
  -1   2  -1 1647.14   51.19
  -1   2  -1 1662.43   51.69
  -1   2  -1 1615.84   50.69
  -1   2  -1 1626.24   51.49
   1  -2   1 1643.14   51.49
   1  -2   1 1663.63   51.29
   1  -2   1 1745.53   50.89
   1  -2   1 1605.64   51.29
   1  -2   1 1653.43   51.59
   1  -2   1 1690.03   51.69
  -2   2  -1  352.26   11.60
  -2   2  -1  365.06   11.30
  -2   2  -1  350.86   11.80
  -2   2  -1  359.26   11.10
   2  -2   1  344.87   12.10
   2  -2   1  326.77   11.30
   2  -2   1  350.06   11.60
   2  -2   1  336.97   11.70
   2  -2   1  334.57   11.40
  -3   2  -1  145.59    5.80
   3  -2   1  127.49    4.20
   3  -2   1  123.69    4.50
   3  -2   1  123.99    4.80
   3  -2   1  128.39    5.10
   3  -2   1  129.19    5.00
   3  -2   1  121.79    5.40
  -4   2  -1  397.06   13.80
  -4   2  -1  406.36   14.10
   4  -2   1  356.96   12.50
   4  -2   1  363.06   12.40
   4  -2   1  354.66   13.60
   4  -2   1  381.96   13.20
   4  -2   1  386.36   12.90
   4  -2   1  374.56   12.00
  -5   2  -1  503.25   19.20
  -5   2  -1  535.25   19.20
   5  -2   1  548.35   17.60
   5  -2   1  536.85   18.00
   5  -2   1  537.05   17.90
   5  -2   1  534.75   17.00
   5  -2   1  534.65   17.20
   5  -2   1  539.25   18.60
   5  -2   1  545.55   19.20
  -6   2  -1  550.24   19.20
  -6   2  -1  506.75   20.10
   6  -2   1  478.85   17.40
   6  -2   1  504.85   18.30
   6  -2   1  519.65   16.40
   6  -2   1  485.25   16.50
   6  -2   1  486.55   17.00
   6  -2   1  495.75   18.80
   6  -2   1  499.75   17.50
  -7   2  -1  432.46   16.60
   7  -2   1  400.56   16.50
   7  -2   1  425.96   16.00
   7  -2   1  388.56   13.60
   7  -2   1  381.26   14.60
   7  -2   1  397.46   14.40
   7  -2   1  384.86   14.90
   7  -2   1  396.76   13.60
   8  -2   1  480.85   17.70
   8  -2   1  475.35   17.70
   8  -2   1  476.35   16.00
   8  -2   1  504.55   18.30
   8  -2   1  450.95   19.80
   8  -2   1  473.15   16.60
   8  -2   1  555.54   20.60
   9  -2   1    9.10    1.40
   9  -2   1    7.90    1.60
   9  -2   1    8.70    3.10
   9  -2   1    6.60    2.80
   9  -2   1    6.60    2.70
   9  -2   1    8.80    2.20
   9  -2   1    6.90    2.20
 -10   2  -1    8.20    1.60
 -10   2  -1    9.50    1.70
 -10   2  -1    6.90    1.20
 -10   2  -1    7.50    1.60
  10  -2   1   10.30    3.30
  10  -2   1    2.40    3.50
  10  -2   1    9.70    2.30
  10  -2   1   10.20    1.60
  10  -2   1    7.80    2.60
  10  -2   1    9.50    3.00
  10  -2   1    6.90    1.70
 -11   2  -1  111.89    5.60
 -11   2  -1  118.79    5.30
 -11   2  -1  115.79    5.40
 -11   2  -1  107.09    5.30
  11  -2   1  100.09    9.10
  11  -2   1  108.59    5.20
  11  -2   1  108.89    7.10
  11  -2   1  111.69    6.10
  11  -2   1  109.59    9.80
  11  -2   1  108.49    4.70
 -12   2  -1   47.90    3.20
 -12   2  -1   49.80    3.20
 -12   2  -1   45.50    3.40
  12  -2   1   52.29    5.50
  12  -2   1   52.49    4.00
  12  -2   1   56.69    3.00
 -13   2  -1    2.60    1.00
 -13   2  -1    3.90    1.70
 -13   2  -1    4.80    1.10
  13  -2   1    8.40    2.10
 -14   2  -1   35.90    2.20
 -14   2  -1   35.90    2.50
 -14   2  -1   33.90    2.40
  14  -2   1   34.30    2.30
  14  -2   1   35.30    2.50
 -15   2  -1   16.00    1.50
 -15   2  -1   18.30    1.70
  14   1  -1   11.40    1.20
  14   1  -1    8.60    1.10
 -14  -1   1   10.50    1.70
 -14  -1   1   10.40    1.20
  13   1  -1   20.50    2.00
  13   1  -1   25.10    1.90
  13   1  -1   25.50    1.70
 -13  -1   1   21.40    2.00
 -13  -1   1   23.60    1.90
  12   1  -1   10.50    1.40
  12   1  -1   12.90    1.70
  12   1  -1   12.20    1.70
  12   1  -1    8.20    2.10
 -12  -1   1   13.80    1.80
 -12  -1   1   10.70    1.60
  11   1  -1    6.50    1.20
  11   1  -1    7.10    1.70
  11   1  -1    6.80    1.60
 -11  -1   1    4.50    1.20
 -11  -1   1    6.20    1.30
  10   1  -1  120.49    6.60
  10   1  -1  124.99    5.80
  10   1  -1  111.39    7.60
  10   1  -1  132.09    8.40
  10   1  -1  125.29   13.60
  10   1  -1  118.09    9.70
  10   1  -1  114.89    5.10
 -10  -1   1  107.99    5.30
 -10  -1   1  107.39    5.60
 -10  -1   1  113.19    5.50
 -10  -1   1  115.99    5.70
   9   1  -1   46.70    3.80
   9   1  -1   39.80    4.70
   9   1  -1   43.70    2.70
   9   1  -1   49.80    5.70
   9   1  -1   40.50    4.50
   9   1  -1   47.80    3.10
   9   1  -1   33.50    5.40
   9   1  -1   41.00    4.30
  -9  -1   1   48.60    3.10
  -9  -1   1   51.99    4.40
  -9  -1   1   50.29    3.30
  -9  -1   1   47.20    3.20
   8   1  -1   39.60    4.30
   8   1  -1   39.20    4.70
   8   1  -1   42.70    4.20
   8   1  -1   42.10    3.90
   8   1  -1   55.19    7.50
   8   1  -1   39.20    2.40
   8   1  -1   43.00    4.10
   8   1  -1   42.00    2.80
   8   1  -1   45.60    3.40
   7   1  -1  410.66   16.20
   7   1  -1  428.06   16.70
   7   1  -1  419.56   15.20
   7   1  -1  429.56   17.90
   7   1  -1  425.46   17.40
   7   1  -1  431.96   16.30
   7   1  -1  417.16   14.40
   7   1  -1  405.86   17.20
   6   1  -1 1194.38   38.90
   6   1  -1 1239.98   42.00
   6   1  -1 1246.38   41.60
   6   1  -1 1261.97   39.60
   6   1  -1 1268.17   41.80
   6   1  -1 1227.38   40.50
   6   1  -1 1205.88   40.90
   6   1  -1 1217.88   40.50
   5   1  -1  217.38    9.60
   5   1  -1  208.48    9.10
   5   1  -1  205.58    9.20
   5   1  -1  219.28    8.90
   5   1  -1  211.18    8.00
   5   1  -1  223.98    8.80
   5   1  -1  211.58    8.20
  -5  -1   1  197.68    8.70
   4   1  -1  183.08    7.40
   4   1  -1  176.18    8.40
   4   1  -1  176.58    7.90
   4   1  -1  176.68    7.50
   4   1  -1  191.88    7.20
   4   1  -1  173.68    6.60
   4   1  -1  176.68    7.30
   3   1  -1  205.38    8.30
   3   1  -1  202.08    7.80
   3   1  -1  207.18    7.80
   3   1  -1  197.28    7.20
   3   1  -1  204.88    8.10
  -3  -1   1  218.98    9.40
  -3  -1   1  206.48    7.60
  -3  -1   1  216.58    8.10
   2   1  -1   78.49    3.50
   2   1  -1   82.49    3.80
   2   1  -1   76.09    3.40
   2   1  -1   74.99    3.60
   2   1  -1   75.89    3.50
   1   1  -1   61.19    2.90
   1   1  -1   62.79    3.10
  -1  -1   1   79.09    3.30
  -1  -1   1   78.59    3.10
  -1  -1   1   75.79    2.90
   1  -1   1   84.19    2.90
   1  -1   1   89.59    2.90
   1  -1   1   89.59    3.40
   1  -1   1   86.49    3.20
   1  -1   1   87.49    2.90
   1  -1   1   87.79    3.20
   1  -1   1   92.69    3.30
  -2   1  -1 1159.58   38.40
  -2   1  -1 1201.98   38.10
  -2   1  -1 1227.48   38.50
  -2   1  -1 1199.88   37.90
   2  -1   1 1258.67   38.00
   2  -1   1 1252.27   37.60
   2  -1   1 1286.27   38.40
   2  -1   1 1231.68   38.60
   2  -1   1 1265.47   38.00
   2  -1   1 1227.78   38.30
  -3   1  -1 5919.41  184.78
   3  -1   1 5745.42  183.48
   3  -1   1 6389.56  183.28
  -4   1  -1  170.08    7.40
  -4   1  -1  171.68    7.70
   4  -1   1  173.48    6.80
   4  -1   1  178.48    6.40
   4  -1   1  171.78    7.20
   4  -1   1  177.78    7.00
   4  -1   1  175.28    6.50
   4  -1   1  171.48    6.70
  -5   1  -1  750.72   25.50
   5  -1   1  755.92   24.60
   5  -1   1  707.33   25.00
   5  -1   1  714.63   24.10
   5  -1   1  742.43   23.40
   5  -1   1  747.03   24.00
   5  -1   1  729.13   24.00
   5  -1   1  725.23   24.30
   6  -1   1 1688.23   53.99
   6  -1   1 1706.43   52.89
   6  -1   1 1746.13   54.39
   6  -1   1 1653.63   54.89
   6  -1   1 1673.03   53.59
   6  -1   1 1662.33   53.69
   6  -1   1 1708.93   53.59
   7  -1   1  230.08   10.90
   7  -1   1  226.98    9.60
   7  -1   1  228.68    9.50
   7  -1   1  235.08   10.40
   7  -1   1  241.88    8.90
   7  -1   1  235.18    9.70
   7  -1   1  241.48   10.00
   8  -1   1   69.69    4.00
   8  -1   1   70.49    4.60
   8  -1   1   67.69    5.70
   8  -1   1   70.29    5.30
   8  -1   1   70.19    4.70
   8  -1   1   70.69    3.40
   9  -1   1  305.57   13.90
   9  -1   1  307.37   11.00
   9  -1   1  313.57   13.10
   9  -1   1  301.77   14.80
   9  -1   1  300.87   12.70
   9  -1   1  295.07   11.80
   9  -1   1  288.97   15.20
   9  -1   1  295.87   12.90
 -10   1  -1   12.80    1.90
 -10   1  -1   12.80    2.00
 -10   1  -1   11.40    1.80
 -10   1  -1   13.40    1.90
  10  -1   1   16.10    2.60
  10  -1   1   21.50    4.70
  10  -1   1   14.40    1.70
  10  -1   1   12.60    3.00
  10  -1   1   13.60    4.00
  10  -1   1   11.10    3.50
 -11   1  -1   59.59    4.80
 -11   1  -1   70.09    4.40
  11  -1   1   64.99    3.40
  11  -1   1   65.19    4.60
  11  -1   1   65.89    5.80
  11  -1   1   60.99    7.70
  11  -1   1   60.09    3.70
  11  -1   1   58.19    8.00
 -12   1  -1   53.09    3.40
 -12   1  -1   54.39    3.60
 -12   1  -1   54.39    3.20
  12  -1   1   48.00    3.90
  12  -1   1   50.69    5.40
  12  -1   1   50.39    2.90
  12  -1   1   52.59    3.50
 -13   1  -1   31.00    2.60
 -13   1  -1   26.20    2.10
 -13   1  -1   32.60    2.40
  13  -1   1   28.90    2.10
  13  -1   1   29.60    2.30
  13  -1   1   30.70    5.00
 -14   1  -1   10.10    1.70
  14  -1   1   12.30    1.40
  14  -1   1   12.20    1.70
  14  -1   1   10.00    1.10
 -15   1  -1   19.70    1.50
 -15   1  -1   19.60    1.40
 -15   0   1    4.80    0.80
 -15   0   1    6.70    0.90
  14   0  -1    4.60    0.90
  14   0  -1    5.30    0.90
 -14   0   1    2.80    0.70
 -14   0   1    2.90    0.90
  13   0  -1   18.00    1.50
  13   0  -1   19.70    3.00
  13   0  -1   20.40    2.00
 -13   0   1   22.00    2.10
 -13   0   1   20.00    1.80
  12   0  -1   10.00    2.00
  12   0  -1    6.50    1.30
 -12   0   1    6.30    1.40
 -12   0   1    7.50    1.40
 -12   0   1    5.60    1.40
  11   0  -1  242.68   12.40
  11   0  -1  254.17   10.30
  11   0  -1  289.87   21.70
  11   0  -1  254.97   11.20
 -11   0   1  268.57   10.20
 -11   0   1  274.97   10.50
 -11   0   1  277.47   10.60
 -11   0   1  270.57    9.90
  10   0  -1  113.49    5.40
  10   0  -1  117.69    7.70
  10   0  -1  106.29    7.00
  10   0  -1  114.29    8.70
  10   0  -1  108.09    4.90
  10   0  -1  111.69    8.90
  10   0  -1  112.79    9.50
 -10   0   1  120.69    5.70
 -10   0   1  123.79    5.30
 -10   0   1  121.79    5.60
 -10   0   1  121.79    5.50
   9   0  -1   17.80    2.20
   9   0  -1   17.10    1.80
   9   0  -1   18.60    3.40
   9   0  -1   15.40    3.00
   9   0  -1   14.80    2.80
   9   0  -1   15.10    3.50
   9   0  -1   21.20    4.10
  -9   0   1   18.40    1.90
  -9   0   1   16.10    1.80
  -9   0   1   16.50    1.90
   8   0  -1   86.29    6.50
   8   0  -1   80.79    6.20
   8   0  -1   83.09    6.50
   8   0  -1   85.99    5.60
   8   0  -1   81.79    5.70
   8   0  -1   83.49    5.10
   8   0  -1   82.99    3.90
   7   0  -1   99.79    5.80
   7   0  -1  104.19    5.40
   7   0  -1  109.49    5.60
   7   0  -1   97.29    6.20
   7   0  -1  103.59    6.40
   7   0  -1  100.49    4.70
   7   0  -1  107.19    6.70
   7   0  -1   98.69    4.40
   6   0  -1  433.36   16.10
   6   0  -1  404.16   15.00
   6   0  -1  425.86   14.40
   6   0  -1  435.26   15.80
   6   0  -1  416.66   15.10
   6   0  -1  418.56   16.20
   6   0  -1  433.76   14.30
   6   0  -1  415.16   16.50
  -6   0   1  447.26   18.50
   5   0  -1 1247.78   39.40
   5   0  -1 1181.68   38.10
   5   0  -1 1186.88   37.50
   5   0  -1 1200.38   38.00
   5   0  -1 1174.78   38.20
  -5   0   1 1258.37   41.10
  -5   0   1 1157.28   41.00
   4   0  -1  488.75   16.20
   4   0  -1  489.85   17.00
   4   0  -1  483.15   16.90
   4   0  -1  491.05   16.20
   4   0  -1  494.25   16.00
  -4   0   1  495.85   18.40
  -4   0   1  483.25   18.30
   2   0  -1  463.75   15.20
   2   0  -1  484.95   15.20
   2   0  -1  471.85   15.60
   2   0  -1  469.25   15.80
  -2   0   1  501.75   16.70
  -2   0   1  478.05   15.00
  -2   0   1  507.85   16.60
   0   0  -1  445.96   14.30
   0   0  -1  432.16   14.20
   0   0   1  470.05   14.10
   0   0   1  461.45   14.20
   0   0   1  454.85   14.00
   2   0   1   13.20    1.20
   2   0   1   14.00    1.10
   2   0   1   12.90    1.10
   2   0   1   15.20    1.40
   2   0   1   14.20    1.10
  -3   0  -1 3730.33  115.99
   3   0   1 3790.02  115.89
   3   0   1 3629.84  115.99
   3   0   1 3766.02  116.49
   3   0   1 3971.10  116.29
   3   0   1 3738.53  116.49
  -4   0  -1  622.94   20.30
   4   0   1  602.04   20.50
   4   0   1  601.84   20.70
   4   0   1  591.94   21.00
   4   0   1  614.14   20.30
   4   0   1  620.84   19.70
   4   0   1  633.64   20.50
   4   0   1  598.74   20.40
   5   0   1  417.56   15.20
   5   0   1  421.36   15.20
   5   0   1  419.86   15.00
   5   0   1  450.95   14.40
   5   0   1  410.06   15.90
   5   0   1  418.16   15.60
   5   0   1  430.46   15.30
   6   0   1  393.76   14.80
   6   0   1  390.06   13.70
   6   0   1  382.36   14.70
   6   0   1  402.46   15.30
   6   0   1  387.96   14.60
   6   0   1  388.86   13.10
   6   0   1  388.66   14.50
   6   0   1  392.76   15.70
   7   0   1  366.26   14.60
   7   0   1  355.96   13.30
   7   0   1  355.36   15.00
   7   0   1  357.66   14.30
   7   0   1  366.26   12.60
   7   0   1  375.26   15.80
   7   0   1  370.66   14.30
   7   0   1  360.76   14.40
   8   0   1   90.79    5.90
   8   0   1   90.29    6.90
   8   0   1   91.49    4.10
   8   0   1   90.79    5.00
   8   0   1   88.89    6.30
   8   0   1   94.09    4.40
   8   0   1   97.49    6.20
   8   0   1   95.99    6.60
  -9   0  -1   66.49    3.90
  -9   0  -1   60.69    3.80
  -9   0  -1   63.19    3.80
  -9   0  -1   62.69    3.60
   9   0   1   71.79    4.60
   9   0   1   67.79    3.30
   9   0   1   72.69    3.90
   9   0   1   63.49    5.20
   9   0   1   63.79    5.40
   9   0   1   70.49    6.60
   9   0   1   72.69    5.70
   9   0   1   60.49    6.30
   9   0   1   73.39    6.70
 -10   0  -1   19.30    1.90
 -10   0  -1   20.50    2.20
  10   0   1   17.20    1.60
  10   0   1   12.40    4.00
  10   0   1   17.40    4.80
  10   0   1   15.60    4.00
  10   0   1   17.00    2.00
  10   0   1   18.80    4.00
  10   0   1   16.10    2.80
 -11   0  -1  157.78    7.30
 -11   0  -1  163.08    7.20
 -11   0  -1  155.38    6.80
  11   0   1  175.18    6.80
  11   0   1  175.28   10.10
  11   0   1  161.98    8.30
  11   0   1  177.38    7.50
 -12   0  -1    2.20    1.00
 -12   0  -1    2.60    1.10
 -12   0  -1    2.60    0.90
  12   0   1    1.60    1.20
  12   0   1    3.60    1.00
  12   0   1    3.60    1.00
  12   0   1    3.30    1.10
 -13   0  -1    2.10    0.90
 -13   0  -1    1.90    0.80
 -13   0  -1   -0.20    0.80
  13   0   1    2.90    0.90
  13   0   1    1.50    0.90
  13   0   1    2.10    0.70
 -14   0  -1   28.80    1.90
 -14   0  -1   28.60    2.10
  14   0   1   27.10    1.70
  14   0   1   31.30    1.80
 -15   1   1    5.20    1.00
 -14   1   1    5.70    1.10
 -14   1   1    4.70    1.00
  13  -1  -1   24.60    2.80
  13  -1  -1   23.50    2.00
  13  -1  -1   23.60    1.90
 -13   1   1   19.20    1.90
 -13   1   1   15.90    1.70
 -13   1   1   18.70    2.10
  12  -1  -1  212.48   11.30
  12  -1  -1  217.88   11.40
  12  -1  -1  212.38    8.20
  12  -1  -1  215.18    8.80
 -12   1   1  224.78    8.90
 -12   1   1  234.28    8.60
 -12   1   1  236.28    9.30
  11  -1  -1   30.60    3.70
  11  -1  -1   34.00    2.50
  11  -1  -1   29.30    3.10
  11  -1  -1   32.70    2.30
 -11   1   1   29.60    2.60
 -11   1   1   30.80    2.70
 -11   1   1   31.30    2.50
 -11   1   1   26.10    2.40
  10  -1  -1  333.27   15.10
  10  -1  -1  295.57   16.10
  10  -1  -1  318.87   11.10
  10  -1  -1  326.97   15.70
  10  -1  -1  320.47   13.00
  10  -1  -1  331.97   12.10
 -10   1   1  285.97   11.20
 -10   1   1  280.17   11.20
 -10   1   1  298.07   11.60
 -10   1   1  286.47   11.10
   9  -1  -1    2.20    2.10
   9  -1  -1    0.10    2.30
   9  -1  -1   -0.50    1.90
   9  -1  -1    1.00    0.90
   9  -1  -1    1.90    1.20
   9  -1  -1    0.90    0.70
   9  -1  -1    3.50    2.10
   8  -1  -1   50.89    4.80
   8  -1  -1   59.69    4.70
   8  -1  -1   51.19    2.70
   8  -1  -1   51.99    3.70
   8  -1  -1   55.99    3.70
   8  -1  -1   62.29    4.70
   8  -1  -1   56.79    4.20
   8  -1  -1   58.19    3.20
   7  -1  -1   92.69    5.30
   7  -1  -1   94.49    4.70
   7  -1  -1   95.09    5.60
   7  -1  -1   93.59    5.50
   7  -1  -1   98.79    4.10
   7  -1  -1   97.09    6.10
   7  -1  -1   90.99    4.60
   6  -1  -1  241.58    8.70
   6  -1  -1  241.98    9.60
   6  -1  -1  248.18   10.30
   6  -1  -1  242.98    9.80
   6  -1  -1  251.57    8.90
   6  -1  -1  243.88    9.80
   6  -1  -1  241.78    8.10
   6  -1  -1  238.88    8.70
  -6   1   1  209.48   11.10
   5  -1  -1  123.39    5.60
   5  -1  -1  119.39    4.90
   5  -1  -1  123.99    5.60
   5  -1  -1  121.29    5.40
   5  -1  -1  123.59    4.60
   5  -1  -1  127.19    4.90
   5  -1  -1  121.09    4.70
   4  -1  -1  480.95   17.20
   4  -1  -1  506.75   17.20
   4  -1  -1  474.35   16.30
   4  -1  -1  494.15   16.30
  -4   1   1  560.94   19.20
  -4   1   1  578.04   18.90
   3  -1  -1 3266.57   95.79
   3  -1  -1 3232.58   95.79
  -3   1   1 3086.09   98.19
  -3   1   1 2984.40   97.59
   2  -1  -1  159.08    5.00
   2  -1  -1  153.08    4.90
  -2   1   1  157.58    6.10
  -2   1   1  160.68    6.50
   1  -1  -1   81.99    2.90
   1  -1  -1   82.69    2.50
   1  -1  -1   82.09    2.60
   1  -1  -1   82.39    3.10
   1  -1  -1   84.39    2.90
   1  -1  -1   82.69    2.80
  -1   1   1   69.09    3.00
  -1   1   1   68.69    3.40
  -1   1   1   65.99    3.20
  -1   1   1   65.79    2.70
   0  -1  -1 1515.35   46.80
   0  -1  -1 1487.75   46.90
   0  -1  -1 1531.95   46.80
   0   1   1 1481.95   46.40
   0   1   1 1556.44   46.80
   0   1   1 1458.45   46.80
   0   1   1 1551.24   46.80
   0   1   1 1501.95   46.60
   1   1   1   10.40    0.90
   1   1   1   10.80    1.10
   1   1   1   10.90    1.10
   1   1   1   10.00    1.00
  -2  -1  -1 1530.15   50.59
  -2  -1  -1 1453.45   50.79
   2   1   1 1684.03   50.69
   2   1   1 1643.54   49.99
   2   1   1 1733.83   50.89
   2   1   1 1594.44   50.59
   2   1   1 1644.74   50.69
   2   1   1 1626.84   50.79
  -3  -1  -1 2554.24   81.59
  -3  -1  -1 2694.23   81.59
  -3  -1  -1 2545.95   82.09
   3   1   1 2578.04   81.39
   3   1   1 2588.14   81.39
   3   1   1 2651.83   80.49
   3   1   1 2590.24   81.49
   3   1   1 2644.44   81.69
   3   1   1 2624.74   81.89
   3   1   1 2626.44   81.69
   3   1   1 2666.73   80.79
  -4  -1  -1 1507.05   50.29
  -4  -1  -1 1496.45   50.89
  -4  -1  -1 1504.05   49.99
   4   1   1 1649.83   49.30
   4   1   1 1591.84   48.50
   4   1   1 1600.54   50.49
   4   1   1 1583.24   50.19
   4   1   1 1611.74   50.49
   4   1   1 1529.95   49.99
   4   1   1 1588.44   50.69
   4   1   1 1567.94   49.99
  -5  -1  -1  265.87   10.40
   5   1   1  232.48   10.70
   5   1   1  255.87    9.50
   5   1   1  257.77    8.90
   5   1   1  243.28   10.20
   5   1   1  242.98   10.30
   5   1   1  246.38   10.60
   6   1   1  962.50   30.40
   6   1   1  939.91   32.30
   6   1   1  947.11   31.30
   6   1   1  929.91   32.30
   6   1   1  996.80   33.20
   6   1   1  963.60   32.90
   6   1   1  942.21   32.50
   6   1   1  908.31   33.30
   7   1   1  286.97   12.40
   7   1   1  266.87   12.90
   7   1   1  290.57   12.40
   7   1   1  272.57   11.70
   7   1   1  285.37   10.30
   7   1   1  276.37   13.40
   7   1   1  272.97   12.50
   7   1   1  282.97   12.50
   8   1   1  150.88    6.00
   8   1   1  148.69    9.30
   8   1   1  151.58    9.10
   8   1   1  148.49    8.60
   8   1   1  143.99    7.30
   8   1   1  154.08    8.40
   8   1   1  148.39    6.50
   8   1   1  149.88    8.50
   8   1   1  146.19    9.20
  -9  -1  -1   53.49    3.40
  -9  -1  -1   60.59    3.60
  -9  -1  -1   58.89    3.70
   9   1   1   57.29    6.30
   9   1   1   56.69    5.30
   9   1   1   64.99    3.80
   9   1   1   62.19    4.50
   9   1   1   66.09    6.50
   9   1   1   60.59    3.30
   9   1   1   60.99    5.50
   9   1   1   63.69    5.90
 -10  -1  -1  136.59    5.90
 -10  -1  -1  155.78    8.10
 -10  -1  -1  151.48    7.70
  10   1   1  130.79    6.40
  10   1   1  136.09    6.00
  10   1   1  127.59    5.70
  10   1   1  142.99   11.20
  10   1   1  120.59    8.40
  10   1   1  138.89   10.50
  10   1   1  133.09    7.40
  10   1   1  132.39    8.60
  10   1   1  134.59   10.50
  10   1   1  127.49    9.60
 -11  -1  -1  127.59    6.10
 -11  -1  -1  121.49    5.90
 -11  -1  -1  120.09    5.50
  11   1   1  135.59    9.00
  11   1   1  137.19    6.40
  11   1   1  139.19    5.70
  11   1   1  128.89    5.70
  11   1   1  133.49    7.40
 -12  -1  -1   38.10    2.60
 -12  -1  -1   37.10    2.50
 -12  -1  -1   40.60    2.90
  12   1   1   34.10    2.70
  12   1   1   38.00    2.50
  12   1   1   36.30    2.40
  12   1   1   34.40    3.50
 -13  -1  -1   14.60    1.70
 -13  -1  -1   11.50    1.80
  13   1   1   13.20    1.30
  13   1   1   13.60    1.70
  13   1   1   12.10    1.60
 -14  -1  -1   17.40    1.30
 -14  -1  -1   18.20    1.40
  14   1   1   15.30    1.20
  14   1   1   16.50    1.20
 -15   2   1    0.10    0.50
 -15   2   1   -0.20    0.50
  14  -2  -1   51.89    2.90
  14  -2  -1   55.59    3.10
 -14   2   1   47.10    3.00
 -14   2   1   41.60    2.60
 -14   2   1   46.40    2.80
  13  -2  -1   47.70    3.70
  13  -2  -1   47.20    3.00
  13  -2  -1   54.39    3.40
 -13   2   1   46.20    3.30
 -13   2   1   41.70    2.70
 -13   2   1   45.30    3.40
  12  -2  -1    4.10    1.10
  12  -2  -1    3.90    1.30
  12  -2  -1    5.70    2.60
 -12   2   1    1.70    0.80
 -12   2   1    1.40    1.00
 -12   2   1    3.10    1.00
  11  -2  -1  205.88    9.60
  11  -2  -1  210.08    8.00
  11  -2  -1  199.88   12.30
  11  -2  -1  211.38    8.70
 -11   2   1  199.78    8.50
 -11   2   1  199.98    8.50
 -11   2   1  203.28    8.10
 -11   2   1  199.28    8.20
 -11   2   1  193.88    8.00
  10  -2  -1   85.39    7.00
  10  -2  -1   90.69    4.00
  10  -2  -1   83.59    7.50
  10  -2  -1   93.59    5.50
  10  -2  -1   91.39    7.50
  10  -2  -1   92.39    4.60
 -10   2   1   79.79    4.80
 -10   2   1   80.29    4.30
 -10   2   1   79.89    4.30
 -10   2   1   84.19    4.30
   9  -2  -1  218.18    8.20
   9  -2  -1  200.68   10.90
   9  -2  -1  222.38   12.00
   9  -2  -1  207.98   10.10
   9  -2  -1  206.68    7.60
   9  -2  -1  220.58    9.00
   8  -2  -1   65.29    4.70
   8  -2  -1   67.39    4.40
   8  -2  -1   70.39    5.60
   8  -2  -1   70.79    3.80
   8  -2  -1   70.99    5.30
   8  -2  -1   70.19    4.90
   8  -2  -1   70.79    3.50
   8  -2  -1   66.09    3.20
  -8   2   1   67.29    6.30
  -8   2   1   72.29    6.40
   7  -2  -1  985.30   31.40
   7  -2  -1  937.41   32.20
   7  -2  -1  967.60   32.50
   7  -2  -1  991.00   32.80
   7  -2  -1  931.11   31.80
   7  -2  -1 1010.20   30.70
   7  -2  -1  950.90   31.30
   7  -2  -1  985.30   31.30
   7  -2  -1  979.80   33.50
  -7   2   1 1073.09   36.00
  -7   2   1 1036.20   35.90
   6  -2  -1  254.67    9.90
   6  -2  -1  250.97    8.90
   6  -2  -1  269.07   10.00
   6  -2  -1  263.07    8.90
   6  -2  -1  263.37    8.90
   6  -2  -1  258.57    8.70
   6  -2  -1  265.37    9.80
  -6   2   1  252.97   13.20
  -6   2   1  243.08   11.60
   5  -2  -1 1085.59   32.80
   5  -2  -1 1089.69   34.20
   5  -2  -1 1078.09   33.70
   5  -2  -1 1056.89   33.90
   5  -2  -1 1032.50   32.90
  -5   2   1 1016.50   35.50
  -5   2   1 1031.90   36.20
   4  -2  -1  977.80   28.80
   4  -2  -1  948.01   29.60
   4  -2  -1  910.71   28.70
  -4   2   1  905.21   30.90
  -4   2   1  893.81   31.60
   3  -2  -1 4854.31  151.48
   3  -2  -1 5253.87  151.08
  -3   2   1 4732.33  153.08
   2  -2  -1  203.68    7.70
   2  -2  -1  201.98    7.20
   2  -2  -1  193.88    7.40
   2  -2  -1  206.98    7.20
   2  -2  -1  212.08    8.00
  -2   2   1  225.38    7.10
  -2   2   1  235.98    8.90
  -2   2   1  221.18    8.20
  -2   2   1  223.88    7.30
  -2   2   1  225.88    7.80
   1  -2  -1  908.41   29.10
   1  -2  -1  932.31   28.60
   1  -2  -1  969.30   29.30
  -1   2   1  901.01   29.30
  -1   2   1  916.31   29.20
  -1   2   1  911.51   28.30
  -1   2   1  902.71   28.70
   0  -2  -1  496.65   15.90
   0  -2  -1  495.55   16.00
   0  -2  -1  482.45   15.90
   0  -2  -1  502.55   16.10
   0   2   1  444.96   15.90
   0   2   1  463.35   15.90
   0   2   1  471.95   15.60
   0   2   1  440.56   15.70
   0   2   1  461.25   16.00
  -1  -2  -1 3238.58  101.79
  -1  -2  -1 3324.87  101.49
  -1  -2  -1 3200.68  101.69
  -1  -2  -1 3219.28  101.49
   1   2   1 3250.17  101.49
   1   2   1 3321.77  101.59
   1   2   1 3315.87  101.29
   1   2   1 3394.36  101.39
   1   2   1 3255.47  101.69
  -2  -2  -1 2566.04   76.69
  -2  -2  -1 2400.06   76.39
  -2  -2  -1 2498.05   77.09
  -2  -2  -1 2557.34   76.59
  -2  -2  -1 2495.55   76.99
   2   2   1 2379.26   76.29
   2   2   1 2452.05   76.59
   2   2   1 2296.97   76.69
   2   2   1 2480.15   76.09
   2   2   1 2382.16   76.59
   2   2   1 2393.26   76.39
  -3  -2  -1  240.68    9.90
  -3  -2  -1  246.98    9.60
  -3  -2  -1  253.07    9.50
   3   2   1  220.18    9.60
   3   2   1  223.28    9.20
   3   2   1  217.48    9.30
   3   2   1  218.38    9.40
   3   2   1  218.28    9.30
   3   2   1  218.88    9.40
   3   2   1  217.58    8.60
   3   2   1  235.08    8.60
  -4  -2  -1  365.16   13.70
  -4  -2  -1  356.66   14.30
  -4  -2  -1  380.16   13.80
   4   2   1  346.87   13.70
   4   2   1  345.97   13.50
   4   2   1  338.07   13.30
   4   2   1  335.87   11.90
   4   2   1  332.97   13.70
   4   2   1  327.27   12.50
   4   2   1  354.16   14.00
   4   2   1  345.67   12.30
   4   2   1  342.17   13.60
  -5  -2  -1 1694.63   58.09
  -5  -2  -1 1638.34   56.89
  -5  -2  -1 1687.13   56.89
   5   2   1 1756.42   57.49
   5   2   1 1780.52   57.19
   5   2   1 1723.03   57.59
   5   2   1 1882.41   58.19
   5   2   1 1776.12   55.89
   5   2   1 1763.92   56.99
   5   2   1 1799.92   54.99
   5   2   1 1797.32   57.29
   6   2   1  321.67   13.30
   6   2   1  320.77   13.80
   6   2   1  295.97   13.70
   6   2   1  298.77   13.30
   6   2   1  300.77   13.10
   6   2   1  305.27   14.00
   6   2   1  303.37   11.20
   6   2   1  305.67   12.10
   7   2   1  233.08   11.90
   7   2   1  260.07   10.80
   7   2   1  247.68   11.90
   7   2   1  263.27   12.00
   7   2   1  242.68    9.00
   7   2   1  249.18   12.40
   7   2   1  249.08   12.50
   7   2   1  247.58    9.60
   7   2   1  235.68   12.60
  -8  -2  -1  108.79    5.00
  -8  -2  -1  107.59    5.50
  -8  -2  -1  100.89    6.60
   8   2   1   96.79    7.80
   8   2   1  101.19    8.10
   8   2   1  105.49    5.50
   8   2   1  109.19    8.70
   8   2   1  102.89    6.20
   8   2   1  104.39    7.20
   8   2   1  108.39    7.60
   8   2   1  102.39    7.30
  -9  -2  -1   10.10    1.60
  -9  -2  -1    9.50    1.60
  -9  -2  -1    9.10    1.50
  -9  -2  -1   11.60    1.90
   9   2   1   12.30    1.70
   9   2   1    8.30    4.00
   9   2   1    8.50    2.50
   9   2   1   12.90    4.10
   9   2   1   12.20    3.70
   9   2   1    9.80    3.10
   9   2   1   14.90    2.90
   9   2   1   11.90    2.00
   9   2   1   10.80    1.60
 -10  -2  -1   50.89    3.30
 -10  -2  -1   53.89    3.50
 -10  -2  -1   51.29    3.20
  10   2   1   53.89    3.10
  10   2   1   52.39    5.60
  10   2   1   51.39    4.30
  10   2   1   50.39    3.10
  10   2   1   45.20    6.40
  10   2   1   58.09    4.50
  10   2   1   46.10    3.40
 -11  -2  -1   40.60    4.10
  11   2   1   34.00    2.50
  11   2   1   35.90    2.50
  11   2   1   37.50    2.90
  11   2   1   28.40    3.60
  11   2   1   33.80    2.80
 -12  -2  -1   43.20    2.70
 -12  -2  -1   46.00    2.90
  12   2   1   43.70    2.60
  12   2   1   40.40    2.80
  12   2   1   39.60    2.80
 -13  -2  -1   20.00    1.90
 -13  -2  -1   17.60    1.50
  13   2   1   17.20    1.50
  13   2   1   16.40    1.40
 -16   3   1    9.60    0.90
 -15   3   1   61.89    2.80
 -15   3   1   63.49    3.20
 -15   3   1   65.49    4.50
  14  -3  -1    2.60    1.00
 -14   3   1    0.60    0.70
 -14   3   1    1.30    0.80
 -14   3   1    1.00    0.80
  13  -3  -1   44.80    2.90
  13  -3  -1   39.70    3.30
 -13   3   1   49.60    3.00
 -13   3   1   43.90    3.00
 -13   3   1   49.40    3.40
  12  -3  -1  143.39    6.00
  12  -3  -1  124.09   11.70
  12  -3  -1  127.29    6.90
  12  -3  -1  134.29    6.50
  12  -3  -1  131.09   12.90
 -12   3   1  138.19    6.10
 -12   3   1  139.79    6.50
 -12   3   1  144.49    6.30
 -12   3   1  135.69    6.10
 -12   3   1  135.99    6.00
 -12   3   1  129.39    6.10
  11  -3  -1   33.50    3.50
  11  -3  -1   41.10    6.30
  11  -3  -1   31.30    5.90
  11  -3  -1   31.40    2.70
  11  -3  -1   23.00    5.60
  11  -3  -1   32.80    2.80
 -11   3   1   31.50    2.60
 -11   3   1   29.80    2.60
 -11   3   1   30.40    2.80
 -11   3   1   27.10    2.40
 -11   3   1   30.70    2.70
 -11   3   1   30.10    2.40
  10  -3  -1   15.90    1.80
  10  -3  -1   17.10    4.10
  10  -3  -1   19.10    3.90
  10  -3  -1   19.00    2.40
  10  -3  -1   13.10    1.50
 -10   3   1   20.80    3.30
 -10   3   1   13.50    2.00
 -10   3   1   21.10    3.40
 -10   3   1   16.30    1.80
   9  -3  -1  138.49    5.50
   9  -3  -1  136.69    8.70
   9  -3  -1  132.79    7.30
   9  -3  -1  137.99    8.10
   9  -3  -1  136.99    6.30
  -9   3   1  141.89    9.80
  -9   3   1  139.19    9.80
   8  -3  -1  362.06   13.50
   8  -3  -1  365.56   13.00
   8  -3  -1  352.46   11.70
   8  -3  -1  355.06   12.60
   8  -3  -1  359.26   15.40
   8  -3  -1  353.96   14.40
  -8   3   1  329.57   16.00
  -8   3   1  365.76   16.80
   7  -3  -1  344.07   11.50
   7  -3  -1  339.07   12.20
   7  -3  -1  347.07   13.00
   7  -3  -1  328.57   11.10
   7  -3  -1  336.07   11.40
   7  -3  -1  338.27   13.80
   7  -3  -1  355.86   11.00
   7  -3  -1  327.17   12.20
  -7   3   1  304.37   14.40
  -7   3   1  291.37   14.70
   6  -3  -1   64.39    3.00
   6  -3  -1   68.99    3.50
   6  -3  -1   70.89    3.70
   6  -3  -1   66.79    2.90
   6  -3  -1   67.99    4.50
   6  -3  -1   67.99    3.20
   6  -3  -1   71.49    4.00
  -6   3   1   70.39    5.50
  -6   3   1   73.69    5.80
   5  -3  -1   77.49    3.30
   5  -3  -1   69.69    3.30
   5  -3  -1   72.09    3.20
   5  -3  -1   71.19    4.10
   5  -3  -1   69.29    4.40
   5  -3  -1   75.49    3.60
   5  -3  -1   73.39    2.90
   5  -3  -1   70.39    3.00
   4  -3  -1  156.98    6.50
   4  -3  -1  164.78    6.10
   4  -3  -1  163.78    5.90
   4  -3  -1  172.18    5.90
   4  -3  -1  162.98    5.90
   4  -3  -1  161.08    6.30
   4  -3  -1  165.78    7.20
  -4   3   1  160.08    8.10
  -4   3   1  167.98    7.30
   3  -3  -1  208.98    7.90
   3  -3  -1  204.48    7.10
   3  -3  -1  213.98    7.40
   3  -3  -1  215.88    7.20
  -3   3   1  166.98    7.80
  -3   3   1  166.18    8.50
   2  -3  -1 2721.23   84.99
   2  -3  -1 2685.13   85.49
   2  -3  -1 2752.22   84.79
   2  -3  -1 2749.32   84.29
   2  -3  -1 2635.14   85.19
  -2   3   1 2698.53   84.89
  -2   3   1 2783.62   85.19
  -2   3   1 2839.02   84.19
  -2   3   1 2818.72   85.69
   1  -3  -1 1973.10   61.89
   1  -3  -1 2031.50   62.39
   1  -3  -1 1966.80   61.19
   1  -3  -1 1965.60   61.99
   1  -3  -1 1932.11   62.09
  -1   3   1 2002.80   62.39
  -1   3   1 1995.70   61.29
  -1   3   1 1940.41   62.09
  -1   3   1 1961.60   60.79
  -1   3   1 1972.70   61.99
  -1   3   1 1998.00   61.79
   0  -3  -1 1503.95   49.80
   0  -3  -1 1505.75   49.70
   0  -3  -1 1539.85   49.50
   0  -3  -1 1511.35   49.30
   0  -3  -1 1527.75   49.70
   0   3   1 1619.54   49.80
   0   3   1 1595.84   49.90
   0   3   1 1590.44   49.70
   0   3   1 1620.34   49.60
   0   3   1 1591.34   49.10
   0   3   1 1555.24   49.30
  -1  -3  -1  100.59    5.20
  -1  -3  -1  108.09    5.30
  -1  -3  -1  103.09    5.20
  -1  -3  -1  102.39    5.10
   1   3   1   92.69    5.20
   1   3   1   97.49    4.40
   1   3   1   87.79    4.90
   1   3   1   93.99    4.90
   1   3   1   96.19    4.80
   1   3   1   91.39    4.70
  -2  -3  -1  302.97   11.20
  -2  -3  -1  299.37   11.50
  -2  -3  -1  298.77   11.70
  -2  -3  -1  307.17   12.00
  -2  -3  -1  310.17   11.50
   2   3   1  248.28   11.10
   2   3   1  274.77   12.40
   2   3   1  263.97   10.80
   2   3   1  270.87   10.30
   2   3   1  255.67   10.80
   2   3   1  271.07   11.70
   2   3   1  268.47   11.10
   2   3   1  272.07   10.80
  -3  -3  -1  260.87   10.50
  -3  -3  -1  266.07   10.80
  -3  -3  -1  267.37   11.10
   3   3   1  248.48   10.80
   3   3   1  235.68   10.50
   3   3   1  235.08    9.90
   3   3   1  246.18   10.40
   3   3   1  261.77   11.80
   3   3   1  245.68   10.60
   3   3   1  243.88   10.50
   3   3   1  233.38    8.90
   3   3   1  244.28   11.00
  -4  -3  -1   -1.00    1.20
  -4  -3  -1    0.10    1.00
  -4  -3  -1    2.60    1.90
   4   3   1   -0.20    1.20
   4   3   1    0.60    1.00
   4   3   1    5.00    1.60
   4   3   1    0.20    0.80
   4   3   1   -0.40    1.50
   4   3   1    1.00    0.90
   4   3   1    2.00    1.00
   4   3   1    0.90    0.60
   4   3   1    0.70    1.20
  -5  -3  -1  382.56   15.80
  -5  -3  -1  376.66   16.70
  -5  -3  -1  384.76   16.20
   5   3   1  399.36   16.10
   5   3   1  395.46   15.90
   5   3   1  385.16   13.80
   5   3   1  393.96   16.30
   5   3   1  397.66   16.70
   5   3   1  403.76   16.60
   5   3   1  384.56   16.30
   5   3   1  384.06   14.80
   6   3   1  348.77   15.90
   6   3   1  327.37   12.00
   6   3   1  352.56   12.80
   6   3   1  340.77   15.60
   6   3   1  358.06   13.90
   6   3   1  347.17   17.30
   6   3   1  336.17   15.80
   6   3   1  346.57   15.00
   6   3   1  345.37   15.40
  -7  -3  -1  349.27   12.70
  -7  -3  -1  343.17   12.70
   7   3   1  342.27   12.30
   7   3   1  356.16   16.10
   7   3   1  350.16   15.60
   7   3   1  348.17   14.30
   7   3   1  338.97   16.30
   7   3   1  338.97   13.00
   7   3   1  327.47   16.60
   7   3   1  372.66   17.30
  -8  -3  -1  166.68    7.00
  -8  -3  -1  167.28    7.00
  -8  -3  -1  164.18    6.90
   8   3   1  147.09    6.50
   8   3   1  150.68    9.80
   8   3   1  150.88    9.90
   8   3   1  158.38    7.30
   8   3   1  161.58    8.50
   8   3   1  145.39   10.50
   8   3   1  154.58   10.70
   8   3   1  160.78    6.60
   8   3   1  144.09    7.00
  -9  -3  -1   30.40    2.60
  -9  -3  -1   31.50    2.40
  -9  -3  -1   34.00    2.80
   9   3   1   33.80    4.40
   9   3   1   35.80    2.70
   9   3   1   33.90    5.50
   9   3   1   36.00    3.00
   9   3   1   35.30    3.80
   9   3   1   37.20    2.70
   9   3   1   37.40    3.10
 -10  -3  -1   63.49    3.80
 -10  -3  -1   57.79    3.60
  10   3   1   60.89    3.40
  10   3   1   60.29    6.20
  10   3   1   55.09    3.40
  10   3   1   63.29    4.10
  10   3   1   61.89    5.00
 -11  -3  -1    5.80    1.20
 -11  -3  -1    5.60    1.30
  11   3   1    5.00    1.30
  11   3   1    4.20    1.00
  11   3   1    5.00    1.10
  11   3   1    5.00    2.00
 -12  -3  -1   51.19    2.90
 -12  -3  -1   54.59    3.10
  12   3   1   59.49    3.40
  12   3   1   59.19    2.90
 -13  -3  -1   34.30    1.70
 -13  -3  -1   35.60    1.90
  13   3   1   34.60    1.90
  13   3   1   35.70    1.80
 -16   4   1   16.90    1.40
 -16   4   1   15.50    1.30
 -15   4   1    3.40    0.90
 -15   4   1    4.60    1.00
 -15   4   1    3.60    0.80
  14  -4  -1   15.00    1.70
 -14   4   1   15.30    1.70
 -14   4   1   14.30    1.90
 -14   4   1   15.30    1.60
  13  -4  -1   29.20    2.30
  13  -4  -1   26.40    2.90
 -13   4   1   32.60    2.50
 -13   4   1   34.40    2.80
 -13   4   1   31.10    2.50
 -13   4   1   31.90    2.40
  12  -4  -1   36.00    2.90
  12  -4  -1   26.40    6.80
  12  -4  -1   36.00    2.40
  12  -4  -1   34.00    3.40
  12  -4  -1   29.00    7.30
 -12   4   1   28.50    3.50
 -12   4   1   26.10    2.60
  11  -4  -1  129.89    5.40
  11  -4  -1  135.99    6.70
  11  -4  -1  132.09   10.70
  11  -4  -1  118.99    9.50
  11  -4  -1  133.29    6.10
 -11   4   1  133.99    6.30
 -11   4   1  136.59    6.00
 -11   4   1  138.29    6.00
 -11   4   1  137.79    5.90
 -11   4   1  135.59    6.10
  10  -4  -1  211.58   11.80
  10  -4  -1  213.58    8.10
  10  -4  -1  213.48   12.70
  10  -4  -1  235.08   11.50
  10  -4  -1  207.98    8.80
 -10   4   1  201.28   13.10
 -10   4   1  198.38    8.50
 -10   4   1  189.08    8.20
   9  -4  -1    2.70    2.60
   9  -4  -1    1.60    1.20
   9  -4  -1    3.20    2.30
   9  -4  -1    2.40    2.00
   9  -4  -1    2.30    0.80
  -9   4   1    5.90    2.90
  -9   4   1    7.10    3.00
   8  -4  -1  212.48    7.30
   8  -4  -1  202.58    9.20
   8  -4  -1  200.08    8.10
   8  -4  -1  212.78   11.20
   8  -4  -1  206.38    8.10
   8  -4  -1  210.98   10.30
  -8   4   1  205.48   11.80
  -8   4   1  211.78   11.10
   7  -4  -1   67.69    4.90
   7  -4  -1   69.19    4.00
   7  -4  -1   71.49    3.50
   7  -4  -1   73.59    5.50
   7  -4  -1   70.19    2.90
   7  -4  -1   70.19    3.70
   7  -4  -1   73.39    4.00
   7  -4  -1   67.49    3.40
   7  -4  -1   68.89    3.50
   7  -4  -1   69.29    4.20
  -7   4   1   82.49    5.60
  -7   4   1   87.29    6.60
   6  -4  -1  288.87   12.70
   6  -4  -1  320.07   10.80
   6  -4  -1  293.67    9.90
   6  -4  -1  297.27   10.90
   6  -4  -1  304.17   10.80
   6  -4  -1  297.47   11.10
   6  -4  -1  302.37   12.00
   6  -4  -1  304.77   10.10
  -6   4   1  329.27   13.10
   5  -4  -1   89.69    4.00
   5  -4  -1   92.69    5.50
   5  -4  -1   89.89    3.50
   5  -4  -1   86.19    3.30
   5  -4  -1   91.79    5.30
   5  -4  -1   92.59    4.70
   5  -4  -1   93.19    4.30
   5  -4  -1   91.59    3.70
  -5   4   1   83.99    6.10
  -5   4   1   96.39    5.40
   4  -4  -1 1103.59   35.20
   4  -4  -1 1053.39   36.50
   4  -4  -1 1053.89   35.30
   4  -4  -1 1117.99   35.20
   4  -4  -1 1047.30   36.20
   4  -4  -1 1106.29   34.50
  -4   4   1 1131.59   38.00
  -4   4   1 1193.98   36.60
   3  -4  -1  485.35   17.80
   3  -4  -1  473.35   16.10
   3  -4  -1  491.75   17.50
   3  -4  -1  490.35   16.90
   3  -4  -1  483.35   16.30
   3  -4  -1  480.25   17.00
  -3   4   1  489.55   17.20
  -3   4   1  513.05   15.90
  -3   4   1  482.75   18.80
  -3   4   1  494.45   17.70
  -3   4   1  525.55   16.90
   2  -4  -1   95.19    4.70
   2  -4  -1   95.69    4.80
   2  -4  -1   91.59    5.00
   2  -4  -1   93.09    4.00
   2  -4  -1   93.79    4.60
   2  -4  -1   93.69    4.80
   2  -4  -1   93.69    4.00
  -2   4   1   67.89    4.60
  -2   4   1   71.19    3.70
   1  -4  -1   76.99    4.20
   1  -4  -1   77.99    4.50
   1  -4  -1   73.19    4.30
   1  -4  -1   75.39    4.10
   1  -4  -1   76.29    4.30
   1  -4  -1   80.39    4.10
  -1   4   1   71.59    3.30
  -1   4   1   62.69    4.00
  -1   4   1   70.09    3.60
  -1   4   1   67.49    4.00
  -1   4   1   64.39    3.70
  -1   4   1   81.39    4.50
  -1   4   1   68.69    4.30
   0  -4  -1  228.98   10.10
   0  -4  -1  240.38    9.70
   0  -4  -1  238.58   10.00
   0  -4  -1  229.08   10.10
   0  -4  -1  224.88   10.00
   0  -4  -1  225.48    9.00
   0   4   1  249.58    9.60
   0   4   1  255.57    9.60
   0   4   1  252.97   10.40
   0   4   1  256.47   10.40
   0   4   1  261.87   10.30
   0   4   1  248.28    9.20
   0   4   1  257.27   10.00
   1   4   1   20.70    2.50
   1   4   1   23.70    2.20
   1   4   1   23.60    2.50
   1   4   1   18.50    1.90
   1   4   1   23.20    2.50
   1   4   1   21.30    2.30
   1   4   1   19.40    2.20
   1   4   1   21.20    3.00
  -2  -4  -1 1649.13   53.79
  -2  -4  -1 1668.63   54.49
  -2  -4  -1 1688.13   53.69
  -2  -4  -1 1666.13   59.49
  -2  -4  -1 1709.93   54.99
   2   4   1 1633.84   53.89
   2   4   1 1603.24   54.49
   2   4   1 1658.23   54.19
   2   4   1 1644.74   53.49
   2   4   1 1608.74   51.79
   2   4   1 1622.54   52.69
   2   4   1 1617.24   53.59
   2   4   1 1694.13   53.59
   2   4   1 1680.83   53.79
  -3  -4  -1  329.57   14.20
  -3  -4  -1  341.77   13.50
  -3  -4  -1  323.37   13.90
   3   4   1  305.17   13.40
   3   4   1  331.77   13.50
   3   4   1  327.07   14.30
   3   4   1  335.37   12.60
   3   4   1  321.77   14.00
   3   4   1  320.07   11.60
   3   4   1  329.67   13.40
   3   4   1  308.87   13.50
   3   4   1  340.57   13.90
  -4  -4  -1  120.59    6.90
  -4  -4  -1  126.69    7.70
  -4  -4  -1  122.39    7.70
   4   4   1  110.99    4.70
   4   4   1  114.09    7.10
   4   4   1  124.19    7.80
   4   4   1  113.29    6.80
   4   4   1  106.29    7.00
   4   4   1  105.19    7.00
   4   4   1  114.79    5.30
   4   4   1  116.09    7.10
   4   4   1  109.29    6.00
  -5  -4  -1   65.19    5.30
  -5  -4  -1   75.89    6.30
   5   4   1   65.99    6.20
   5   4   1   74.29    5.50
   5   4   1   67.29    5.70
   5   4   1   74.39    5.90
   5   4   1   67.39    3.90
   5   4   1   73.19    5.80
   5   4   1   67.09    3.40
   5   4   1   65.19    5.40
   5   4   1   70.49    4.80
  -6  -4  -1  113.99    5.00
   6   4   1  100.39    4.70
   6   4   1  103.49    7.10
   6   4   1  101.69    5.30
   6   4   1   93.99    7.20
   6   4   1   98.39    8.20
   6   4   1  103.59    7.80
   6   4   1   95.99    7.70
   6   4   1  100.39    7.50
   6   4   1   97.79    6.20
  -7  -4  -1  815.92   28.10
  -7  -4  -1  827.92   28.00
   7   4   1  839.52   32.70
   7   4   1  816.82   27.60
   7   4   1  876.31   33.40
   7   4   1  890.41   32.30
   7   4   1  884.31   33.90
   7   4   1  837.32   27.60
   7   4   1  827.12   28.30
   7   4   1  842.32   28.60
   7   4   1  840.52   32.80
  -8  -4  -1   99.59    5.10
  -8  -4  -1  109.19    5.40
   8   4   1   99.59    8.20
   8   4   1   95.09    7.70
   8   4   1  101.69    6.70
   8   4   1   99.29    4.80
   8   4   1   84.79    8.20
   8   4   1  102.39    5.60
   8   4   1   95.29    9.10
   8   4   1   95.09    8.90
  -9  -4  -1   50.59    3.00
  -9  -4  -1   45.80    3.10
  -9  -4  -1   46.50    3.30
   9   4   1   53.09    3.80
   9   4   1   55.59    5.00
   9   4   1   60.99    6.60
   9   4   1   50.59    3.10
   9   4   1   48.50    3.50
   9   4   1   51.99    5.60
   9   4   1   53.79    3.30
 -10  -4  -1   12.70    1.70
 -10  -4  -1    8.80    1.40
  10   4   1    9.80    1.40
  10   4   1   10.60    1.80
  10   4   1   11.20    2.60
  10   4   1    7.90    1.60
  10   4   1    9.40    3.90
 -11  -4  -1   26.30    2.10
  11   4   1   26.30    2.20
  11   4   1   25.50    1.90
  11   4   1   23.00    1.90
  11   4   1   25.20    2.60
 -12  -4  -1    6.20    0.90
 -12  -4  -1    7.10    1.40
  12   4   1    6.80    0.90
  12   4   1    7.60    0.90
 -16   5   1   15.20    1.40
 -16   5   1   16.90    1.50
 -16   5   1   16.40    1.20
 -15   5   1    3.90    0.90
 -15   5   1    2.80    0.90
 -15   5   1    3.40    0.90
 -14   5   1   20.60    1.90
 -14   5   1   19.90    2.10
 -14   5   1   22.10    2.10
 -14   5   1   20.90    1.90
  13  -5  -1   24.20    2.10
 -13   5   1   25.50    2.20
 -13   5   1   20.00    2.10
 -13   5   1   22.80    2.20
 -13   5   1   27.70    2.20
 -13   5   1   27.20    2.50
  12  -5  -1   36.00    3.00
  12  -5  -1   47.00    8.50
  12  -5  -1   32.00    3.50
  12  -5  -1   35.10    2.40
 -12   5   1   41.10    2.70
 -12   5   1   37.90    2.80
 -12   5   1   36.30    2.80
 -12   5   1   37.70    3.00
 -12   5   1   36.60    3.00
 -12   5   1   34.50    2.70
  11  -5  -1  165.18    6.30
  11  -5  -1  156.88   11.10
  11  -5  -1  166.78    7.40
  11  -5  -1  166.38    7.00
  11  -5  -1  163.38   11.30
  11  -5  -1  152.58   11.60
 -11   5   1  163.98    7.10
 -11   5   1  152.58    6.70
 -11   5   1  158.38    6.60
 -11   5   1  155.68    6.80
 -11   5   1  158.78    7.10
 -11   5   1  154.98    6.80
  10  -5  -1    1.10    2.50
  10  -5  -1    2.60    1.00
  10  -5  -1    6.50    3.00
  10  -5  -1    7.80    3.20
  10  -5  -1    3.50    1.50
 -10   5   1    3.60    3.60
 -10   5   1   -1.30    3.30
 -10   5   1    0.80    0.80
 -10   5   1    0.80    0.90
 -10   5   1    1.40    1.10
   9  -5  -1  331.27   15.00
   9  -5  -1  327.47   13.60
   9  -5  -1  334.67   12.60
   9  -5  -1  364.96   16.80
   9  -5  -1  332.17   11.90
  -9   5   1  345.27   16.10
   8  -5  -1  105.69    5.20
   8  -5  -1  101.29    5.70
   8  -5  -1  107.29    7.50
   8  -5  -1  109.19    4.60
   8  -5  -1  110.89    7.60
   8  -5  -1  100.79    6.60
   8  -5  -1  108.19    4.80
  -8   5   1  132.29    9.00
   7  -5  -1  100.49    4.80
   7  -5  -1  103.59    4.80
   7  -5  -1   98.29    4.50
   7  -5  -1   94.69    5.70
   7  -5  -1   96.59    6.50
   7  -5  -1   97.49    6.40
  -7   5   1   89.09    7.20
  -7   5   1   83.29    6.00
   6  -5  -1   48.40    4.20
   6  -5  -1   48.50    2.50
   6  -5  -1   49.50    3.10
   6  -5  -1   51.79    3.50
   6  -5  -1   45.50    4.10
   6  -5  -1   47.10    3.20
  -6   5   1   38.40    3.80
  -6   5   1   36.40    4.50
   5  -5  -1  271.47   11.40
   5  -5  -1  255.17   11.00
   5  -5  -1  256.87    9.00
   5  -5  -1  246.08    9.90
   5  -5  -1  254.07    9.70
   5  -5  -1  258.77    9.70
  -5   5   1  239.88    9.00
  -5   5   1  240.58   10.70
  -5   5   1  233.58   12.10
   4  -5  -1  720.03   25.50
   4  -5  -1  787.62   25.00
   4  -5  -1  776.72   24.80
   4  -5  -1  780.82   25.90
   4  -5  -1  772.42   27.70
   4  -5  -1  788.22   27.00
  -4   5   1  748.93   25.30
  -4   5   1  744.73   28.30
  -4   5   1  756.02   26.00
  -4   5   1  736.73   26.40
   3  -5  -1 1183.48   37.40
   3  -5  -1 1232.68   39.10
   3  -5  -1 1212.08   39.40
   3  -5  -1 1174.78   37.40
   3  -5  -1 1125.39   38.50
   3  -5  -1 1203.18   38.70
   3  -5  -1 1218.58   38.50
  -3   5   1 1139.69   37.00
  -3   5   1 1123.79   37.50
  -3   5   1 1153.58   38.30
  -3   5   1 1135.79   38.60
   2  -5  -1   72.59    5.00
   2  -5  -1   76.49    4.70
   2  -5  -1   77.59    4.10
   2  -5  -1   78.09    4.20
   2  -5  -1   71.19    7.00
   2  -5  -1   78.49    4.80
  -2   5   1   99.59    4.40
  -2   5   1   98.99    5.10
  -2   5   1   95.09    5.60
  -2   5   1   99.39    6.00
  -2   5   1   97.69    4.70
  -2   5   1  100.39    5.30
  -2   5   1   96.99    3.60
   1  -5  -1  455.05   17.30
   1  -5  -1  470.45   17.60
   1  -5  -1  455.55   17.00
   1  -5  -1  448.46   15.90
   1  -5  -1  479.65   16.90
   1  -5  -1  448.46   17.40
  -1   5   1  478.85   16.60
  -1   5   1  472.15   16.90
  -1   5   1  444.16   17.50
  -1   5   1  434.76   17.30
  -1   5   1  457.55   16.20
  -1   5   1  454.05   17.20
  -1   5   1  475.45   15.70
  -1   5   1  440.16   16.80
   0  -5  -1  292.47   12.90
   0  -5  -1  312.67   11.60
   0  -5  -1  309.97   12.30
   0  -5  -1  296.77   12.80
   0  -5  -1  303.77   12.80
   0  -5  -1  301.37   12.60
   0   5   1  303.07   12.00
   0   5   1  315.77   11.60
   0   5   1  310.87   11.60
   0   5   1  299.17   13.00
   0   5   1  316.77   13.00
   0   5   1  311.07   12.60
   0   5   1  303.77   12.80
   0   5   1  309.67   12.10
  -1  -5  -1  896.81   30.50
  -1  -5  -1  889.11   28.70
  -1  -5  -1  881.11   30.10
  -1  -5  -1  886.01   30.60
  -1  -5  -1  856.61   30.70
  -1  -5  -1  880.41   29.70
   1   5   1  843.92   28.70
   1   5   1  852.81   29.50
   1   5   1  853.21   29.40
   1   5   1  814.92   30.00
   1   5   1  839.02   30.20
   1   5   1  826.72   27.70
   1   5   1  802.92   30.40
   1   5   1  863.61   29.10
   1   5   1  854.11   30.00
  -2  -5  -1   24.10    3.80
   2   5   1   14.30    2.50
   2   5   1   17.00    3.00
   2   5   1   18.60    3.30
   2   5   1   15.10    2.40
   2   5   1   16.60    3.20
   2   5   1   13.10    2.30
   2   5   1   15.70    1.70
   2   5   1   14.80    2.80
   2   5   1   13.80    3.10
  -3  -5  -1    3.10    2.30
  -3  -5  -1    2.90    1.90
  -3  -5  -1    8.60    2.70
   3   5   1    2.50    0.90
   3   5   1    1.70    0.70
   3   5   1    1.60    1.60
   3   5   1    2.30    1.20
   3   5   1    1.80    1.30
   3   5   1    2.20    1.60
   3   5   1    2.60    1.90
   3   5   1    5.00    2.00
  -4  -5  -1   61.79    5.20
  -4  -5  -1   72.69    6.50
  -4  -5  -1   59.69    6.40
   4   5   1   63.89    5.70
   4   5   1   64.59    5.90
   4   5   1   62.29    3.80
   4   5   1   62.89    5.20
   4   5   1   70.39    5.90
   4   5   1   56.19    5.20
   4   5   1   66.09    3.30
   4   5   1   59.29    4.50
   4   5   1   65.49    5.50
  -5  -5  -1    4.70    2.10
  -5  -5  -1    5.90    2.50
  -5  -5  -1    3.90    1.20
   5   5   1   -0.30    1.60
   5   5   1    3.10    1.20
   5   5   1    3.40    2.20
   5   5   1    4.50    2.30
   5   5   1    4.70    2.20
   5   5   1    2.90    1.50
   5   5   1    1.70    2.10
   5   5   1    5.60    3.00
   5   5   1    4.50    1.10
  -6  -5  -1  112.69    5.70
  -6  -5  -1   98.69    5.10
   6   5   1  102.09    8.40
   6   5   1  115.99    8.70
   6   5   1  110.99    5.10
   6   5   1  109.49    5.60
   6   5   1  108.79    8.70
   6   5   1  115.79    7.10
   6   5   1  113.69    5.10
   6   5   1  118.79    8.10
   6   5   1  108.49    9.30
   6   5   1  111.09    5.90
   6   5   1  117.59    8.90
  -7  -5  -1  312.47   12.30
  -7  -5  -1  342.37   13.00
   7   5   1  321.27   11.80
   7   5   1  310.87   14.30
   7   5   1  328.37   11.90
   7   5   1  328.77   15.90
   7   5   1  333.17   16.70
   7   5   1  322.57   12.80
   7   5   1  316.97   17.00
   7   5   1  322.57   12.50
   7   5   1  307.17   16.90
   7   5   1  290.67   16.40
  -8  -5  -1   11.50    1.90
  -8  -5  -1   12.60    1.80
  -8  -5  -1   10.80    1.70
   8   5   1   14.30    2.40
   8   5   1   14.20    1.70
   8   5   1   10.40    2.50
   8   5   1   14.60    2.10
   8   5   1   12.90    1.70
   8   5   1    9.40    5.90
   8   5   1   11.30    3.40
  -9  -5  -1   41.40    2.90
  -9  -5  -1   39.10    2.70
  -9  -5  -1   39.30    2.50
   9   5   1   38.30    4.00
   9   5   1   40.80    5.20
   9   5   1   36.60    3.10
   9   5   1   38.60    3.00
   9   5   1   35.90    2.60
   9   5   1   41.50    2.70
 -10  -5  -1   50.39    3.10
 -10  -5  -1   53.19    3.00
  10   5   1   51.09    3.50
  10   5   1   49.90    3.40
  10   5   1   53.49    2.90
  10   5   1   56.29    3.00
 -11  -5  -1   36.90    2.40
 -11  -5  -1   34.90    2.10
  11   5   1   42.20    2.30
  11   5   1   39.40    2.20
  11   5   1   37.60    2.30
 -16   6   1    0.10    0.40
 -16   6   1    0.30    0.60
 -16   6   1    0.60    0.60
 -15   6   1   29.10    2.30
 -15   6   1   30.40    2.10
 -15   6   1   32.80    2.30
 -15   6   1   29.40    2.10
 -14   6   1    3.50    1.10
 -14   6   1    2.90    1.00
 -14   6   1    3.40    0.90
 -14   6   1    3.80    1.10
  13  -6  -1   15.20    1.80
 -13   6   1   10.70    1.60
 -13   6   1   15.00    1.80
 -13   6   1   11.00    1.80
 -13   6   1    9.90    1.60
 -13   6   1   12.40    1.60
 -13   6   1   11.60    1.70
  12  -6  -1  146.49   18.80
  12  -6  -1  113.89    5.70
  12  -6  -1  115.39    5.90
  12  -6  -1  117.99    5.20
 -12   6   1  126.09    6.00
 -12   6   1  127.39    5.90
 -12   6   1  122.79    6.70
 -12   6   1  120.49    5.40
 -12   6   1  124.59    5.60
 -12   6   1  122.59    6.20
  11  -6  -1   59.79    7.20
  11  -6  -1   53.79    7.40
  11  -6  -1   57.29    4.10
  11  -6  -1   55.89    3.50
  11  -6  -1   56.59    3.20
  11  -6  -1   54.79    7.10
 -11   6   1   60.29    3.40
 -11   6   1   64.99    3.60
 -11   6   1   68.69    3.80
 -11   6   1   65.79    4.00
 -11   6   1   69.09    3.80
 -11   6   1   68.59    3.80
  10  -6  -1  349.67   12.70
  10  -6  -1  346.97   17.40
  10  -6  -1  340.57   17.60
  10  -6  -1  363.06   13.70
  10  -6  -1  343.77   12.00
  10  -6  -1  356.66   16.40
 -10   6   1  352.06   12.60
 -10   6   1  347.77   12.70
 -10   6   1  343.57   12.70
 -10   6   1  340.67   12.90
 -10   6   1  361.06   17.50
 -10   6   1  353.16   18.80
   9  -6  -1  161.38    7.40
   9  -6  -1  160.38    6.60
   9  -6  -1  146.69    9.90
   9  -6  -1  163.38    9.30
   9  -6  -1  157.08    6.40
   9  -6  -1  156.38   10.10
   9  -6  -1  147.69    5.90
  -9   6   1  159.08    9.80
  -9   6   1  150.08   11.00
   8  -6  -1   77.59    4.60
   8  -6  -1   75.49    6.50
   8  -6  -1   74.29    5.30
   8  -6  -1   77.49    6.30
   8  -6  -1   80.89    4.00
   8  -6  -1   75.99    3.40
   8  -6  -1   76.59    4.40
  -8   6   1   79.29    7.40
  -8   6   1   82.99    6.30
   7  -6  -1  301.67   13.90
   7  -6  -1  316.47   12.00
   7  -6  -1  294.07   14.10
   7  -6  -1  313.07   11.10
   7  -6  -1  308.47   12.40
  -7   6   1  301.97   13.50
  -7   6   1  295.77   15.50
   6  -6  -1   29.20    3.50
   6  -6  -1   25.10    2.60
   6  -6  -1   30.90    2.80
   6  -6  -1   24.00    2.10
   6  -6  -1   25.50    2.70
   6  -6  -1   25.30    1.70
   6  -6  -1   27.70    3.60
   5  -6  -1   78.29    4.80
   5  -6  -1   79.09    5.40
   5  -6  -1   74.59    4.00
   5  -6  -1   81.19    5.70
   5  -6  -1   76.79    4.80
   5  -6  -1   78.19    4.30
   5  -6  -1   75.59    3.50
  -5   6   1   82.09    6.70
  -5   6   1   89.89    5.00
  -5   6   1   81.49    5.40
   4  -6  -1 1025.00   37.50
   4  -6  -1 1077.49   35.80
   4  -6  -1 1105.19   36.60
   4  -6  -1 1116.09   36.70
   4  -6  -1 1054.99   38.40
   4  -6  -1 1153.88   38.30
   4  -6  -1 1111.69   38.10
   4  -6  -1 1107.89   39.00
  -4   6   1 1174.88   41.00
  -4   6   1 1225.78   35.80
  -4   6   1 1195.88   37.80
  -4   6   1 1217.68   38.40
  -4   6   1 1206.88   38.90
   3  -6  -1 2167.28   66.99
   3  -6  -1 2054.79   66.29
   3  -6  -1 2025.20   64.69
   3  -6  -1 2143.19   64.89
   3  -6  -1 2020.60   66.99
   3  -6  -1 2056.29   63.89
   3  -6  -1 1969.00   65.99
   3  -6  -1 2012.00   66.09
  -3   6   1 2031.50   66.39
  -3   6   1 2096.39   64.39
  -3   6   1 2049.59   65.99
  -3   6   1 2045.80   64.89
   2  -6  -1 2398.86   78.39
   2  -6  -1 2394.86   77.39
   2  -6  -1 2469.35   77.69
   2  -6  -1 2414.16   75.39
   2  -6  -1 2498.85   79.89
   2  -6  -1 2430.06   78.29
   2  -6  -1 2397.86   77.99
  -2   6   1 2339.07   78.49
  -2   6   1 2376.26   78.09
  -2   6   1 2502.95   75.19
  -2   6   1 2453.35   76.79
  -2   6   1 2441.86   76.29
  -2   6   1 2469.05   77.39
   1  -6  -1  160.08    6.20
   1  -6  -1  164.98    7.80
   1  -6  -1  166.98    8.50
   1  -6  -1  169.28    7.10
   1  -6  -1  169.68    8.60
   1  -6  -1  159.98    8.20
   1  -6  -1  161.28    8.40
  -1   6   1  140.69    7.90
  -1   6   1  135.59    7.60
  -1   6   1  146.69    8.40
  -1   6   1  142.89    6.70
  -1   6   1  143.09    6.50
  -1   6   1  140.49    7.00
  -1   6   1  139.69    8.10
  -1   6   1  142.59    7.20
   0  -6  -1  329.67   13.50
   0  -6  -1  334.07   12.60
   0  -6  -1  315.87   14.30
   0  -6  -1  315.37   14.10
   0  -6  -1  310.37   11.40
   0  -6  -1  335.97   14.00
   0  -6  -1  325.27   14.30
   0   6   1  321.07   13.10
   0   6   1  323.27   12.50
   0   6   1  319.47   12.50
   0   6   1  319.57   13.10
   0   6   1  321.97   14.10
   0   6   1  317.97   14.30
   0   6   1  316.77   13.80
   0   6   1  339.27   14.50
   0   6   1  317.97   11.50
  -1  -6  -1  600.54   23.40
  -1  -6  -1  596.54   21.20
  -1  -6  -1  587.24   22.90
  -1  -6  -1  569.54   22.10
  -1  -6  -1  598.54   23.70
  -1  -6  -1  603.74   23.40
   1   6   1  629.54   22.00
   1   6   1  595.94   22.20
   1   6   1  593.54   20.10
   1   6   1  601.74   21.30
   1   6   1  597.74   23.20
   1   6   1  606.24   22.30
   1   6   1  586.94   23.60
   1   6   1  593.74   23.00
   1   6   1  601.14   23.20
  -2  -6  -1  504.25   20.80
  -2  -6  -1  495.25   20.90
  -2  -6  -1  492.55   21.10
  -2  -6  -1  500.55   19.70
   2   6   1  482.05   16.60
   2   6   1  505.85   20.00
   2   6   1  489.35   17.30
   2   6   1  501.05   18.70
   2   6   1  501.75   19.50
   2   6   1  517.65   20.90
   2   6   1  514.35   21.30
   2   6   1  508.55   19.80
   2   6   1  494.25   20.30
  -3  -6  -1  377.06   17.40
  -3  -6  -1  378.56   17.40
  -3  -6  -1  376.06   16.20
   3   6   1  357.86   17.10
   3   6   1  372.06   15.20
   3   6   1  387.26   17.90
   3   6   1  367.96   13.10
   3   6   1  413.56   17.40
   3   6   1  389.06   16.50
   3   6   1  378.36   13.90
   3   6   1  377.26   16.80
   3   6   1  359.76   16.10
  -4  -6  -1  241.38   10.00
  -4  -6  -1  265.77   15.60
  -4  -6  -1  272.37   14.20
  -4  -6  -1  258.37   12.60
   4   6   1  241.08   13.00
   4   6   1  252.37   13.00
   4   6   1  230.48    9.20
   4   6   1  242.08    9.20
   4   6   1  249.58   13.70
   4   6   1  250.77   13.10
   4   6   1  230.28   13.70
   4   6   1  228.38    9.80
   4   6   1  242.58   11.40
   4   6   1  242.88   10.00
   4   6   1  260.37   12.80
  -5  -6  -1   43.00    6.70
  -5  -6  -1   34.00    4.70
   5   6   1   55.89    6.30
   5   6   1   41.30    3.40
   5   6   1   52.19    5.30
   5   6   1   49.10    5.70
   5   6   1   42.00    3.40
   5   6   1   50.69    3.00
   5   6   1   51.89    6.50
   5   6   1   49.10    6.90
   5   6   1   43.40    4.30
   5   6   1   48.90    3.00
   5   6   1   45.80    5.50
  -6  -6  -1   94.89    4.80
  -6  -6  -1   91.49    5.00
   6   6   1   93.09    7.50
   6   6   1   90.49    5.10
   6   6   1   87.19    9.00
   6   6   1   78.69    8.50
   6   6   1   90.29    4.60
   6   6   1   90.69    8.60
   6   6   1   94.89    5.40
   6   6   1   90.79    4.60
   6   6   1   96.59    6.60
   6   6   1   89.69    8.20
  -7  -6  -1   74.69    4.30
  -7  -6  -1   69.69    4.10
   7   6   1   67.89    3.80
   7   6   1   64.59    6.20
   7   6   1   76.09    4.70
   7   6   1   74.79    5.90
   7   6   1   73.89    4.00
   7   6   1   64.39    8.00
   7   6   1   75.19    4.50
  -8  -6  -1   20.40    2.40
  -8  -6  -1   19.60    1.80
  -8  -6  -1   18.40    2.00
   8   6   1   13.60    2.50
   8   6   1   16.80    1.70
   8   6   1   15.00    1.80
   8   6   1   11.90    3.40
   8   6   1   15.80    2.10
   8   6   1   15.90    2.00
  -9  -6  -1   16.20    1.60
  -9  -6  -1   18.30    1.80
   9   6   1   17.50    2.00
   9   6   1   20.20    1.80
   9   6   1   18.10    1.70
   9   6   1   19.00    2.10
 -10  -6  -1   15.70    1.60
 -10  -6  -1   18.60    1.50
  10   6   1   18.30    1.50
  10   6   1   20.00    1.70
  10   6   1   17.90    1.60
 -17   7   1    9.30    0.90
 -16   7   1   23.50    1.60
 -16   7   1   23.20    1.60
 -16   7   1   21.80    1.70
 -16   7   1   24.60    1.90
 -15   7   1    4.90    1.00
 -15   7   1    4.00    0.90
 -15   7   1    4.30    1.10
 -15   7   1    4.30    1.00
 -14   7   1   13.00    1.60
 -14   7   1   14.00    1.80
 -14   7   1   11.90    1.80
 -14   7   1   11.10    1.50
 -14   7   1   12.40    1.60
 -14   7   1   13.20    1.70
  13  -7  -1   74.39    3.80
 -13   7   1   74.89    4.20
 -13   7   1   75.09    4.00
 -13   7   1   77.19    4.10
 -13   7   1   76.69    4.20
 -13   7   1   73.39    4.40
 -13   7   1   73.79    3.80
  12  -7  -1   94.79   11.00
  12  -7  -1  115.29    6.40
  12  -7  -1  122.29    5.40
  12  -7  -1  131.19    6.20
  12  -7  -1  112.19   13.00
 -12   7   1  145.69    7.70
 -12   7   1  127.99    5.70
 -12   7   1  134.99    5.60
  11  -7  -1    1.50    1.60
  11  -7  -1    0.30    3.60
  11  -7  -1    1.10    1.20
  11  -7  -1   -0.80    3.80
 -11   7   1    0.00    0.80
 -11   7   1    0.00    0.80
 -11   7   1   -4.10    5.70
 -11   7   1    1.70    0.90
 -11   7   1   -1.40    0.60
 -11   7   1   -1.20    0.80
 -11   7   1    0.80    0.90
  10  -7  -1   32.70    5.40
 -10   7   1   31.80    2.40
 -10   7   1   30.00    2.50
 -10   7   1   31.30    6.50
 -10   7   1   33.30    2.70
 -10   7   1   29.50    2.40
 -10   7   1   30.70    2.50
 -10   7   1   29.30    2.40
   9  -7  -1   31.60    5.30
   9  -7  -1   22.00    2.20
   9  -7  -1   24.00    4.60
   9  -7  -1   24.90    3.50
   9  -7  -1   27.60    3.40
   9  -7  -1   24.60    1.90
   9  -7  -1   24.70    4.40
  -9   7   1   34.60    5.70
  -9   7   1   34.60    5.80
   8  -7  -1  573.34   22.80
   8  -7  -1  581.24   23.40
   8  -7  -1  552.14   23.70
   8  -7  -1  550.14   20.80
   8  -7  -1  558.14   20.90
   8  -7  -1  543.25   18.70
   8  -7  -1  557.44   19.70
  -8   7   1  580.54   25.80
  -8   7   1  616.44   22.70
   7  -7  -1   87.09    5.30
   7  -7  -1   88.89    4.60
   7  -7  -1   78.09    6.50
   7  -7  -1   83.89    6.50
   7  -7  -1   78.09    5.20
   7  -7  -1   88.69    4.00
   7  -7  -1   81.19    5.40
  -7   7   1   88.19    6.50
   6  -7  -1  170.58    7.30
   6  -7  -1  169.88    8.50
   6  -7  -1  161.78    6.40
   6  -7  -1  166.58    9.30
   6  -7  -1  164.58    7.50
   6  -7  -1  159.48    9.60
   6  -7  -1  171.18    8.30
  -6   7   1  157.68   10.70
  -6   7   1  166.88    9.00
   5  -7  -1  707.23   25.40
   5  -7  -1  679.33   22.90
   5  -7  -1  675.63   24.40
   5  -7  -1  648.64   24.50
   5  -7  -1  676.03   21.90
   5  -7  -1  694.83   22.90
   5  -7  -1  684.13   25.80
   5  -7  -1  671.73   24.30
  -5   7   1  640.04   27.40
  -5   7   1  660.53   25.00
  -5   7   1  645.54   24.30
  -5   7   1  642.14   22.60
  -5   7   1  653.93   23.70
   4  -7  -1   20.40    2.60
   4  -7  -1   19.40    3.50
   4  -7  -1   16.00    2.00
   4  -7  -1   18.60    3.20
   4  -7  -1   19.70    2.60
   4  -7  -1   17.80    3.00
   4  -7  -1   19.30    3.40
   4  -7  -1   18.50    1.70
  -4   7   1   26.40    4.10
   3  -7  -1 1460.05   49.30
   3  -7  -1 1390.06   46.90
   3  -7  -1 1454.55   48.40
   3  -7  -1 1410.86   48.50
   3  -7  -1 1441.36   45.90
   3  -7  -1 1413.06   49.50
   3  -7  -1 1469.75   49.00
  -3   7   1 1460.55   48.70
  -3   7   1 1464.45   49.00
  -3   7   1 1495.35   46.60
  -3   7   1 1501.65   47.30
   2  -7  -1   56.39    5.00
   2  -7  -1   53.79    3.90
   2  -7  -1   57.59    4.50
   2  -7  -1   52.29    4.60
   2  -7  -1   53.39    5.10
   2  -7  -1   59.49    5.00
   2  -7  -1   56.49    3.20
  -2   7   1   64.89    4.30
  -2   7   1   60.49    3.50
  -2   7   1   66.69    5.30
  -2   7   1   63.69    5.20
  -2   7   1   58.99    5.00
  -2   7   1   61.89    4.20
[truncated: 3,630,805 more chars]
